# Supplementary material for: Potential prognostic and therapeutic value of ANXA8 in renal cell carcinoma: based on the comprehensive analysis of annexins family
Source: BMC Cancer. 2023 Jul 18;23:674. doi: 10.1186/s12885-023-11165-x (PMC10355003; doi:10.1186/s12885-023-11165-x)
Supplement: Supplementary file 2 — Supplementary Material 2 [file 12885_2023_11165_MOESM2_ESM.xlsx]

## Sheet: Sheet1
Supplementary Table 1. Clinical parameters of RCC patients in the discover cohort.
Parameters	Cases (%）
Age (years)
≤ 60	17 (56.67)
< 60	13 (43.33)
Gender
Male	21 (70)
Female	9 (30)
Pathological subtype
Clear cell renal carcinoma	30 (100)
TNM stage
Ⅰ	21 (70)
Ⅱ	6 (20)
Ⅲ	1 (3.33)
Ⅳ	2 (6.67)
Histological grade
Ⅰ	8 (26.67)
Ⅱ	15 (50)
Ⅲ	6 (20)
Ⅳ	1 (3.33)
