# Supplementary material for: Potential prognostic and therapeutic value of ANXA8 in renal cell carcinoma: based on the comprehensive analysis of annexins family
Source: BMC Cancer. 2023 Jul 18;23:674. doi: 10.1186/s12885-023-11165-x (PMC10355003; doi:10.1186/s12885-023-11165-x)
Supplement: Supplementary file 3 — Supplementary Material 3 [file 12885_2023_11165_MOESM3_ESM.xlsx]

## Sheet: Supplementary table 2 ANXA_8_sh
Supplementary table 2. Downregulated genes in shANXA8 compared with shCtrl in 769-P cell
gene_id	ANXA_8_shRNA1	ANXA_8_shRNA2	ANXA_8_shRNA3	Ctrl_shRNA1	Ctrl_shRNA2	Ctrl_shRNA3	ANXA_8_shRNA	Ctrl_shRNA	log2FoldChange	pvalue	padj	gene_name	gene_chr	gene_start	gene_end	gene_strand	gene_length	gene_biotype	gene_description	tf_family
ENSG00000115414	14148.7	14393	12749.1	116720	127756	127110	13763.6	123862	-3.16984	9.49e-288	1.57e-283	FN1	2	215360440	215436172	-	17315	protein_coding	fibronectin 1 [Source:HGNC Symbol;Acc:HGNC:3778]	-
ENSG00000136167	21.1447	27.8088	23.474	891.391	929.044	934.764	24.1425	918.4	-5.25196	3.54e-145	1.47e-141	LCP1	13	46125920	46211871	-	5061	protein_coding	lymphocyte cytosolic protein 1 [Source:HGNC Symbol;Acc:HGNC:6528]	-
ENSG00000133816	1130.28	1267.28	1227.87	5865.41	5650.97	5936.96	1208.48	5817.78	-2.26733	9.63e-143	3.19e-139	MICAL2	11	12094008	12359144	+	20191	protein_coding	microtubule associated monooxygenase, calponin and LIM domain containing 2 [Source:HGNC Symbol;Acc:HGNC:24693]	-
ENSG00000122641	273.92	301.924	278.979	1566.17	1750.48	1637.67	284.941	1651.44	-2.53536	8.49e-112	1.56e-108	INHBA	7	41667168	41705834	-	8302	protein_coding	inhibin subunit beta A [Source:HGNC Symbol;Acc:HGNC:6066]	-
ENSG00000135074	532.461	518.435	500.176	2040.32	2011.51	2036.34	517.024	2029.39	-1.97301	6.06e-92	9.13e-89	ADAM19	5	157395534	157575775	-	7704	protein_coding	ADAM metallopeptidase domain 19 [Source:HGNC Symbol;Acc:HGNC:197]	-
ENSG00000109321	575.712	622.718	517.331	2351.76	2567.66	2375.2	571.92	2431.54	-2.08871	2.21e-84	2.82e-81	AREG	4	74445134	74455009	+	1648	protein_coding	amphiregulin [Source:HGNC Symbol;Acc:HGNC:651]	-
ENSG00000138623	68.2396	57.6039	82.159	696.743	625.4	646.256	69.3341	656.133	-3.23831	2.71e-82	3e-79	SEMA7A	15	74409289	74433958	-	3800	protein_coding	semaphorin 7A (John Milton Hagen blood group) [Source:HGNC Symbol;Acc:HGNC:10741]	-
ENSG00000171564	236.436	257.231	199.529	1260.72	1440.44	1273.63	231.065	1324.93	-2.52114	2.71e-82	3e-79	FGB	4	154562956	154571086	+	2708	protein_coding	fibrinogen beta chain [Source:HGNC Symbol;Acc:HGNC:3662]	-
ENSG00000122861	1429.19	1449.03	1522.2	4521.84	4480.08	4371.67	1466.81	4457.86	-1.60353	4.88e-80	4.76e-77	PLAU	10	73909177	73917497	+	2950	protein_coding	plasminogen activator, urokinase [Source:HGNC Symbol;Acc:HGNC:9052]	-
ENSG00000139926	1266.76	1236.5	1263.08	3768.2	3937.78	4170.24	1255.45	3958.74	-1.65674	4.6e-77	4.24e-74	FRMD6	14	51489100	51730727	+	9416	protein_coding	FERM domain containing 6 [Source:HGNC Symbol;Acc:HGNC:19839]	-
ENSG00000058085	3780.09	3804.83	3726.04	9825.27	10251.4	10118.7	3770.32	10065.2	-1.41662	1.21e-75	1.06e-72	LAMC2	1	183186238	183244900	+	6543	protein_coding	laminin subunit gamma 2 [Source:HGNC Symbol;Acc:HGNC:6493]	-
ENSG00000198959	60.5507	62.5697	76.7419	677.777	548.69	604.292	66.6208	610.253	-3.19295	2.17e-74	1.71e-71	TGM2	20	38127387	38166578	-	8036	protein_coding	transglutaminase 2 [Source:HGNC Symbol;Acc:HGNC:11778]	-
ENSG00000169429	24.028	43.6995	28.8911	421.24	496.485	489.938	32.2062	469.221	-3.86991	6.95e-70	4.61e-67	CXCL8	4	73740506	73743716	+	2274	protein_coding	C-X-C motif chemokine ligand 8 [Source:HGNC Symbol;Acc:HGNC:6025]	-
ENSG00000196878	66.3174	52.638	71.3248	624.872	555.082	488.889	63.4267	556.281	-3.12984	2.69e-65	1.65e-62	LAMB3	1	209614870	209652466	-	4688	protein_coding	laminin subunit beta 3 [Source:HGNC Symbol;Acc:HGNC:6490]	-
ENSG00000198910	102.84	105.276	140.844	703.73	694.652	692.418	116.32	696.933	-2.57985	1.55e-62	8.54e-60	L1CAM	X	153861514	153886174	-	7270	protein_coding	L1 cell adhesion molecule [Source:HGNC Symbol;Acc:HGNC:6470]	-
ENSG00000105974	5847.46	6017.62	5423.39	14038.7	14799.7	14441.1	5762.82	14426.5	-1.32394	9.42e-58	4.46e-55	CAV1	7	116524785	116561184	+	4082	protein_coding	caveolin 1 [Source:HGNC Symbol;Acc:HGNC:1527]	-
ENSG00000197249	137.44	149.969	160.707	652.822	634.989	650.453	149.372	646.088	-2.11201	2.83e-52	1.15e-49	SERPINA1	14	94376747	94390693	-	4902	protein_coding	serpin family A member 1 [Source:HGNC Symbol;Acc:HGNC:8941]	-
ENSG00000134954	1579.12	1649.66	1563.73	3863.03	4057.11	4264.66	1597.5	4061.6	-1.34629	4.88e-52	1.93e-49	ETS1	11	128458761	128587558	-	7149	protein_coding	ETS proto-oncogene 1, transcription factor [Source:HGNC Symbol;Acc:HGNC:3488]	ETS
ENSG00000166825	202.797	237.368	213.974	985.222	797.998	898.045	218.046	893.755	-2.03612	8.77e-50	3.23e-47	ANPEP	15	89784889	89815401	-	4871	protein_coding	alanyl aminopeptidase, membrane [Source:HGNC Symbol;Acc:HGNC:500]	-
ENSG00000106366	6753.8	7135.93	6187.2	15946.2	16775	16114.4	6692.31	16278.6	-1.28247	3.8e-49	1.37e-46	SERPINE1	7	101127089	101139266	+	3190	protein_coding	serpin family E member 1 [Source:HGNC Symbol;Acc:HGNC:8583]	-
ENSG00000139211	2643.08	2784.85	3008.28	6744.83	7218.2	6880.11	2812.07	6947.71	-1.30475	1.01e-48	3.56e-46	AMIGO2	12	47075707	47079951	-	3956	protein_coding	adhesion molecule with Ig like domain 2 [Source:HGNC Symbol;Acc:HGNC:24073]	-
ENSG00000127824	1418.62	1406.33	1406.63	3524.64	3802.47	3359.27	1410.53	3562.13	-1.33647	1.85e-48	6.4e-46	TUBA4A	2	219249711	219278170	-	4079	protein_coding	tubulin alpha 4a [Source:HGNC Symbol;Acc:HGNC:12407]	-
ENSG00000112759	1128.36	1062.69	1128.56	2773	2607.08	2789.6	1106.54	2723.23	-1.29915	6.18e-46	2.05e-43	SLC29A1	6	44219505	44234151	+	4408	protein_coding	solute carrier family 29 member 1 (Augustine blood group) [Source:HGNC Symbol;Acc:HGNC:11003]	-
ENSG00000161791	209.525	231.409	197.723	751.643	743.661	741.726	212.885	745.677	-1.80967	7.78e-45	2.53e-42	FMNL3	12	49636499	49708165	-	13424	protein_coding	formin like 3 [Source:HGNC Symbol;Acc:HGNC:23698]	-
ENSG00000056558	31.717	20.8566	29.7939	269.514	270.616	261.23	27.4558	267.12	-3.27838	7.46e-44	2.33e-41	TRAF1	9	120902393	120929173	-	6449	protein_coding	TNF receptor associated factor 1 [Source:HGNC Symbol;Acc:HGNC:12031]	-
ENSG00000074842	237.397	202.607	359.333	1598.12	1311.53	1369.1	266.445	1426.25	-2.41833	2.53e-42	7.49e-40	MYDGF	19	4641374	4670370	-	1678	protein_coding	myeloid derived growth factor [Source:HGNC Symbol;Acc:HGNC:16948]	-
ENSG00000018236	425.777	441.961	373.778	1182.87	1373.32	1272.58	413.839	1276.26	-1.62541	3.68e-42	1.07e-39	CNTN1	12	40692442	41072418	+	7492	protein_coding	contactin 1 [Source:HGNC Symbol;Acc:HGNC:2171]	-
ENSG00000163661	18.2613	9.9317	6.31992	249.55	208.822	236.051	11.5043	231.474	-4.33943	1.09e-41	3.11e-39	PTX3	3	157436789	157443628	+	1940	protein_coding	pentraxin 3 [Source:HGNC Symbol;Acc:HGNC:9692]	-
ENSG00000134369	640.107	520.421	527.262	1618.08	1603.45	1728.95	562.597	1650.16	-1.55253	3.89e-41	1.09e-38	NAV1	1	201622885	201826969	+	22453	protein_coding	neuron navigator 1 [Source:HGNC Symbol;Acc:HGNC:15989]	-
ENSG00000113140	0	1.98634	3.61138	557.993	529.512	493.085	1.86591	526.864	-8.11492	1.2e-40	3.25e-38	SPARC	5	151661096	151687165	-	4831	protein_coding	secreted protein acidic and cysteine rich [Source:HGNC Symbol;Acc:HGNC:11219]	-
ENSG00000075223	4839.25	5129.72	4330.05	11035.1	12988.5	12586.3	4766.34	12203.3	-1.35639	1.86e-40	4.9e-38	SEMA3C	7	80742538	80922359	-	6268	protein_coding	semaphorin 3C [Source:HGNC Symbol;Acc:HGNC:10725]	-
ENSG00000169129	161.468	156.921	148.97	578.955	547.625	680.877	155.786	602.486	-1.9518	8.39e-39	2.11e-36	AFAP1L2	10	114294824	114404756	-	5789	protein_coding	actin filament associated protein 1 like 2 [Source:HGNC Symbol;Acc:HGNC:25901]	-
ENSG00000169213	502.667	511.483	489.342	1273.7	1349.88	1507.58	501.164	1377.06	-1.45829	1.07e-38	2.64e-36	RAB3B	1	51907956	51990764	-	12844	protein_coding	RAB3B, member RAS oncogene family [Source:HGNC Symbol;Acc:HGNC:9778]	-
ENSG00000129116	1464.75	1432.15	1292.87	3099.41	3558.49	3410.68	1396.59	3356.19	-1.26506	1.18e-36	2.88e-34	PALLD	4	168497066	168928457	+	10114	protein_coding	palladin, cytoskeletal associated protein [Source:HGNC Symbol;Acc:HGNC:17068]	-
ENSG00000090339	80.7342	80.4468	92.0903	386.303	381.419	359.847	84.4237	375.857	-2.153	1.34e-36	3.21e-34	ICAM1	19	10270835	10286615	+	3706	protein_coding	intercellular adhesion molecule 1 [Source:HGNC Symbol;Acc:HGNC:5344]	-
ENSG00000185483	346.004	372.439	310.579	912.353	1088.86	1052.26	343.007	1017.82	-1.56981	2.16e-34	4.6e-32	ROR1	1	63774022	64181498	+	6715	protein_coding	receptor tyrosine kinase like orphan receptor 1 [Source:HGNC Symbol;Acc:HGNC:10256]	-
ENSG00000167815	6.72785	0.99317	11.737	230.584	187.513	168.908	6.48601	195.668	-4.88638	3.35e-34	7.03e-32	PRDX2	19	12796820	12801859	-	2093	protein_coding	peroxiredoxin 2 [Source:HGNC Symbol;Acc:HGNC:9353]	-
ENSG00000124882	758.325	848.167	702.414	1807.74	2061.58	1967.1	769.635	1945.47	-1.33831	1.75e-33	3.62e-31	EREG	4	74365143	74388751	+	5717	protein_coding	epiregulin [Source:HGNC Symbol;Acc:HGNC:3443]	-
ENSG00000164120	794.848	922.655	708.734	2076.25	2366.29	2128.66	808.745	2190.4	-1.43801	2.13e-33	4.36e-31	HPGD	4	174490177	174523154	-	5529	protein_coding	15-hydroxyprostaglandin dehydrogenase [Source:HGNC Symbol;Acc:HGNC:5154]	-
ENSG00000162631	75.9286	51.6448	65.9077	318.425	362.242	315.784	64.4937	332.151	-2.3627	2.15e-33	4.36e-31	NTNG1	1	107140007	107483458	+	9138	protein_coding	netrin G1 [Source:HGNC Symbol;Acc:HGNC:23319]	-
ENSG00000124225	6996.97	7211.41	7328.4	13861	13463.7	12765.7	7178.92	13363.4	-0.896451	2.36e-29	4.25e-27	PMEPA1	20	57648392	57711536	-	5619	protein_coding	prostate transmembrane protein, androgen induced 1 [Source:HGNC Symbol;Acc:HGNC:14107]	-
ENSG00000133083	638.185	641.588	604.907	1335.59	1573.62	1522.27	628.226	1477.16	-1.23348	2.63e-29	4.69e-27	DCLK1	13	35768652	36131306	-	14375	protein_coding	doublecortin like kinase 1 [Source:HGNC Symbol;Acc:HGNC:2700]	-
ENSG00000204389	526.695	509.496	716.859	2425.62	1705.73	1892.61	584.35	2007.99	-1.78026	4.19e-29	7.38e-27	HSPA1A	6	31815464	31817946	+	2483	protein_coding	heat shock protein family A (Hsp70) member 1A [Source:HGNC Symbol;Acc:HGNC:5232]	-
ENSG00000106780	275.842	291.992	314.19	739.665	864.054	781.593	294.008	795.104	-1.43447	4.39e-29	7.66e-27	MEGF9	9	120600813	120714470	-	6298	protein_coding	multiple EGF like domains 9 [Source:HGNC Symbol;Acc:HGNC:3234]	-
ENSG00000090530	589.168	596.895	654.563	1425.43	1306.2	1460.37	613.542	1397.33	-1.1871	2.59e-28	4.34e-26	P3H2	3	189956728	190122437	-	5605	protein_coding	prolyl 3-hydroxylase 2 [Source:HGNC Symbol;Acc:HGNC:19317]	-
ENSG00000156011	340.237	405.213	310.579	890.393	1030.26	1016.59	352.01	979.082	-1.47675	4.79e-28	7.95e-26	PSD3	8	18527301	19084730	-	15213	protein_coding	pleckstrin and Sec7 domain containing 3 [Source:HGNC Symbol;Acc:HGNC:19093]	-
ENSG00000156113	2015.47	2100.55	2040.43	3888.98	3787.56	3777.87	2052.15	3818.14	-0.89581	1.66e-27	2.68e-25	KCNMA1	10	76869601	77638369	-	35644	protein_coding	potassium calcium-activated channel subfamily M alpha 1 [Source:HGNC Symbol;Acc:HGNC:6284]	-
ENSG00000227507	20.1836	23.8361	41.5309	269.514	200.298	211.922	28.5168	227.245	-2.98712	1.69e-27	2.7e-25	LTB	6	31580525	31582522	-	1535	protein_coding	lymphotoxin beta [Source:HGNC Symbol;Acc:HGNC:6711]	-
ENSG00000060982	31.717	29.7951	24.3768	178.678	178.99	206.676	28.6296	188.115	-2.71875	3.33e-27	5.21e-25	BCAT1	12	24810022	24949459	-	11775	protein_coding	branched chain amino acid transaminase 1 [Source:HGNC Symbol;Acc:HGNC:976]	-
ENSG00000172927	449.805	415.145	531.776	1374.52	1162.37	1169.77	465.575	1235.55	-1.40735	4.46e-27	6.78e-25	MYEOV	11	69294138	69367726	+	3760	protein_coding	myeloma overexpressed [Source:HGNC Symbol;Acc:HGNC:7563]	-
ENSG00000132002	2169.25	2018.12	2388.93	4634.64	4297.89	4564.71	2192.1	4499.08	-1.0371	4.75e-27	7.15e-25	DNAJB1	19	14514770	14529770	-	3672	protein_coding	DnaJ heat shock protein family (Hsp40) member B1 [Source:HGNC Symbol;Acc:HGNC:5270]	-
ENSG00000159167	40.3671	62.5697	43.3366	226.591	290.859	276.967	48.7578	264.806	-2.44408	5.02e-27	7.43e-25	STC1	8	23841915	23854807	-	4149	protein_coding	stanniocalcin 1 [Source:HGNC Symbol;Acc:HGNC:11373]	-
ENSG00000147010	512.278	492.612	452.326	1052.1	1154.91	1161.37	485.739	1122.8	-1.20912	7.26e-27	1.06e-24	SH3KBP1	X	19533975	19887601	-	5780	protein_coding	SH3 domain containing kinase binding protein 1 [Source:HGNC Symbol;Acc:HGNC:13867]	-
ENSG00000108691	17.3002	15.8907	12.6398	166.699	144.897	135.336	15.2769	148.977	-3.28998	1.63e-26	2.31e-24	CCL2	17	34255218	34257203	+	1986	protein_coding	C-C motif chemokine ligand 2 [Source:HGNC Symbol;Acc:HGNC:10618]	-
ENSG00000042493	69.2008	61.5765	115.564	488.119	368.634	410.205	82.1138	422.319	-2.35836	2.27e-26	3.16e-24	CAPG	2	85394748	85418432	-	2607	protein_coding	capping actin protein, gelsolin like [Source:HGNC Symbol;Acc:HGNC:1474]	-
ENSG00000165757	1217.74	1282.18	1225.16	2335.78	2367.36	2506.34	1241.7	2403.16	-0.952697	9.49e-26	1.29e-23	JCAD	10	30012800	30115494	-	9515	protein_coding	junctional cadherin 5 associated [Source:HGNC Symbol;Acc:HGNC:29283]	-
ENSG00000144136	1025.52	1017.01	975.073	1976.43	1885.79	1952.41	1005.87	1938.21	-0.94651	1.03e-24	1.33e-22	SLC20A1	2	112645857	112663827	+	5577	protein_coding	solute carrier family 20 member 1 [Source:HGNC Symbol;Acc:HGNC:10946]	-
ENSG00000107796	266.231	257.231	267.242	722.696	604.092	713.4	263.568	680.062	-1.36759	1.06e-24	1.37e-22	ACTA2	10	88935074	88991339	-	2976	protein_coding	actin, alpha 2, smooth muscle, aorta [Source:HGNC Symbol;Acc:HGNC:130]	-
ENSG00000077942	440.194	480.694	516.428	1091.03	1048.37	1054.36	479.105	1064.59	-1.15149	1.49e-24	1.91e-22	FBLN1	22	45502238	45601135	+	7285	protein_coding	fibulin 1 [Source:HGNC Symbol;Acc:HGNC:3600]	-
ENSG00000134070	137.44	157.914	161.609	452.184	455.999	420.696	152.321	442.96	-1.53968	1.74e-24	2.19e-22	IRAK2	3	10164865	10243743	+	3483	protein_coding	interleukin 1 receptor associated kinase 2 [Source:HGNC Symbol;Acc:HGNC:6113]	-
ENSG00000114270	1949.15	1775.79	2298.64	5767.59	4371.41	4738.86	2007.86	4959.29	-1.30432	5.41e-24	6.5e-22	COL7A1	3	48564073	48595267	-	11071	protein_coding	collagen type VII alpha 1 chain [Source:HGNC Symbol;Acc:HGNC:2214]	-
ENSG00000101384	13145.3	13023.4	12536.9	21250.6	22304.5	22370.3	12901.9	21975.2	-0.768301	9.15e-24	1.08e-21	JAG1	20	10637684	10673999	-	9298	protein_coding	jagged 1 [Source:HGNC Symbol;Acc:HGNC:6188]	-
ENSG00000100099	696.813	682.308	660.883	1388.49	1339.23	1330.28	680.001	1352.67	-0.992446	1.35e-23	1.56e-21	HPS4	22	26443423	26483837	-	10782	protein_coding	HPS4, biogenesis of lysosomal organelles complex 3 subunit 2 [Source:HGNC Symbol;Acc:HGNC:15844]	-
ENSG00000079308	1675.24	1500.68	1852.64	3726.28	3334.76	3413.83	1676.18	3491.62	-1.05846	1.75e-23	2e-21	TNS1	2	217799588	218033982	-	16281	protein_coding	tensin 1 [Source:HGNC Symbol;Acc:HGNC:11973]	-
ENSG00000023445	830.409	850.153	621.158	1753.83	2179.84	2011.16	767.24	1981.61	-1.36944	2.24e-23	2.55e-21	BIRC3	11	102317450	102339403	+	7518	protein_coding	baculoviral IAP repeat containing 3 [Source:HGNC Symbol;Acc:HGNC:591]	-
ENSG00000166922	21.1447	15.8907	27.0854	145.737	167.271	146.876	21.3736	153.295	-2.83522	3.69e-23	4.11e-21	SCG5	15	32641676	32697098	+	2196	protein_coding	secretogranin V [Source:HGNC Symbol;Acc:HGNC:10816]	-
ENSG00000182795	138.402	148.975	146.261	473.146	388.877	411.254	144.546	424.426	-1.55455	5.09e-23	5.62e-21	C1orf116	1	207018521	207032756	-	5502	protein_coding	chromosome 1 open reading frame 116 [Source:HGNC Symbol;Acc:HGNC:28667]	-
ENSG00000176170	336.393	335.691	512.816	1413.45	1090.99	1218.03	394.967	1240.82	-1.65039	1.1e-22	1.18e-20	SPHK1	17	76376584	76387860	+	4416	protein_coding	sphingosine kinase 1 [Source:HGNC Symbol;Acc:HGNC:11240]	-
ENSG00000100568	298.909	290.999	234.74	660.807	713.83	709.203	274.883	694.614	-1.3385	1.35e-22	1.44e-20	VTI1B	14	67647075	67674831	-	5789	protein_coding	vesicle transport through interaction with t-SNAREs 1B [Source:HGNC Symbol;Acc:HGNC:17793]	-
ENSG00000167460	14080.4	14554.9	13594.1	23293	23488.2	23873.7	14076.5	23551.6	-0.742561	1.41e-22	1.5e-20	TPM4	19	16067021	16103005	+	8632	protein_coding	tropomyosin 4 [Source:HGNC Symbol;Acc:HGNC:12013]	-
ENSG00000093000	1362.87	1384.48	1165.57	2481.52	2782.87	2754.98	1304.31	2673.12	-1.03551	1.45e-22	1.53e-20	NUP50	22	45163841	45188015	+	8318	protein_coding	nucleoporin 50 [Source:HGNC Symbol;Acc:HGNC:8065]	-
ENSG00000100297	1734.82	1717.19	1867.99	3617.47	3237.8	3234.43	1773.33	3363.23	-0.923315	1.52e-22	1.6e-20	MCM5	22	35400063	35425430	+	7338	protein_coding	minichromosome maintenance complex component 5 [Source:HGNC Symbol;Acc:HGNC:6948]	-
ENSG00000204388	482.483	442.954	627.478	1551.2	1231.62	1358.61	517.638	1380.48	-1.41435	4.07e-22	4.17e-20	HSPA1B	6	31827735	31830255	+	2521	protein_coding	heat shock protein family A (Hsp70) member 1B [Source:HGNC Symbol;Acc:HGNC:5233]	-
ENSG00000150093	20357.5	21236	16471.5	37263.7	42573	42744.2	19355	40860.3	-1.07802	5.09e-22	5.18e-20	ITGB1	10	32900319	33005792	-	6011	protein_coding	integrin subunit beta 1 [Source:HGNC Symbol;Acc:HGNC:6153]	-
ENSG00000135905	545.917	611.793	524.553	1109	1295.55	1264.19	560.754	1222.91	-1.12519	1.17e-21	1.17e-19	DOCK10	2	224765090	225042445	-	11265	protein_coding	dedicator of cytokinesis 10 [Source:HGNC Symbol;Acc:HGNC:23479]	-
ENSG00000026508	9557.39	9866.15	8865.94	15711.6	16923.1	16795.3	9429.83	16476.7	-0.805156	1.42e-21	1.41e-19	CD44	11	35138870	35232402	+	10004	protein_coding	CD44 molecule (Indian blood group) [Source:HGNC Symbol;Acc:HGNC:1681]	-
ENSG00000086062	3112.11	3123.52	2991.13	5094.81	5330.28	5312.73	3075.59	5245.94	-0.770375	1.56e-21	1.54e-19	B4GALT1	9	33104082	33167356	-	4901	protein_coding	beta-1,4-galactosyltransferase 1 [Source:HGNC Symbol;Acc:HGNC:924]	-
ENSG00000147485	112.451	100.31	86.6732	306.447	352.653	313.686	99.8115	324.262	-1.70103	1.72e-21	1.69e-19	PXDNL	8	51319578	51809445	-	5238	protein_coding	peroxidasin like [Source:HGNC Symbol;Acc:HGNC:26359]	-
ENSG00000164161	18.2613	8.93853	10.8341	120.782	140.635	109.108	12.678	123.508	-3.28382	2.78e-21	2.67e-19	HHIP	4	144646021	144745271	+	12074	protein_coding	hedgehog interacting protein [Source:HGNC Symbol;Acc:HGNC:14866]	-
ENSG00000137473	6.72785	9.9317	4.51423	91.8343	112.934	109.108	7.05793	104.626	-3.90198	3.26e-21	3.11e-19	TTC29	4	146706638	146945882	-	3332	protein_coding	tetratricopeptide repeat domain 29 [Source:HGNC Symbol;Acc:HGNC:29936]	-
ENSG00000197321	2368.2	2217.75	2246.28	3888.98	3909.02	4052.74	2277.41	3950.25	-0.794532	3.32e-21	3.14e-19	SVIL	10	29457338	29736781	-	9937	protein_coding	supervillin [Source:HGNC Symbol;Acc:HGNC:11480]	-
ENSG00000133818	591.09	611.793	660.883	1258.73	1206.05	1229.57	621.255	1231.45	-0.986776	3.6e-21	3.39e-19	RRAS2	11	14277926	14364506	-	3453	protein_coding	RAS related 2 [Source:HGNC Symbol;Acc:HGNC:17271]	-
ENSG00000025770	387.332	379.391	418.018	915.348	804.39	844.54	394.913	854.759	-1.11372	8.76e-21	8.16e-19	NCAPH2	22	50508216	50523472	+	3159	protein_coding	non-SMC condensin II complex subunit H2 [Source:HGNC Symbol;Acc:HGNC:25071]	-
ENSG00000107518	2352.83	2418.37	2110.85	4013.76	4447.05	4269.91	2294.02	4243.57	-0.887545	8.76e-21	8.16e-19	ATRNL1	10	115093365	115948992	+	9950	protein_coding	attractin like 1 [Source:HGNC Symbol;Acc:HGNC:29063]	-
ENSG00000095383	143.207	120.174	148.067	409.261	395.27	362.995	137.149	389.175	-1.50341	1e-20	9.28e-19	TBC1D2	9	98198999	98255721	-	3681	protein_coding	TBC1 domain family member 2 [Source:HGNC Symbol;Acc:HGNC:18026]	-
ENSG00000100097	10045.6	10106.5	10704.1	19754.3	17155.4	17750	10285.4	18219.9	-0.824914	1.02e-20	9.36e-19	LGALS1	22	37675608	37679806	+	1099	protein_coding	galectin 1 [Source:HGNC Symbol;Acc:HGNC:6561]	-
ENSG00000089723	309.481	329.732	297.036	711.716	672.278	676.681	312.083	686.892	-1.13892	1.37e-20	1.25e-18	OTUB2	14	94026329	94048930	+	4252	protein_coding	OTU deubiquitinase, ubiquitin aldehyde binding 2 [Source:HGNC Symbol;Acc:HGNC:20351]	-
ENSG00000261786	68.2396	49.6585	35.211	216.609	256.766	239.199	51.0364	237.524	-2.22156	1.57e-20	1.42e-18	AC006058.1	3	44117299	44122365	+	5067	lincRNA	novel transcript	-
ENSG00000120708	16557.2	17574.1	16449.8	27188.9	27877.7	27466.9	16860.4	27511.2	-0.706395	1.82e-20	1.63e-18	TGFBI	5	136028895	136063818	+	7810	protein_coding	transforming growth factor beta induced [Source:HGNC Symbol;Acc:HGNC:11771]	-
ENSG00000231290	33.6393	35.7541	50.5594	192.652	194.971	176.252	39.9842	187.958	-2.22848	1.92e-20	1.71e-18	APCDD1L-DT	20	58515379	58619888	+	4940	processed_transcript	APCDD1L divergent transcript [Source:HGNC Symbol;Acc:HGNC:27152]	-
ENSG00000031081	279.686	223.463	240.157	595.925	681.867	582.26	247.769	620.017	-1.32295	2.2e-20	1.95e-18	ARHGAP31	3	119294373	119420714	+	9384	protein_coding	Rho GTPase activating protein 31 [Source:HGNC Symbol;Acc:HGNC:29216]	-
ENSG00000171223	1258.11	1223.59	1336.21	2582.34	2268.27	2330.09	1272.64	2393.57	-0.911268	2.22e-20	1.96e-18	JUNB	19	12791496	12793315	+	1820	protein_coding	JunB proto-oncogene, AP-1 transcription factor subunit [Source:HGNC Symbol;Acc:HGNC:6205]	TF_bZIP
ENSG00000152495	129.751	146.989	100.216	353.362	418.709	406.008	125.652	392.693	-1.6462	3.23e-20	2.82e-18	CAMK4	5	111223653	111494886	+	13910	protein_coding	calcium/calmodulin dependent protein kinase IV [Source:HGNC Symbol;Acc:HGNC:1464]	-
ENSG00000071127	7386.22	7336.55	7574.87	12030.3	11801.6	12207.5	7432.55	12013.1	-0.692665	3.71e-20	3.22e-18	WDR1	4	10074339	10116949	-	7827	protein_coding	WD repeat domain 1 [Source:HGNC Symbol;Acc:HGNC:12754]	-
ENSG00000119681	71.123	87.399	84.8675	253.542	264.224	285.36	81.1298	267.709	-1.72209	5.09e-20	4.4e-18	LTBP2	14	74498170	74612378	-	9091	protein_coding	latent transforming growth factor beta binding protein 2 [Source:HGNC Symbol;Acc:HGNC:6715]	-
ENSG00000103942	460.377	396.275	355.721	857.453	951.418	951.55	404.124	920.14	-1.18747	7.16e-20	6.15e-18	HOMER2	15	82836946	82986153	-	14685	protein_coding	homer scaffold protein 2 [Source:HGNC Symbol;Acc:HGNC:17513]	-
ENSG00000099901	1957.8	1973.43	1721.73	3536.62	3313.45	3423.27	1884.32	3424.45	-0.86213	8.68e-20	7.38e-18	RANBP1	22	20115938	20127357	+	4622	protein_coding	RAN binding protein 1 [Source:HGNC Symbol;Acc:HGNC:9847]	-
ENSG00000117152	7.68897	1.98634	3.61138	112.796	94.8222	82.8803	4.4289	96.833	-4.44879	9.17e-20	7.76e-18	RGS4	1	163068775	163076802	+	4836	protein_coding	regulator of G protein signaling 4 [Source:HGNC Symbol;Acc:HGNC:10000]	-
ENSG00000093009	322.937	364.493	371.07	755.636	820.371	734.382	352.833	770.13	-1.12576	1.02e-19	8.53e-18	CDC45	22	19479459	19520612	+	2846	protein_coding	cell division cycle 45 [Source:HGNC Symbol;Acc:HGNC:1739]	-
ENSG00000177494	563.217	507.51	566.987	1146.93	1059.02	1063.81	545.905	1089.92	-0.997233	1.36e-19	1.12e-17	ZBED2	3	111592900	111595443	-	2311	protein_coding	zinc finger BED-type containing 2 [Source:HGNC Symbol;Acc:HGNC:20710]	zf-BED
ENSG00000198832	73.0453	78.4604	79.4504	307.445	223.738	281.163	76.9854	270.782	-1.81493	1.49e-19	1.21e-17	SELENOM	22	31104772	31120069	-	3187	protein_coding	selenoprotein M [Source:HGNC Symbol;Acc:HGNC:30397]	-
ENSG00000154928	248.931	268.156	373.778	830.501	741.531	828.803	296.955	800.278	-1.42881	1.71e-19	1.38e-17	EPHB1	3	134597801	135260467	+	6956	protein_coding	EPH receptor B1 [Source:HGNC Symbol;Acc:HGNC:3392]	-
ENSG00000019582	15.3779	16.8839	19.8626	127.769	115.065	116.452	17.3748	119.762	-2.78261	1.72e-19	1.39e-17	CD74	5	150401637	150412929	-	3184	protein_coding	CD74 molecule [Source:HGNC Symbol;Acc:HGNC:1697]	-
ENSG00000085117	35.5615	26.8156	60.4907	210.62	224.803	205.627	40.9559	213.683	-2.37556	2.07e-19	1.65e-17	CD82	11	44564427	44620363	+	4054	protein_coding	CD82 molecule [Source:HGNC Symbol;Acc:HGNC:6210]	-
ENSG00000130303	132.635	104.283	167.026	404.27	436.821	404.959	134.648	415.35	-1.62207	2.37e-19	1.88e-17	BST2	19	17402939	17405648	-	1119	protein_coding	bone marrow stromal cell antigen 2 [Source:HGNC Symbol;Acc:HGNC:1119]	-
ENSG00000101150	2149.07	2073.74	2191.21	3694.33	3554.23	3553.36	2138	3600.64	-0.751925	2.89e-19	2.28e-17	TPD52L2	20	63865228	63891545	+	4694	protein_coding	tumor protein D52 like 2 [Source:HGNC Symbol;Acc:HGNC:12007]	-
ENSG00000118257	329.665	274.115	281.688	688.757	637.12	670.386	295.156	665.421	-1.173	3.2e-19	2.5e-17	NRP2	2	205681990	205798133	+	13896	protein_coding	neuropilin 2 [Source:HGNC Symbol;Acc:HGNC:8005]	-
ENSG00000128567	359.46	338.671	359.333	708.721	735.138	751.168	352.488	731.676	-1.05321	3.38e-19	2.63e-17	PODXL	7	131500262	131558217	-	6874	protein_coding	podocalyxin like [Source:HGNC Symbol;Acc:HGNC:9171]	-
ENSG00000150630	15.3779	27.8088	9.9313	120.782	137.439	159.466	17.706	139.229	-2.98634	5.03e-19	3.87e-17	VEGFC	4	176683538	176792727	-	2420	protein_coding	vascular endothelial growth factor C [Source:HGNC Symbol;Acc:HGNC:12682]	-
ENSG00000142173	1096.64	1010.05	1130.36	2152.12	1937.99	1932.47	1079.02	2007.53	-0.895557	7.29e-19	5.6e-17	COL6A2	21	46098097	46132849	+	5386	protein_coding	collagen type VI alpha 2 chain [Source:HGNC Symbol;Acc:HGNC:2212]	-
ENSG00000128294	123.985	159.9	156.192	384.306	429.363	383.977	146.692	399.216	-1.444	7.79e-19	5.95e-17	TPST2	22	26521983	26596717	-	6957	protein_coding	tyrosylprotein sulfotransferase 2 [Source:HGNC Symbol;Acc:HGNC:12021]	-
ENSG00000164104	1951.08	1833.39	1821.04	3183.26	3125.93	3143.16	1868.5	3150.78	-0.753889	1.21e-18	9.23e-17	HMGB2	4	173331695	173335125	-	2775	protein_coding	high mobility group box 2 [Source:HGNC Symbol;Acc:HGNC:5000]	HMG
ENSG00000163814	665.096	576.039	580.53	1178.87	1211.38	1160.32	607.222	1183.53	-0.962851	1.27e-18	9.58e-17	CDCP1	3	45082278	45146422	-	6507	protein_coding	CUB domain containing protein 1 [Source:HGNC Symbol;Acc:HGNC:24357]	-
ENSG00000124120	433.466	440.967	452.326	868.433	850.203	873.915	442.253	864.184	-0.966331	1.27e-18	9.58e-17	TTPAL	20	44475886	44494603	+	7044	protein_coding	alpha tocopherol transfer protein like [Source:HGNC Symbol;Acc:HGNC:16114]	-
ENSG00000168374	1599.31	1574.17	1584.49	2653.21	2897.94	2651.12	1585.99	2734.09	-0.785589	1.97e-18	1.47e-16	ARF4	3	57571363	57598220	-	2595	protein_coding	ADP ribosylation factor 4 [Source:HGNC Symbol;Acc:HGNC:655]	-
ENSG00000110328	280.648	255.245	280.785	600.916	563.606	630.52	272.226	598.347	-1.13574	2.5e-18	1.84e-16	GALNT18	11	11270876	11622005	-	3627	protein_coding	polypeptide N-acetylgalactosaminyltransferase 18 [Source:HGNC Symbol;Acc:HGNC:30488]	-
ENSG00000196611	3.84449	5.95902	11.737	85.8451	98.0184	96.5188	7.18017	93.4608	-3.68677	2.78e-18	2.04e-16	MMP1	11	102789920	102798160	-	1970	protein_coding	matrix metallopeptidase 1 [Source:HGNC Symbol;Acc:HGNC:7155]	-
ENSG00000081059	99.9567	97.3307	88.4789	337.391	258.896	283.262	95.2554	293.183	-1.62351	3.97e-18	2.86e-16	TCF7	5	134114711	134151865	+	10063	protein_coding	transcription factor 7 [Source:HGNC Symbol;Acc:HGNC:11639]	HMG
ENSG00000133104	2559.47	2779.88	2208.36	4472.93	4916.9	4910.92	2515.9	4766.92	-0.922178	4.47e-18	3.21e-16	SPART	13	36301638	36370180	-	6504	protein_coding	spartin [Source:HGNC Symbol;Acc:HGNC:18514]	-
ENSG00000198682	347.926	353.568	334.956	672.786	714.895	755.365	345.483	714.348	-1.04812	4.8e-18	3.43e-16	PAPSS2	10	87659613	87747705	+	4083	protein_coding	3'-phosphoadenosine 5'-phosphosulfate synthase 2 [Source:HGNC Symbol;Acc:HGNC:8604]	-
ENSG00000163359	17.3002	13.9044	11.737	93.8307	105.476	123.796	14.3139	107.701	-2.91402	8.95e-18	6.32e-16	COL6A3	2	237324003	237414375	-	19633	protein_coding	collagen type VI alpha 3 chain [Source:HGNC Symbol;Acc:HGNC:2213]	-
ENSG00000108829	2948.72	3040.09	2834.94	4903.15	4692.1	4809.15	2941.25	4801.47	-0.707182	9.25e-18	6.5e-16	LRRC59	17	50375059	50397553	-	4570	protein_coding	leucine rich repeat containing 59 [Source:HGNC Symbol;Acc:HGNC:28817]	-
ENSG00000151414	440.194	451.892	381.001	817.525	908.801	908.536	424.362	878.287	-1.04998	1.08e-17	7.55e-16	NEK7	1	198156963	198322420	+	5485	protein_coding	NIMA related kinase 7 [Source:HGNC Symbol;Acc:HGNC:13386]	-
ENSG00000101335	0.961122	3.97268	9.02846	94.8289	76.7101	94.4206	4.65409	88.6532	-4.22923	1.1e-17	7.7e-16	MYL9	20	36541484	36551447	+	2821	protein_coding	myosin light chain 9 [Source:HGNC Symbol;Acc:HGNC:15754]	-
ENSG00000149257	618.001	680.321	845.064	1689.95	1439.38	1547.45	714.462	1558.93	-1.12513	1.66e-17	1.15e-15	SERPINH1	11	75562056	75572783	+	6281	protein_coding	serpin family H member 1 [Source:HGNC Symbol;Acc:HGNC:1546]	-
ENSG00000169908	3302.41	3483.05	3245.73	5402.25	6276.37	5648.45	3343.73	5775.69	-0.788541	1.75e-17	1.21e-15	TM4SF1	3	149369022	149377865	-	3668	protein_coding	transmembrane 4 L six family member 1 [Source:HGNC Symbol;Acc:HGNC:11853]	-
ENSG00000140332	102.84	110.242	120.078	316.429	299.382	289.556	111.053	301.789	-1.44159	2.58e-17	1.77e-15	TLE3	15	70047790	70098176	-	12634	protein_coding	transducin like enhancer of split 3 [Source:HGNC Symbol;Acc:HGNC:11839]	-
ENSG00000002079	40.3671	63.5629	49.6565	188.66	193.906	199.332	51.1955	193.966	-1.92359	3.84e-17	2.59e-15	MYH16	7	99238829	99311130	+	6307	transcribed_unitary_pseudogene	myosin heavy chain 16 pseudogene [Source:HGNC Symbol;Acc:HGNC:31038]	-
ENSG00000132646	2620.02	2773.92	2729.3	4313.22	4536.55	4318.17	2707.75	4389.31	-0.69688	4.55e-17	3.05e-15	PCNA	20	5114953	5126626	-	1471	protein_coding	proliferating cell nuclear antigen [Source:HGNC Symbol;Acc:HGNC:8729]	-
ENSG00000100628	56.7062	62.5697	89.3817	231.582	248.242	241.297	69.5525	240.374	-1.78526	6.25e-17	4.18e-15	ASB2	14	93934153	93976791	-	5040	protein_coding	ankyrin repeat and SOCS box containing 2 [Source:HGNC Symbol;Acc:HGNC:16012]	-
ENSG00000132669	613.196	624.704	652.757	1141.94	1108.03	1193.9	630.219	1147.96	-0.864934	7.37e-17	4.91e-15	RIN2	20	19757606	20002459	+	8273	protein_coding	Ras and Rab interactor 2 [Source:HGNC Symbol;Acc:HGNC:18750]	-
ENSG00000163171	612.235	631.656	489.342	1155.91	1197.53	1159.27	577.744	1170.91	-1.01997	1e-16	6.56e-15	CDC42EP3	2	37641882	37738468	-	10406	protein_coding	CDC42 effector protein 3 [Source:HGNC Symbol;Acc:HGNC:16943]	-
ENSG00000182667	19.2224	6.95219	10.8341	86.8433	109.738	124.845	12.3363	107.142	-3.11607	1.08e-16	7e-15	NTM	11	131370478	132336822	+	6956	protein_coding	neurotrimin [Source:HGNC Symbol;Acc:HGNC:17941]	-
ENSG00000148468	414.243	408.193	438.783	791.571	799.063	818.312	420.406	802.982	-0.933126	1.4e-16	8.93e-15	FAM171A1	10	15211643	15371062	-	3955	protein_coding	family with sequence similarity 171 member A1 [Source:HGNC Symbol;Acc:HGNC:23522]	-
ENSG00000103485	19.2224	30.7883	22.5711	125.773	122.523	127.992	24.1939	125.429	-2.3775	1.62e-16	1.03e-14	QPRT	16	29679008	29698699	+	3642	protein_coding	quinolinate phosphoribosyltransferase [Source:HGNC Symbol;Acc:HGNC:9755]	-
ENSG00000115415	9941.84	10394.5	8934.56	15495	17476	16813.2	9756.97	16594.7	-0.766256	2.76e-16	1.72e-14	STAT1	2	190964358	191020960	-	6053	protein_coding	signal transducer and activator of transcription 1 [Source:HGNC Symbol;Acc:HGNC:11362]	STAT
ENSG00000100364	1472.44	1381.5	1512.27	2589.33	2385.47	2415.07	1455.4	2463.29	-0.759065	3.52e-16	2.18e-14	KIAA0930	22	45190338	45240769	-	10019	protein_coding	KIAA0930 [Source:HGNC Symbol;Acc:HGNC:1314]	-
ENSG00000162433	238.358	249.286	213.974	473.146	536.97	546.59	233.873	518.902	-1.15033	3.91e-16	2.39e-14	AK4	1	65147549	65232145	+	7578	protein_coding	adenylate kinase 4 [Source:HGNC Symbol;Acc:HGNC:363]	-
ENSG00000065320	171.08	113.221	167.929	511.078	384.616	416.5	150.743	437.398	-1.53566	4.54e-16	2.77e-14	NTN1	17	9021542	9244000	+	6383	protein_coding	netrin 1 [Source:HGNC Symbol;Acc:HGNC:8029]	-
ENSG00000169241	172.041	179.764	168.832	390.296	410.186	381.879	173.546	394.12	-1.18367	6.54e-16	3.91e-14	SLC50A1	1	155135344	155138857	+	2340	protein_coding	solute carrier family 50 member 1 [Source:HGNC Symbol;Acc:HGNC:30657]	-
ENSG00000179820	1523.38	1608.94	1584.49	2572.36	2720.01	2499	1572.27	2597.12	-0.72404	7.51e-16	4.48e-14	MYADM	19	53866223	53876437	+	3675	protein_coding	myeloid associated differentiation marker [Source:HGNC Symbol;Acc:HGNC:7544]	-
ENSG00000049130	440.194	516.448	400.863	848.469	1059.02	1033.38	452.502	980.291	-1.11581	8.48e-16	5.02e-14	KITLG	12	88492793	88580851	-	6205	protein_coding	KIT ligand [Source:HGNC Symbol;Acc:HGNC:6343]	-
ENSG00000125726	1220.62	1180.88	1566.44	3165.29	2520.78	2636.43	1322.65	2774.17	-1.06835	9.1e-16	5.37e-14	CD70	19	6583183	6604103	-	1532	protein_coding	CD70 molecule [Source:HGNC Symbol;Acc:HGNC:11937]	-
ENSG00000160208	1249.46	1145.12	1135.78	1914.54	2099.94	2044.73	1176.79	2019.74	-0.779265	1.03e-15	6e-14	RRP1B	21	43659548	43696079	+	5762	protein_coding	ribosomal RNA processing 1B [Source:HGNC Symbol;Acc:HGNC:23818]	-
ENSG00000113161	2086.6	2048.91	1756.94	3246.14	3521.2	3536.57	1964.15	3434.64	-0.806442	1.43e-15	8.25e-14	HMGCR	5	75336329	75362104	+	6215	protein_coding	3-hydroxy-3-methylglutaryl-CoA reductase [Source:HGNC Symbol;Acc:HGNC:5006]	-
ENSG00000184349	301.792	318.808	328.636	593.928	681.867	642.06	316.412	639.285	-1.01408	1.49e-15	8.54e-14	EFNA5	5	107376889	107670895	-	5703	protein_coding	ephrin A5 [Source:HGNC Symbol;Acc:HGNC:3225]	-
ENSG00000001617	266.231	239.354	288.911	630.861	519.924	592.751	264.832	581.179	-1.13329	1.6e-15	9.13e-14	SEMA3F	3	50155045	50189075	+	4826	protein_coding	semaphorin 3F [Source:HGNC Symbol;Acc:HGNC:10728]	-
ENSG00000077150	724.686	645.56	807.144	1575.16	1360.54	1336.58	725.797	1424.09	-0.971996	1.7e-15	9.66e-14	NFKB2	10	102394110	102402529	+	4484	protein_coding	nuclear factor kappa B subunit 2 [Source:HGNC Symbol;Acc:HGNC:7795]	RHD
ENSG00000091527	3506.17	3274.48	3022.73	5203.61	5641.39	5436.53	3267.79	5427.17	-0.73195	2.17e-15	1.22e-13	CDV3	3	133573730	133590261	+	4367	protein_coding	CDV3 homolog [Source:HGNC Symbol;Acc:HGNC:26928]	-
ENSG00000083444	807.342	702.171	868.538	1631.06	1378.65	1564.23	792.684	1524.65	-0.943286	2.55e-15	1.43e-13	PLOD1	1	11934205	11975538	+	5320	protein_coding	procollagen-lysine,2-oxoglutarate 5-dioxygenase 1 [Source:HGNC Symbol;Acc:HGNC:9081]	-
ENSG00000198074	163.391	186.716	181.472	401.276	467.718	379.781	177.193	416.258	-1.23192	3.06e-15	1.69e-13	AKR1B10	7	134527592	134541408	+	1744	protein_coding	aldo-keto reductase family 1 member B10 [Source:HGNC Symbol;Acc:HGNC:382]	-
ENSG00000165891	560.334	559.155	447.811	973.244	1127.21	1045.97	522.433	1048.81	-1.00604	3.27e-15	1.81e-13	E2F7	12	77021247	77065580	-	6303	protein_coding	E2F transcription factor 7 [Source:HGNC Symbol;Acc:HGNC:23820]	E2F
ENSG00000206190	1681.96	1627.81	1675.68	2711.11	2567.66	2737.15	1661.82	2671.97	-0.68513	3.66e-15	2.01e-13	ATP10A	15	25677273	25865172	-	8409	protein_coding	ATPase phospholipid transporting 10A (putative) [Source:HGNC Symbol;Acc:HGNC:13542]	-
ENSG00000153976	313.326	300.93	404.475	817.525	686.129	758.512	339.577	754.055	-1.14988	3.8e-15	2.08e-13	HS3ST3A1	17	13495689	13601927	-	2628	protein_coding	heparan sulfate-glucosamine 3-sulfotransferase 3A1 [Source:HGNC Symbol;Acc:HGNC:5196]	-
ENSG00000269378	907.299	1030.91	700.608	1752.84	1886.85	1855.89	879.606	1831.86	-1.05903	4.91e-15	2.66e-13	AC022149.1	19	14621634	14622242	-	609	processed_pseudogene	integrin beta 1 pseudogene 1	-
ENSG00000143476	795.809	822.345	714.151	1334.59	1467.08	1358.61	777.435	1386.76	-0.835282	5.87e-15	3.17e-13	DTL	1	212035553	212107400	+	4916	protein_coding	denticleless E3 ubiquitin protein ligase homolog [Source:HGNC Symbol;Acc:HGNC:30288]	-
ENSG00000179314	516.122	509.496	609.421	1038.13	998.296	1028.14	545.013	1021.52	-0.905627	6.36e-15	3.4e-13	WSCD1	17	6057807	6124427	+	7136	protein_coding	WSC domain containing 1 [Source:HGNC Symbol;Acc:HGNC:29060]	-
ENSG00000111252	635.301	665.424	618.449	1111.99	1154.91	1086.89	639.725	1117.93	-0.805563	7.39e-15	3.93e-13	SH2B3	12	111405948	111451623	+	5682	protein_coding	SH2B adaptor protein 3 [Source:HGNC Symbol;Acc:HGNC:29605]	-
ENSG00000204131	29.7948	49.6585	28.8911	168.696	139.57	154.22	36.1148	154.162	-2.09931	7.85e-15	4.16e-13	NHSL2	X	71910818	72161750	+	17706	protein_coding	NHS like 2 [Source:HGNC Symbol;Acc:HGNC:33737]	-
ENSG00000139278	805.42	847.174	694.288	1352.56	1541.66	1462.47	782.294	1452.23	-0.892907	7.87e-15	4.16e-13	GLIPR1	12	75480680	75503853	+	6273	protein_coding	GLI pathogenesis related 1 [Source:HGNC Symbol;Acc:HGNC:17001]	-
ENSG00000157570	404.632	376.411	374.681	727.687	739.4	701.86	385.242	722.982	-0.908301	8.08e-15	4.25e-13	TSPAN18	11	44726465	44932421	+	5871	protein_coding	tetraspanin 18 [Source:HGNC Symbol;Acc:HGNC:20660]	-
ENSG00000131773	333.509	347.609	340.373	631.86	682.933	641.011	340.497	651.934	-0.936996	8.11e-15	4.26e-13	KHDRBS3	8	135457457	135656722	+	8645	protein_coding	KH RNA binding domain containing, signal transduction associated 3 [Source:HGNC Symbol;Acc:HGNC:18117]	-
ENSG00000145365	242.203	232.402	215.78	441.204	556.148	536.099	230.128	511.15	-1.15127	8.33e-15	4.34e-13	TIFA	4	112274542	112285903	-	4250	protein_coding	TRAF interacting protein with forkhead associated domain [Source:HGNC Symbol;Acc:HGNC:19075]	-
ENSG00000197147	194.147	214.525	183.278	395.287	468.784	506.724	197.316	456.931	-1.21189	8.51e-15	4.42e-13	LRRC8B	1	89524836	89597864	+	8213	protein_coding	leucine rich repeat containing 8 VRAC subunit B [Source:HGNC Symbol;Acc:HGNC:30692]	-
ENSG00000165029	164.352	191.682	120.078	379.315	447.475	439.58	158.704	422.124	-1.41347	9.85e-15	5.1e-13	ABCA1	9	104781002	104928237	-	11350	protein_coding	ATP binding cassette subfamily A member 1 [Source:HGNC Symbol;Acc:HGNC:29]	-
ENSG00000144810	58.6284	45.6858	48.7537	168.696	177.925	166.81	51.0226	171.143	-1.74573	9.9e-15	5.11e-13	COL8A1	3	99638475	99799226	+	9408	protein_coding	collagen type VIII alpha 1 chain [Source:HGNC Symbol;Acc:HGNC:2215]	-
ENSG00000163347	4472.1	5060.2	4257.82	7420.61	8629.88	7729.9	4596.71	7926.8	-0.786204	1.11e-14	5.69e-13	CLDN1	3	190305701	190322475	-	3663	protein_coding	claudin 1 [Source:HGNC Symbol;Acc:HGNC:2032]	-
ENSG00000067955	1014.94	887.894	1021.12	1648.03	1663.12	1734.19	974.652	1681.78	-0.786633	1.24e-14	6.34e-13	CBFB	16	67029116	67101058	+	4129	protein_coding	core-binding factor subunit beta [Source:HGNC Symbol;Acc:HGNC:1539]	CBF
ENSG00000112033	166.274	145.003	158.901	436.213	333.476	373.486	156.726	381.058	-1.28197	1.29e-14	6.56e-13	PPARD	6	35342558	35428191	+	4457	protein_coding	peroxisome proliferator activated receptor delta [Source:HGNC Symbol;Acc:HGNC:9235]	THR-like
ENSG00000112149	86.501	65.5492	76.7419	212.616	243.981	215.069	76.264	223.889	-1.55246	1.29e-14	6.56e-13	CD83	6	14117256	14136918	+	2515	protein_coding	CD83 molecule [Source:HGNC Symbol;Acc:HGNC:1703]	-
ENSG00000176014	2768.99	2519.67	2877.37	4737.45	4214.79	4638.15	2722.01	4530.13	-0.734784	1.38e-14	6.98e-13	TUBB6	18	12307669	12344320	+	4117	protein_coding	tubulin beta 6 class V [Source:HGNC Symbol;Acc:HGNC:20776]	-
ENSG00000011198	199.913	196.648	195.918	396.285	525.251	438.531	197.493	453.356	-1.1983	1.8e-14	8.96e-13	ABHD5	3	43690108	43734371	+	7549	protein_coding	abhydrolase domain containing 5 [Source:HGNC Symbol;Acc:HGNC:21396]	-
ENSG00000101447	1070.69	1048.79	1086.12	1670.98	1804.82	1825.46	1068.53	1767.09	-0.725503	2.11e-14	1.05e-12	FAM83D	20	38926312	38953106	+	2475	protein_coding	family with sequence similarity 83 member D [Source:HGNC Symbol;Acc:HGNC:16122]	-
ENSG00000181929	688.163	784.604	736.722	1288.67	1297.68	1241.11	736.496	1275.82	-0.792853	2.38e-14	1.17e-12	PRKAG1	12	49002274	49018825	-	4184	protein_coding	protein kinase AMP-activated non-catalytic subunit gamma 1 [Source:HGNC Symbol;Acc:HGNC:9385]	-
ENSG00000011422	42.2894	27.8088	53.2679	149.73	170.467	172.055	41.122	164.084	-1.99048	2.38e-14	1.17e-12	PLAUR	19	43646095	43670547	-	4457	protein_coding	plasminogen activator, urokinase receptor [Source:HGNC Symbol;Acc:HGNC:9053]	-
ENSG00000176788	2015.47	1834.38	2029.6	3728.27	3107.82	3277.44	1959.82	3371.18	-0.782529	2.72e-14	1.34e-12	BASP1	5	17065598	17276843	+	2217	protein_coding	brain abundant membrane attached signal protein 1 [Source:HGNC Symbol;Acc:HGNC:957]	-
ENSG00000183111	3.84449	14.8975	7.22277	67.8775	87.3642	97.5679	8.65493	84.2699	-3.29252	3.41e-14	1.66e-12	ARHGEF37	5	149551947	149634968	+	5324	protein_coding	Rho guanine nucleotide exchange factor 37 [Source:HGNC Symbol;Acc:HGNC:34430]	-
ENSG00000006451	977.461	1005.09	1033.76	1596.12	1709.99	1650.26	1005.44	1652.13	-0.716277	4.11e-14	2e-12	RALA	7	39623483	39708124	+	3665	protein_coding	RAS like proto-oncogene A [Source:HGNC Symbol;Acc:HGNC:9839]	-
ENSG00000107551	569.945	533.332	501.079	960.267	984.446	924.272	534.786	956.328	-0.838882	4.42e-14	2.14e-12	RASSF4	10	44959407	44995891	+	9481	protein_coding	Ras association domain family member 4 [Source:HGNC Symbol;Acc:HGNC:20793]	-
ENSG00000171877	110.529	112.228	84.8675	259.532	299.382	260.181	102.542	273.032	-1.41474	5.08e-14	2.46e-12	FRMD5	15	43870761	44195252	-	6673	protein_coding	FERM domain containing 5 [Source:HGNC Symbol;Acc:HGNC:28214]	-
ENSG00000023909	1076.46	1122.28	990.422	1717.9	1781.38	1808.68	1063.05	1769.32	-0.735285	6.25e-14	2.99e-12	GCLM	1	93885205	93909456	-	5420	protein_coding	glutamate-cysteine ligase modifier subunit [Source:HGNC Symbol;Acc:HGNC:4312]	-
ENSG00000115129	128.79	122.16	178.763	393.29	340.934	367.191	143.238	367.138	-1.35566	6.28e-14	3e-12	TP53I3	2	24077433	24085861	-	2312	protein_coding	tumor protein p53 inducible protein 3 [Source:HGNC Symbol;Acc:HGNC:19373]	-
ENSG00000050405	545.917	621.724	464.966	981.229	1141.06	1109.97	544.202	1077.42	-0.986051	9.56e-14	4.53e-12	LIMA1	12	50175788	50283546	-	6317	protein_coding	LIM domain and actin binding 1 [Source:HGNC Symbol;Acc:HGNC:24636]	-
ENSG00000166523	0.961122	1.98634	0	81.8523	131.046	76.5856	0.982487	96.4947	-6.66091	1.01e-13	4.76e-12	CLEC4E	12	8533305	8540963	-	2422	protein_coding	C-type lectin domain family 4 member E [Source:HGNC Symbol;Acc:HGNC:14555]	-
ENSG00000124562	799.653	804.468	782.767	1332.6	1266.78	1376.44	795.629	1325.27	-0.736282	1.04e-13	4.87e-12	SNRPC	6	34757406	34773794	+	1277	protein_coding	small nuclear ribonucleoprotein polypeptide C [Source:HGNC Symbol;Acc:HGNC:11157]	-
ENSG00000100410	473.833	461.824	494.759	863.442	817.175	850.834	476.805	843.817	-0.823293	1.04e-13	4.87e-12	PHF5A	22	41459717	41468725	-	1235	protein_coding	PHD finger protein 5A [Source:HGNC Symbol;Acc:HGNC:18000]	-
ENSG00000263528	251.814	211.545	234.74	495.106	461.326	473.152	232.7	476.528	-1.03382	1.32e-13	6.1e-12	IKBKE	1	206470476	206496889	+	3791	protein_coding	inhibitor of nuclear factor kappa B kinase subunit epsilon [Source:HGNC Symbol;Acc:HGNC:14552]	-
ENSG00000100632	730.453	687.274	757.487	1258.73	1216.71	1198.09	725.071	1224.51	-0.755725	1.37e-13	6.28e-12	ERH	14	69380123	69398627	-	1446	protein_coding	ERH, mRNA splicing and mitosis factor [Source:HGNC Symbol;Acc:HGNC:3447]	-
ENSG00000142634	463.261	430.043	542.61	1086.04	851.269	962.041	478.638	966.45	-1.01328	1.41e-13	6.47e-12	EFHD2	1	15409895	15430343	+	2531	protein_coding	EF-hand domain family member D2 [Source:HGNC Symbol;Acc:HGNC:28670]	-
ENSG00000159399	151.857	130.105	167.929	350.368	326.018	364.044	149.964	346.81	-1.20794	2e-13	9.02e-12	HK2	2	74833981	74893359	+	6064	protein_coding	hexokinase 2 [Source:HGNC Symbol;Acc:HGNC:4923]	-
ENSG00000106070	1064.92	1073.62	1123.14	1714.91	1717.45	1833.86	1087.23	1755.41	-0.690958	2.26e-13	1.02e-11	GRB10	7	50590063	50793462	-	9795	protein_coding	growth factor receptor bound protein 10 [Source:HGNC Symbol;Acc:HGNC:4564]	-
ENSG00000123374	619.924	625.697	597.684	1069.07	1015.34	1033.38	614.435	1039.26	-0.758559	2.38e-13	1.07e-11	CDK2	12	55966769	55972784	+	3894	protein_coding	cyclin dependent kinase 2 [Source:HGNC Symbol;Acc:HGNC:1771]	-
ENSG00000094804	684.319	743.884	662.689	1128.96	1231.62	1229.57	696.964	1196.72	-0.780165	3.09e-13	1.37e-11	CDC6	17	40287633	40304657	+	5557	protein_coding	cell division cycle 6 [Source:HGNC Symbol;Acc:HGNC:1744]	-
ENSG00000015475	645.874	636.622	553.444	1081.05	1248.67	1049.12	611.98	1126.28	-0.880347	3.17e-13	1.4e-11	BID	22	17734138	17774770	-	4446	protein_coding	BH3 interacting domain death agonist [Source:HGNC Symbol;Acc:HGNC:1050]	-
ENSG00000166750	321.976	296.958	260.922	573.964	563.606	588.555	293.285	575.375	-0.973043	3.44e-13	1.51e-11	SLFN5	17	35243036	35273655	+	10709	protein_coding	schlafen family member 5 [Source:HGNC Symbol;Acc:HGNC:28286]	-
ENSG00000169439	2706.52	2877.21	2597.49	4089.62	4966.98	4563.66	2727.07	4540.09	-0.735378	3.5e-13	1.54e-11	SDC2	8	96493351	96611780	+	4536	protein_coding	syndecan 2 [Source:HGNC Symbol;Acc:HGNC:10659]	-
ENSG00000157600	578.595	554.189	606.712	1061.09	954.614	1004.01	579.832	1006.57	-0.795562	3.78e-13	1.65e-11	TMEM164	X	110002631	110182734	+	6583	protein_coding	transmembrane protein 164 [Source:HGNC Symbol;Acc:HGNC:26217]	-
ENSG00000157557	1193.71	1306.02	1021.12	1942.49	2154.27	2353.17	1173.62	2149.98	-0.873684	4.86e-13	2.1e-11	ETS2	21	38805307	38824955	+	4595	protein_coding	ETS proto-oncogene 2, transcription factor [Source:HGNC Symbol;Acc:HGNC:3489]	ETS
ENSG00000112118	2640.2	2669.64	2936.05	4515.85	4146.6	4291.94	2748.63	4318.13	-0.651606	4.96e-13	2.14e-11	MCM3	6	52264009	52284881	-	3650	protein_coding	minichromosome maintenance complex component 3 [Source:HGNC Symbol;Acc:HGNC:6945]	-
ENSG00000019549	3.84449	2.97951	5.41707	53.9027	56.4671	65.0453	4.08036	58.4717	-3.83016	5.61e-13	2.4e-11	SNAI2	8	48917604	48921740	-	3392	protein_coding	snail family transcriptional repressor 2 [Source:HGNC Symbol;Acc:HGNC:11094]	zf-C2H2
ENSG00000156463	105.723	107.262	113.759	259.532	254.635	260.181	108.915	258.116	-1.24429	6.25e-13	2.67e-11	SH3RF2	5	145936579	146081791	+	7232	protein_coding	SH3 domain containing ring finger 2 [Source:HGNC Symbol;Acc:HGNC:26299]	-
ENSG00000166508	3488.87	3269.52	3835.29	5747.63	5515.67	5494.23	3531.23	5585.84	-0.661465	6.3e-13	2.67e-11	MCM7	7	100092728	100101940	-	4386	protein_coding	minichromosome maintenance complex component 7 [Source:HGNC Symbol;Acc:HGNC:6950]	-
ENSG00000065328	571.867	603.847	496.565	966.256	1028.13	996.662	557.427	997.015	-0.839498	6.39e-13	2.7e-11	MCM10	10	13161554	13211104	+	5454	protein_coding	minichromosome maintenance 10 replication initiation factor [Source:HGNC Symbol;Acc:HGNC:18043]	-
ENSG00000134684	3404.29	3581.37	3791.05	5612.87	5336.68	5548.78	3592.24	5499.44	-0.614344	6.53e-13	2.75e-11	YARS	1	32775237	32818153	-	8212	protein_coding	tyrosyl-tRNA synthetase [Source:HGNC Symbol;Acc:HGNC:12840]	-
ENSG00000065308	410.399	355.555	407.183	780.591	713.83	691.368	391.046	728.596	-0.897472	6.68e-13	2.81e-11	TRAM2	6	52497402	52576915	-	6908	protein_coding	translocation associated membrane protein 2 [Source:HGNC Symbol;Acc:HGNC:16855]	-
ENSG00000120217	77.8509	76.4741	74.0333	186.663	208.822	218.216	76.1194	204.567	-1.42613	7.44e-13	3.11e-11	CD274	9	5450503	5470566	+	4108	protein_coding	CD274 molecule [Source:HGNC Symbol;Acc:HGNC:17635]	-
ENSG00000131153	598.779	649.533	698.803	1149.92	1079.27	1120.46	649.038	1116.55	-0.782407	8.6e-13	3.57e-11	GINS2	16	85676198	85690073	-	3264	protein_coding	GINS complex subunit 2 [Source:HGNC Symbol;Acc:HGNC:24575]	-
ENSG00000163950	1423.42	1453.01	1419.27	2203.02	2224.59	2172.72	1431.9	2200.11	-0.619701	9.31e-13	3.86e-11	SLBP	4	1692800	1712555	-	2026	protein_coding	stem-loop binding protein [Source:HGNC Symbol;Acc:HGNC:10904]	-
ENSG00000072274	3737.8	3770.07	3651.11	5299.44	5838.49	5901.29	3719.66	5679.74	-0.610627	1.06e-12	4.37e-11	TFRC	3	196027183	196082189	-	7887	protein_coding	transferrin receptor [Source:HGNC Symbol;Acc:HGNC:11763]	-
ENSG00000156017	270.075	288.019	254.602	503.092	614.746	516.166	270.899	544.668	-1.00788	1.15e-12	4.68e-11	CARNMT1	9	74981020	75028423	-	4610	protein_coding	carnosine N-methyltransferase 1 [Source:HGNC Symbol;Acc:HGNC:23435]	-
ENSG00000113657	32585.9	33774.7	31447	46015	49172.2	48691.6	32602.5	47959.6	-0.556841	1.21e-12	4.91e-11	DPYSL3	5	147390811	147510056	-	7164	protein_coding	dihydropyrimidinase like 3 [Source:HGNC Symbol;Acc:HGNC:3015]	-
ENSG00000156218	356.576	419.118	370.167	646.833	795.867	792.084	381.954	744.928	-0.963752	1.21e-12	4.91e-11	ADAMTSL3	15	83654086	84039842	+	9754	protein_coding	ADAMTS like 3 [Source:HGNC Symbol;Acc:HGNC:14633]	-
ENSG00000111145	546.878	601.861	530.873	912.353	1315.79	1165.57	559.871	1131.24	-1.01467	1.28e-12	5.19e-11	ELK3	12	96194382	96269835	+	4648	protein_coding	ELK3, ETS transcription factor [Source:HGNC Symbol;Acc:HGNC:3325]	ETS
ENSG00000151012	524.772	542.271	473.994	848.469	942.894	930.567	513.679	907.31	-0.821091	1.5e-12	6.04e-11	SLC7A11	4	138164097	138242349	-	9645	protein_coding	solute carrier family 7 member 11 [Source:HGNC Symbol;Acc:HGNC:11059]	-
ENSG00000165949	207.602	211.545	289.813	576.959	498.615	498.331	236.32	524.635	-1.14919	1.66e-12	6.64e-11	IFI27	14	94104836	94116698	+	4147	protein_coding	interferon alpha inducible protein 27 [Source:HGNC Symbol;Acc:HGNC:5397]	-
ENSG00000134470	32.6781	33.7678	35.211	106.807	126.785	148.975	33.8856	127.522	-1.91073	1.75e-12	6.97e-11	IL15RA	10	5943639	5978187	-	3634	protein_coding	interleukin 15 receptor subunit alpha [Source:HGNC Symbol;Acc:HGNC:5978]	-
ENSG00000151929	918.832	845.188	995.839	1717.9	1451.1	1606.2	919.953	1591.73	-0.790735	2.03e-12	8.03e-11	BAG3	10	119651370	119677819	+	2747	protein_coding	BCL2 associated athanogene 3 [Source:HGNC Symbol;Acc:HGNC:939]	-
ENSG00000161638	727.569	680.321	762.002	1309.64	1190.07	1168.72	723.297	1222.81	-0.757346	2.24e-12	8.8e-11	ITGA5	12	54395261	54419460	-	7577	protein_coding	integrin subunit alpha 5 [Source:HGNC Symbol;Acc:HGNC:6141]	-
ENSG00000167553	6467.39	6024.57	6438.19	9096.58	9325.6	9436.81	6310.05	9286.33	-0.557401	2.3e-12	9.04e-11	TUBA1C	12	49188736	49274603	+	4631	protein_coding	tubulin alpha 1c [Source:HGNC Symbol;Acc:HGNC:20768]	-
ENSG00000164400	4.80561	1.98634	14.4455	120.782	62.8596	69.2418	7.07916	84.2945	-3.55211	2.31e-12	9.04e-11	CSF2	5	132073790	132076170	+	787	protein_coding	colony stimulating factor 2 [Source:HGNC Symbol;Acc:HGNC:2434]	-
ENSG00000183688	422.894	363.5	446.909	744.656	744.727	758.512	411.101	749.298	-0.865145	3.04e-12	1.19e-10	RFLNB	17	439978	445939	-	3621	protein_coding	refilin B [Source:HGNC Symbol;Acc:HGNC:28705]	-
ENSG00000198467	434.427	402.234	438.783	960.267	745.792	755.365	425.148	820.475	-0.948664	3.06e-12	1.19e-10	TPM2	9	35681992	35690121	-	3248	protein_coding	tropomyosin 2 [Source:HGNC Symbol;Acc:HGNC:12011]	-
ENSG00000168497	226.825	277.094	237.448	480.133	479.438	495.183	247.123	484.918	-0.97329	3.56e-12	1.38e-10	CAVIN2	2	191834302	191847255	-	3229	protein_coding	caveolae associated protein 2 [Source:HGNC Symbol;Acc:HGNC:10690]	-
ENSG00000110172	325.82	386.343	267.242	641.842	661.624	699.761	326.469	667.742	-1.03372	3.62e-12	1.4e-10	CHORDC1	11	90201160	90223364	-	10655	protein_coding	cysteine and histidine rich domain containing 1 [Source:HGNC Symbol;Acc:HGNC:14525]	-
ENSG00000180730	213.369	243.327	265.437	438.209	526.316	526.657	240.711	497.061	-1.04502	3.62e-12	1.4e-10	SHISA2	13	26044597	26051031	-	2860	protein_coding	shisa family member 2 [Source:HGNC Symbol;Acc:HGNC:20366]	-
ENSG00000105971	4388.48	4983.73	3672.78	7056.27	8796.09	7923.98	4348.33	7925.45	-0.866126	4.03e-12	1.55e-10	CAV2	7	116287380	116508541	+	6926	protein_coding	caveolin 2 [Source:HGNC Symbol;Acc:HGNC:1528]	-
ENSG00000149256	240.28	232.402	209.46	483.128	494.354	408.107	227.381	461.863	-1.02312	4.49e-12	1.72e-10	TENM4	11	78652831	79440948	-	16330	protein_coding	teneurin transmembrane protein 4 [Source:HGNC Symbol;Acc:HGNC:29945]	-
ENSG00000128059	741.025	716.076	735.819	1177.87	1213.51	1146.69	730.973	1179.36	-0.689986	4.77e-12	1.82e-10	PPAT	4	56393362	56435615	-	5439	protein_coding	phosphoribosyl pyrophosphate amidotransferase [Source:HGNC Symbol;Acc:HGNC:9238]	-
ENSG00000259001	1676.2	1883.05	763.807	9997.96	8775.84	8706.63	1441.02	9160.14	-2.6684	4.9e-12	1.87e-10	AL355075.4	14	20343048	20343685	-	638	antisense	ribonuclease P RNA component H1	-
ENSG00000253522	47.095	40.72	27.9882	128.768	161.943	129.041	38.601	139.918	-1.86102	6.01e-12	2.27e-10	MIR3142HG	5	160438594	160487426	+	2377	lincRNA	MIR3142 host gene [Source:HGNC Symbol;Acc:HGNC:51944]	-
ENSG00000097021	807.342	727.994	776.447	1245.75	1274.24	1226.42	770.594	1248.8	-0.696297	6.31e-12	2.37e-10	ACOT7	1	6264269	6394391	-	4124	protein_coding	acyl-CoA thioesterase 7 [Source:HGNC Symbol;Acc:HGNC:24157]	-
ENSG00000109320	1224.47	1338.79	1239.61	1926.52	1972.09	2036.34	1267.62	1978.32	-0.642279	6.48e-12	2.43e-10	NFKB1	4	102501329	102617302	+	6257	protein_coding	nuclear factor kappa B subunit 1 [Source:HGNC Symbol;Acc:HGNC:7794]	RHD
ENSG00000230937	2.88337	0	0	66.8793	88.4296	56.6523	0.961122	70.6538	-6.21349	7.51e-12	2.8e-10	MIR205HG	1	209428820	209432838	+	3518	processed_transcript	MIR205 host gene [Source:HGNC Symbol;Acc:HGNC:43562]	-
ENSG00000276043	1385.94	1463.93	1544.77	2371.72	2265.08	2211.54	1464.88	2282.78	-0.639916	8.18e-12	3.03e-10	UHRF1	19	4903080	4962154	+	5145	protein_coding	ubiquitin like with PHD and ring finger domains 1 [Source:HGNC Symbol;Acc:HGNC:12556]	-
ENSG00000162692	846.748	849.16	729.499	1262.72	1501.17	1439.39	808.469	1401.09	-0.793504	8.21e-12	3.04e-10	VCAM1	1	100719742	100739045	+	6049	protein_coding	vascular cell adhesion molecule 1 [Source:HGNC Symbol;Acc:HGNC:12663]	-
ENSG00000135069	897.688	857.106	1019.31	1476.34	1533.14	1564.23	924.702	1524.57	-0.720752	1.14e-11	4.17e-10	PSAT1	9	78297143	78330093	+	2188	protein_coding	phosphoserine aminotransferase 1 [Source:HGNC Symbol;Acc:HGNC:19129]	-
ENSG00000101003	943.822	884.914	1022.02	1486.32	1557.64	1554.79	950.252	1532.92	-0.689379	1.22e-11	4.46e-10	GINS1	20	25407727	25452628	+	4068	protein_coding	GINS complex subunit 1 [Source:HGNC Symbol;Acc:HGNC:28980]	-
ENSG00000145901	4247.2	3972.68	3985.16	6311.61	5747.93	6153.07	4068.35	6070.87	-0.577515	1.29e-11	4.71e-10	TNIP1	5	151029945	151093577	-	5793	protein_coding	TNFAIP3 interacting protein 1 [Source:HGNC Symbol;Acc:HGNC:16903]	-
ENSG00000277586	2656.54	2593.17	2583.04	3765.2	3801.41	3877.54	2610.92	3814.72	-0.54702	1.32e-11	4.77e-10	NEFL	8	24950955	24957110	-	4329	protein_coding	neurofilament light [Source:HGNC Symbol;Acc:HGNC:7739]	-
ENSG00000123416	10463.7	9991.29	9601.76	14150.5	15040.5	14598.5	10018.9	14596.5	-0.542902	1.42e-11	5.1e-10	TUBA1B	12	49127782	49131397	-	3574	protein_coding	tubulin alpha 1b [Source:HGNC Symbol;Acc:HGNC:18809]	-
ENSG00000165304	1291.75	1284.17	1157.45	1851.66	2232.05	2104.53	1244.45	2062.75	-0.729099	1.42e-11	5.1e-10	MELK	9	36572862	36677683	+	3087	protein_coding	maternal embryonic leucine zipper kinase [Source:HGNC Symbol;Acc:HGNC:16870]	-
ENSG00000100401	3126.53	3030.16	3757.64	5906.34	5128.92	5460.66	3304.78	5498.64	-0.734391	1.44e-11	5.13e-10	RANGAP1	22	41245611	41286251	-	5348	protein_coding	Ran GTPase activating protein 1 [Source:HGNC Symbol;Acc:HGNC:9854]	-
ENSG00000197046	14.4168	11.918	15.3484	74.8649	68.1867	83.9294	13.8944	75.6603	-2.44212	1.76e-11	6.23e-10	SIGLEC15	18	45825512	45844080	+	3598	protein_coding	sialic acid binding Ig like lectin 15 [Source:HGNC Symbol;Acc:HGNC:27596]	-
ENSG00000104368	50.9395	43.6995	46.0451	154.721	124.654	156.319	46.8947	145.231	-1.63115	1.79e-11	6.34e-10	PLAT	8	42175233	42207724	-	6618	protein_coding	plasminogen activator, tissue type [Source:HGNC Symbol;Acc:HGNC:9051]	-
ENSG00000131238	1384.98	1421.23	1339.82	2041.32	2155.34	2094.04	1382.01	2096.9	-0.601576	2.22e-11	7.77e-10	PPT1	1	40071461	40097727	-	5088	protein_coding	palmitoyl-protein thioesterase 1 [Source:HGNC Symbol;Acc:HGNC:9325]	-
ENSG00000197442	626.651	655.492	655.466	992.209	1126.15	1073.25	645.87	1063.87	-0.719724	2.36e-11	8.25e-10	MAP3K5	6	136557047	136792518	-	5303	protein_coding	mitogen-activated protein kinase kinase kinase 5 [Source:HGNC Symbol;Acc:HGNC:6857]	-
ENSG00000183023	17.3002	12.9112	8.12561	88.8397	58.598	90.2241	12.779	79.2206	-2.63869	2.39e-11	8.31e-10	SLC8A1	2	40097270	40611053	-	21922	protein_coding	solute carrier family 8 member A1 [Source:HGNC Symbol;Acc:HGNC:11068]	-
ENSG00000175040	22.1058	8.93853	21.6683	141.744	68.1867	107.01	17.5709	105.647	-2.5831	2.42e-11	8.41e-10	CHST2	3	143119331	143124014	+	4582	protein_coding	carbohydrate sulfotransferase 2 [Source:HGNC Symbol;Acc:HGNC:1970]	-
ENSG00000138835	806.381	790.563	931.737	1452.38	1316.86	1447.78	842.894	1405.67	-0.737429	2.49e-11	8.65e-10	RGS3	9	113444731	113597743	+	13793	protein_coding	regulator of G protein signaling 3 [Source:HGNC Symbol;Acc:HGNC:9999]	-
ENSG00000157193	781.392	676.349	702.414	1150.92	1239.08	1164.52	720.052	1184.84	-0.718375	3.14e-11	1.08e-09	LRP8	1	53242364	53328070	-	10263	protein_coding	LDL receptor related protein 8 [Source:HGNC Symbol;Acc:HGNC:6700]	-
ENSG00000145715	3511.94	3926.99	3170.79	5262.5	6638.62	6183.5	3536.58	6028.21	-0.769442	3.26e-11	1.12e-09	RASA1	5	87267888	87391931	+	5232	protein_coding	RAS p21 protein activator 1 [Source:HGNC Symbol;Acc:HGNC:9871]	-
ENSG00000049541	781.392	881.935	782.767	1250.74	1407.42	1356.51	815.365	1338.22	-0.714957	3.32e-11	1.13e-09	RFC2	7	74231499	74254458	-	2211	protein_coding	replication factor C subunit 2 [Source:HGNC Symbol;Acc:HGNC:9970]	-
ENSG00000049249	27.8725	35.7541	25.2797	100.818	118.261	109.108	29.6354	109.396	-1.88721	3.42e-11	1.17e-09	TNFRSF9	1	7915894	7943165	-	6331	protein_coding	TNF receptor superfamily member 9 [Source:HGNC Symbol;Acc:HGNC:11924]	-
ENSG00000112715	721.802	767.72	767.419	1373.52	1150.65	1227.47	752.314	1250.55	-0.733397	3.48e-11	1.18e-09	VEGFA	6	43770184	43786487	+	14431	protein_coding	vascular endothelial growth factor A [Source:HGNC Symbol;Acc:HGNC:12680]	-
ENSG00000173210	812.148	767.72	808.95	1260.72	1216.71	1285.17	796.273	1254.2	-0.655303	3.83e-11	1.29e-09	ABLIM3	5	149141483	149260542	+	7225	protein_coding	actin binding LIM protein family member 3 [Source:HGNC Symbol;Acc:HGNC:29132]	-
ENSG00000105928	388.293	390.316	312.385	633.856	714.895	673.533	363.665	674.095	-0.891141	4.17e-11	1.4e-09	GSDME	7	24698351	24758113	-	8843	protein_coding	gasdermin E [Source:HGNC Symbol;Acc:HGNC:2810]	-
ENSG00000108821	50.9395	34.7609	27.9882	127.769	121.458	164.711	37.8962	137.979	-1.86666	4.4e-11	1.47e-09	COL1A1	17	50183289	50201632	-	9819	protein_coding	collagen type I alpha 1 chain [Source:HGNC Symbol;Acc:HGNC:2197]	-
ENSG00000270170	179.73	183.736	225.711	443.2	370.765	399.714	196.393	404.56	-1.04168	5.77e-11	1.9e-09	NCBP2-AS2	3	196942623	196943540	+	918	protein_coding	NCBP2 antisense RNA 2 (head to head) [Source:HGNC Symbol;Acc:HGNC:25121]	-
ENSG00000136938	2848.76	2879.2	2524.36	4126.55	4069.89	4402.1	2750.77	4199.51	-0.610553	5.85e-11	1.93e-09	ANP32B	9	97983361	98015943	+	1850	protein_coding	acidic nuclear phosphoprotein 32 family member B [Source:HGNC Symbol;Acc:HGNC:16677]	-
ENSG00000206149	678.552	674.362	697.9	1081.05	1122.95	1053.31	683.605	1085.77	-0.667287	5.91e-11	1.94e-09	HERC2P9	15	28589492	28685264	+	8310	transcribed_unprocessed_pseudogene	hect domain and RLD 2 pseudogene 9 [Source:HGNC Symbol;Acc:HGNC:30495]	-
ENSG00000158435	856.359	821.352	871.246	1309.64	1292.35	1372.25	849.652	1324.74	-0.640557	6.92e-11	2.25e-09	CNOT11	2	101252802	101270316	+	2786	protein_coding	CCR4-NOT transcription complex subunit 11 [Source:HGNC Symbol;Acc:HGNC:25217]	-
ENSG00000146670	770.82	736.932	950.696	1430.42	1350.95	1462.47	819.483	1414.61	-0.786977	7.31e-11	2.36e-09	CDCA5	11	65066300	65084164	-	3925	protein_coding	cell division cycle associated 5 [Source:HGNC Symbol;Acc:HGNC:14626]	-
ENSG00000075218	769.858	719.055	825.201	1331.6	1190.07	1247.4	771.371	1256.36	-0.703479	7.67e-11	2.47e-09	GTSE1	22	46296741	46330810	+	4242	protein_coding	G2 and S-phase expressed 1 [Source:HGNC Symbol;Acc:HGNC:13698]	-
ENSG00000100104	325.82	385.35	408.989	643.838	723.418	671.435	373.386	679.564	-0.863275	7.69e-11	2.48e-09	SRRD	22	26483877	26494658	+	4319	protein_coding	SRR1 domain containing [Source:HGNC Symbol;Acc:HGNC:33910]	-
ENSG00000142669	610.312	667.41	660.883	1193.85	1075.01	992.465	646.202	1087.11	-0.750659	7.85e-11	2.52e-09	SH3BGRL3	1	26279176	26281522	+	1786	protein_coding	SH3 domain binding glutamate rich protein like 3 [Source:HGNC Symbol;Acc:HGNC:15568]	-
ENSG00000104321	52.8617	53.6312	35.211	163.705	132.112	145.827	47.2346	147.215	-1.64436	8e-11	2.56e-09	TRPA1	8	72019917	72075617	-	6377	protein_coding	transient receptor potential cation channel subfamily A member 1 [Source:HGNC Symbol;Acc:HGNC:497]	-
ENSG00000242759	2.88337	5.95902	5.41707	55.8991	41.5513	56.6523	4.75315	51.3676	-3.43435	8.08e-11	2.58e-09	LINC00882	3	106836811	107240641	-	3882	lincRNA	long intergenic non-protein coding RNA 882 [Source:HGNC Symbol;Acc:HGNC:48568]	-
ENSG00000117602	47.095	54.6243	55.0736	149.73	135.308	162.613	52.2643	149.217	-1.51331	8.09e-11	2.58e-09	RCAN3	1	24502351	24541040	+	7077	protein_coding	RCAN family member 3 [Source:HGNC Symbol;Acc:HGNC:3042]	-
ENSG00000183963	1333.08	1266.29	1336.21	2355.75	1900.7	2121.32	1311.86	2125.92	-0.696581	8.12e-11	2.59e-09	SMTN	22	31064105	31104757	+	10242	protein_coding	smoothelin [Source:HGNC Symbol;Acc:HGNC:11126]	-
ENSG00000169067	60.5507	71.5082	55.0736	150.728	172.598	189.89	62.3775	171.072	-1.45713	9.07e-11	2.88e-09	ACTBL2	5	57480016	57482809	-	2794	protein_coding	actin, beta like 2 [Source:HGNC Symbol;Acc:HGNC:17780]	-
ENSG00000082438	3459.08	3830.66	2596.58	5346.35	6747.29	6510.82	3295.44	6201.49	-0.912276	9.64e-11	3.05e-09	COBLL1	2	164653624	164843679	-	17178	protein_coding	cordon-bleu WH2 repeat protein like 1 [Source:HGNC Symbol;Acc:HGNC:23571]	-
ENSG00000157617	420.01	441.961	440.589	740.663	690.391	755.365	434.186	728.806	-0.747307	1.08e-10	3.4e-09	C2CD2	21	41885112	41953890	-	8602	protein_coding	C2 calcium dependent domain containing 2 [Source:HGNC Symbol;Acc:HGNC:1266]	-
ENSG00000104812	444.038	394.288	494.759	841.481	755.381	765.856	444.362	787.573	-0.824993	1.09e-10	3.42e-09	GYS1	19	48968125	48993310	-	4246	protein_coding	glycogen synthase 1 [Source:HGNC Symbol;Acc:HGNC:4706]	-
ENSG00000087253	287.375	314.835	296.133	489.117	571.064	615.832	299.448	558.671	-0.899511	1.18e-10	3.7e-09	LPCAT2	16	55508998	55586670	+	7439	protein_coding	lysophosphatidylcholine acyltransferase 2 [Source:HGNC Symbol;Acc:HGNC:26032]	-
ENSG00000144354	1452.25	1559.28	1304.61	2209.01	2370.55	2220.98	1438.71	2266.85	-0.656208	1.2e-10	3.74e-09	CDCA7	2	173354820	173368997	+	3934	protein_coding	cell division cycle associated 7 [Source:HGNC Symbol;Acc:HGNC:14628]	-
ENSG00000150867	1938.58	1955.55	1738.88	2748.04	2975.71	2843.11	1877.67	2855.62	-0.605014	1.21e-10	3.76e-09	PIP4K2A	10	22534849	22714555	-	5088	protein_coding	phosphatidylinositol-5-phosphate 4-kinase type 2 alpha [Source:HGNC Symbol;Acc:HGNC:8997]	-
ENSG00000103966	2042.38	2090.62	2272.46	3109.39	3188.79	3220.79	2135.16	3172.99	-0.571299	1.27e-10	3.93e-09	EHD4	15	41895939	41972578	-	7879	protein_coding	EH domain containing 4 [Source:HGNC Symbol;Acc:HGNC:3245]	-
ENSG00000085415	960.161	964.368	817.978	1432.41	1541.66	1460.37	914.169	1478.15	-0.693655	1.3e-10	4.01e-09	SEH1L	18	12947133	12987536	+	10481	protein_coding	SEH1 like nucleoporin [Source:HGNC Symbol;Acc:HGNC:30379]	-
ENSG00000096384	28313.7	29531.9	26760.3	38795	41259.4	41248.2	28202	40434.2	-0.519789	1.53e-10	4.7e-09	HSP90AB1	6	44246166	44253888	+	2980	protein_coding	heat shock protein 90 alpha family class B member 1 [Source:HGNC Symbol;Acc:HGNC:5258]	-
ENSG00000167005	2898.74	2942.76	2835.84	4058.68	4294.7	4121.98	2892.45	4158.45	-0.523771	1.57e-10	4.84e-09	NUDT21	16	56429133	56452199	-	5954	protein_coding	nudix hydrolase 21 [Source:HGNC Symbol;Acc:HGNC:13870]	-
ENSG00000137310	411.36	378.398	449.617	767.615	664.82	745.923	413.125	726.119	-0.813126	1.63e-10	4.99e-09	TCF19	6	31158542	31167159	+	3538	protein_coding	transcription factor 19 [Source:HGNC Symbol;Acc:HGNC:11629]	Others
ENSG00000092201	1834.78	2081.68	1701.86	2794.96	3080.12	3070.77	1872.78	2981.95	-0.671285	1.63e-10	5e-09	SUPT16H	14	21351472	21384266	-	7151	protein_coding	SPT16 homolog, facilitates chromatin remodeling subunit [Source:HGNC Symbol;Acc:HGNC:11465]	-
ENSG00000074047	95.151	99.317	80.3533	211.618	216.28	211.922	91.6071	213.273	-1.2209	1.71e-10	5.22e-09	GLI2	2	120735623	120992653	+	7341	protein_coding	GLI family zinc finger 2 [Source:HGNC Symbol;Acc:HGNC:4318]	zf-C2H2
ENSG00000110958	6069.48	6238.1	6277.49	8546.58	8741.75	8719.22	6195.02	8669.18	-0.484764	1.71e-10	5.22e-09	PTGES3	12	56663341	56688408	-	3399	protein_coding	prostaglandin E synthase 3 [Source:HGNC Symbol;Acc:HGNC:16049]	-
ENSG00000169184	191.263	144.01	157.998	361.348	323.887	340.963	164.424	342.066	-1.05692	1.81e-10	5.47e-09	MN1	22	27748277	27801498	-	7693	protein_coding	MN1 proto-oncogene, transcriptional regulator [Source:HGNC Symbol;Acc:HGNC:7180]	-
ENSG00000168685	12.4946	10.9249	10.8341	61.8883	61.7942	69.2418	11.4179	64.3081	-2.49408	1.94e-10	5.87e-09	IL7R	5	35852695	35879603	+	6060	protein_coding	interleukin 7 receptor [Source:HGNC Symbol;Acc:HGNC:6024]	-
ENSG00000145555	2684.41	2716.32	2526.16	3761.21	3791.82	3990.84	2642.3	3847.96	-0.542397	2.12e-10	6.39e-09	MYO10	5	16661914	16936276	-	13963	protein_coding	myosin X [Source:HGNC Symbol;Acc:HGNC:7593]	-
ENSG00000100138	1425.34	1568.22	1534.84	2262.92	2239.51	2240.91	1509.47	2247.78	-0.574491	2.14e-10	6.43e-09	SNU13	22	41673930	41690504	-	2930	protein_coding	small nuclear ribonucleoprotein 13 [Source:HGNC Symbol;Acc:HGNC:7819]	-
ENSG00000115648	12.4946	16.8839	11.737	61.8883	76.7101	73.4382	13.7052	70.6789	-2.37018	2.27e-10	6.82e-09	MLPH	2	237485428	237555318	+	7514	protein_coding	melanophilin [Source:HGNC Symbol;Acc:HGNC:29643]	-
ENSG00000189403	8121.48	8087.38	7320.27	11079	11428.7	11363	7843.04	11290.2	-0.525641	2.34e-10	7.01e-09	HMGB1	13	30456704	30617597	-	7723	protein_coding	high mobility group box 1 [Source:HGNC Symbol;Acc:HGNC:4983]	HMG
ENSG00000140534	541.112	567.1	533.582	880.411	845.941	920.076	547.264	882.143	-0.68907	2.88e-10	8.6e-09	TICRR	15	89575482	89631056	+	8402	protein_coding	TOPBP1 interacting checkpoint and replication regulator [Source:HGNC Symbol;Acc:HGNC:28704]	-
ENSG00000197299	271.036	325.76	219.391	490.115	622.204	573.867	272.063	562.062	-1.04792	3.15e-10	9.33e-09	BLM	15	90717327	90816165	+	6674	protein_coding	Bloom syndrome RecQ like helicase [Source:HGNC Symbol;Acc:HGNC:1058]	-
ENSG00000144583	5.76673	2.97951	8.12561	66.8793	47.9438	44.0629	5.62395	52.962	-3.22328	3.15e-10	9.33e-09	2022-03-04	2	216257865	216372027	-	4447	protein_coding	membrane associated ring-CH-type finger 4 [Source:HGNC Symbol;Acc:HGNC:29269]	-
ENSG00000234745	3795.47	3425.44	4052.87	6471.32	5432.56	5806.87	3757.93	5903.58	-0.651597	3.33e-10	9.82e-09	HLA-B	6	31269491	31357188	-	3051	protein_coding	major histocompatibility complex, class I, B [Source:HGNC Symbol;Acc:HGNC:4932]	-
ENSG00000197457	101.879	130.105	178.763	369.333	301.513	331.521	136.916	334.123	-1.28531	3.45e-10	1.01e-08	STMN3	20	63639705	63657682	-	3032	protein_coding	stathmin 3 [Source:HGNC Symbol;Acc:HGNC:15926]	-
ENSG00000086061	4084.77	4336.18	3826.26	5833.47	6207.12	5880.3	4082.4	5973.63	-0.549283	4.04e-10	1.18e-08	DNAJA1	9	33025211	33039907	+	2730	protein_coding	DnaJ heat shock protein family (Hsp40) member A1 [Source:HGNC Symbol;Acc:HGNC:5229]	-
ENSG00000134013	6214.61	6340.4	6831.83	9497.86	8935.66	9360.23	6462.28	9264.58	-0.519643	4.08e-10	1.19e-08	LOXL2	8	23297189	23425328	-	5707	protein_coding	lysyl oxidase like 2 [Source:HGNC Symbol;Acc:HGNC:6666]	-
ENSG00000101057	2186.55	2033.02	2155.09	3388.88	3018.33	3093.85	2124.89	3167.02	-0.575767	4.19e-10	1.22e-08	MYBL2	20	43667019	43716496	+	2777	protein_coding	MYB proto-oncogene like 2 [Source:HGNC Symbol;Acc:HGNC:7548]	MYB
ENSG00000166073	497.861	474.735	625.672	921.337	945.025	932.665	532.756	933.009	-0.807384	4.44e-10	1.29e-08	GPR176	15	39799032	39920892	-	5119	protein_coding	G protein-coupled receptor 176 [Source:HGNC Symbol;Acc:HGNC:32370]	-
ENSG00000141682	166.274	162.88	202.237	361.348	349.457	340.963	177.13	350.589	-0.983562	4.72e-10	1.37e-08	PMAIP1	18	59899948	59904306	+	2235	protein_coding	phorbol-12-myristate-13-acetate-induced protein 1 [Source:HGNC Symbol;Acc:HGNC:9108]	-
ENSG00000169432	36.5226	26.8156	25.2797	100.818	107.607	99.6662	29.5393	102.697	-1.79883	4.81e-10	1.39e-08	SCN9A	2	166195185	166376001	-	13741	protein_coding	sodium voltage-gated channel alpha subunit 9 [Source:HGNC Symbol;Acc:HGNC:10597]	-
ENSG00000175166	6288.62	6531.09	7902.61	10746.6	10630.7	10853.1	6907.44	10743.5	-0.637148	5.16e-10	1.49e-08	PSMD2	3	184298709	184309054	+	5453	protein_coding	proteasome 26S subunit, non-ATPase 2 [Source:HGNC Symbol;Acc:HGNC:9559]	-
ENSG00000119900	2206.74	2326	1893.27	3127.36	3526.53	3592.18	2142	3415.36	-0.673245	5.47e-10	1.57e-08	OGFRL1	6	71288803	71308950	+	9075	protein_coding	opioid growth factor receptor like 1 [Source:HGNC Symbol;Acc:HGNC:21378]	-
ENSG00000100934	909.221	905.771	867.635	1275.7	1474.54	1493.94	894.209	1414.73	-0.661736	5.61e-10	1.61e-08	SEC23A	14	39031919	39109646	-	8945	protein_coding	Sec23 homolog A, coat complex II component [Source:HGNC Symbol;Acc:HGNC:10701]	-
ENSG00000118515	508.433	533.332	487.537	856.454	774.558	933.715	509.767	854.909	-0.746375	5.68e-10	1.63e-08	SGK1	6	134169246	134318112	-	9992	protein_coding	serum/glucocorticoid regulated kinase 1 [Source:HGNC Symbol;Acc:HGNC:10810]	-
ENSG00000164163	2051.03	2212.78	1874.31	2910.75	3475.39	3340.39	2046.04	3242.18	-0.664223	5.76e-10	1.64e-08	ABCE1	4	145097932	145129179	+	6265	protein_coding	ATP binding cassette subfamily E member 1 [Source:HGNC Symbol;Acc:HGNC:69]	-
ENSG00000127528	12.4946	7.94536	9.9313	74.8649	53.2709	56.6523	10.1237	61.596	-2.60466	5.85e-10	1.67e-08	KLF2	19	16324817	16327874	+	2018	protein_coding	Kruppel like factor 2 [Source:HGNC Symbol;Acc:HGNC:6347]	zf-C2H2
ENSG00000148180	937.094	861.078	963.336	1498.3	1344.56	1468.76	920.503	1437.21	-0.642599	6.02e-10	1.71e-08	GSN	9	121207794	121332843	+	11018	protein_coding	gelsolin [Source:HGNC Symbol;Acc:HGNC:4620]	-
ENSG00000173597	93.2288	104.283	91.1874	202.634	234.392	212.971	96.233	216.666	-1.17143	6.12e-10	1.73e-08	SULT1B1	4	69721162	69787961	-	7356	protein_coding	sulfotransferase family 1B member 1 [Source:HGNC Symbol;Acc:HGNC:17845]	-
ENSG00000075624	55431.7	57121.2	50677.6	75185.3	81433.1	77993.5	54410.2	78204	-0.523371	6.25e-10	1.76e-08	ACTB	7	5527147	5563784	-	3519	protein_coding	actin beta [Source:HGNC Symbol;Acc:HGNC:132]	-
ENSG00000076003	2030.85	2053.88	1946.54	2812.92	2909.66	3056.08	2010.42	2926.22	-0.541593	6.69e-10	1.89e-08	MCM6	2	135839626	135876426	-	4118	protein_coding	minichromosome maintenance complex component 6 [Source:HGNC Symbol;Acc:HGNC:6949]	-
ENSG00000179361	202.797	161.887	171.541	415.251	353.719	327.325	178.741	365.431	-1.03217	6.74e-10	1.9e-08	ARID3B	15	74541177	74598131	+	6212	protein_coding	AT-rich interaction domain 3B [Source:HGNC Symbol;Acc:HGNC:14350]	ARID
ENSG00000100227	1062.04	997.143	1266.69	1967.45	1698.28	1853.79	1108.62	1839.84	-0.730445	6.76e-10	1.9e-08	POLDIP3	22	42583721	42614962	-	3650	protein_coding	DNA polymerase delta interacting protein 3 [Source:HGNC Symbol;Acc:HGNC:23782]	-
ENSG00000168496	1161.04	997.143	1297.39	1950.48	1795.23	1914.64	1151.86	1886.78	-0.711538	7.75e-10	2.17e-08	FEN1	11	61792637	61797244	+	2478	protein_coding	flap structure-specific endonuclease 1 [Source:HGNC Symbol;Acc:HGNC:3650]	-
ENSG00000163249	480.561	511.483	468.577	739.665	817.175	876.013	486.873	810.951	-0.736147	8.42e-10	2.35e-08	CCNYL1	2	207711540	207761839	+	4707	protein_coding	cyclin Y like 1 [Source:HGNC Symbol;Acc:HGNC:26868]	-
ENSG00000159873	608.39	704.157	529.068	976.238	1138.93	1101.57	613.872	1072.25	-0.80521	8.85e-10	2.46e-08	CCDC117	22	28772674	28789301	+	4326	protein_coding	coiled-coil domain containing 117 [Source:HGNC Symbol;Acc:HGNC:26599]	-
ENSG00000213694	82.6565	92.3648	76.7419	186.663	226.934	184.645	83.921	199.414	-1.24959	9.32e-10	2.59e-08	S1PR3	9	88990863	89005010	+	13578	protein_coding	sphingosine-1-phosphate receptor 3 [Source:HGNC Symbol;Acc:HGNC:3167]	-
ENSG00000174640	70.1619	75.4809	72.2277	181.672	163.009	177.301	72.6235	173.994	-1.26117	9.6e-10	2.66e-08	SLCO2A1	3	133928145	134052184	-	9834	protein_coding	solute carrier organic anion transporter family member 2A1 [Source:HGNC Symbol;Acc:HGNC:10955]	-
ENSG00000109814	5161.22	5461.44	4834.74	7113.16	7708.3	7615.54	5152.47	7479	-0.537639	9.91e-10	2.73e-08	UGDH	4	39498755	39528311	-	4045	protein_coding	UDP-glucose 6-dehydrogenase [Source:HGNC Symbol;Acc:HGNC:12525]	-
ENSG00000125148	4792.15	6474.47	5552.5	9097.58	8976.14	8918.55	5606.38	8997.42	-0.6825	1.01e-09	2.78e-08	MT2A	16	56608199	56609497	+	1299	protein_coding	metallothionein 2A [Source:HGNC Symbol;Acc:HGNC:7406]	-
ENSG00000106397	1204.29	1015.02	1258.57	2028.34	1790.97	1811.83	1159.29	1877.04	-0.694963	1.05e-09	2.9e-08	PLOD3	7	101205977	101218420	-	5671	protein_coding	procollagen-lysine,2-oxoglutarate 5-dioxygenase 3 [Source:HGNC Symbol;Acc:HGNC:9083]	-
ENSG00000119969	718.919	700.185	581.433	1111.99	1109.1	1056.46	666.845	1092.52	-0.712908	1.25e-09	3.41e-08	HELLS	10	94501434	94613905	+	10148	protein_coding	helicase, lymphoid specific [Source:HGNC Symbol;Acc:HGNC:4861]	-
ENSG00000198142	375.799	362.507	338.567	579.953	637.12	597.997	358.958	605.023	-0.753378	1.29e-09	3.49e-08	SOWAHC	2	109614334	109618990	+	4657	protein_coding	sosondowah ankyrin repeat domain family member C [Source:HGNC Symbol;Acc:HGNC:26149]	-
ENSG00000146674	4628.76	4819.85	4559.37	6417.42	6640.75	6461.51	4669.33	6506.56	-0.478718	1.32e-09	3.57e-08	IGFBP3	7	45912245	45921874	-	4571	protein_coding	insulin like growth factor binding protein 3 [Source:HGNC Symbol;Acc:HGNC:5472]	-
ENSG00000118503	120.14	139.044	127.301	282.49	239.719	282.213	128.828	268.141	-1.05844	1.37e-09	3.67e-08	TNFAIP3	6	137867188	137883312	+	5051	protein_coding	TNF alpha induced protein 3 [Source:HGNC Symbol;Acc:HGNC:11896]	-
ENSG00000182287	468.066	514.462	419.823	712.714	979.119	881.259	467.451	857.697	-0.875846	1.47e-09	3.93e-08	AP1S2	X	15825806	15854931	-	5371	protein_coding	adaptor related protein complex 1 subunit sigma 2 [Source:HGNC Symbol;Acc:HGNC:560]	-
ENSG00000119402	1667.55	1655.61	1449.97	2304.84	2420.63	2463.33	1591.04	2396.27	-0.591033	1.53e-09	4.09e-08	FBXW2	9	120751978	120793412	-	11263	protein_coding	F-box and WD repeat domain containing 2 [Source:HGNC Symbol;Acc:HGNC:13608]	-
ENSG00000183527	555.528	521.414	466.771	843.478	878.969	808.87	514.571	843.772	-0.713972	1.55e-09	4.13e-08	PSMG1	21	39174769	39183851	-	2515	protein_coding	proteasome assembly chaperone 1 [Source:HGNC Symbol;Acc:HGNC:3043]	-
ENSG00000198554	327.743	374.425	284.396	554.998	644.578	591.702	328.855	597.093	-0.861408	1.62e-09	4.3e-08	WDHD1	14	54938950	55027105	-	6385	protein_coding	WD repeat and HMG-box DNA binding protein 1 [Source:HGNC Symbol;Acc:HGNC:23170]	HMG
ENSG00000164023	618.001	700.185	606.712	947.29	1203.92	1105.77	641.633	1085.66	-0.758816	1.73e-09	4.58e-08	SGMS2	4	107824563	107915047	+	7635	protein_coding	sphingomyelin synthase 2 [Source:HGNC Symbol;Acc:HGNC:28395]	-
ENSG00000150907	327.743	394.288	311.482	556.995	646.708	664.091	344.504	622.598	-0.854395	1.75e-09	4.64e-08	FOXO1	13	40469953	40666597	-	6232	protein_coding	forkhead box O1 [Source:HGNC Symbol;Acc:HGNC:3819]	Fork
ENSG00000168404	238.358	301.924	239.254	464.162	483.7	481.545	259.845	476.469	-0.875751	1.84e-09	4.87e-08	MLKL	16	74671855	74700960	-	5692	protein_coding	mixed lineage kinase domain like pseudokinase [Source:HGNC Symbol;Acc:HGNC:26617]	-
ENSG00000170515	2238.45	2312.1	2089.18	3164.29	3255.92	3145.25	2213.25	3188.49	-0.526871	1.89e-09	4.98e-08	PA2G4	12	56104319	56113907	+	3795	protein_coding	proliferation-associated 2G4 [Source:HGNC Symbol;Acc:HGNC:8550]	-
ENSG00000128272	3995.38	4380.87	4358.04	6536.2	5893.89	6011.44	4244.76	6147.18	-0.534283	1.91e-09	5.02e-08	ATF4	22	39519695	39522685	+	2514	protein_coding	activating transcription factor 4 [Source:HGNC Symbol;Acc:HGNC:786]	TF_bZIP
ENSG00000120694	4897.88	5195.27	4022.18	6855.63	7949.08	7887.27	4705.11	7563.99	-0.68501	1.92e-09	5.04e-08	HSPH1	13	31134974	31162388	-	8390	protein_coding	heat shock protein family H (Hsp110) member 1 [Source:HGNC Symbol;Acc:HGNC:16969]	-
ENSG00000104856	185.496	166.853	243.768	432.22	359.046	451.121	198.706	414.129	-1.0578	2.14e-09	5.58e-08	RELB	19	45001430	45038198	+	3035	protein_coding	RELB proto-oncogene, NF-kB subunit [Source:HGNC Symbol;Acc:HGNC:9956]	RHD
ENSG00000111799	256.619	290.006	261.825	481.132	503.942	442.728	269.483	475.934	-0.821044	2.27e-09	5.9e-08	COL12A1	6	75084326	75206051	-	12481	protein_coding	collagen type XII alpha 1 chain [Source:HGNC Symbol;Acc:HGNC:2188]	-
ENSG00000146232	167.235	160.894	181.472	352.364	318.56	307.391	169.867	326.105	-0.940486	2.38e-09	6.16e-08	NFKBIE	6	44258166	44265788	-	2581	protein_coding	NFKB inhibitor epsilon [Source:HGNC Symbol;Acc:HGNC:7799]	-
ENSG00000112312	596.857	655.492	543.513	947.29	984.446	949.451	598.621	960.396	-0.682624	2.55e-09	6.57e-08	GMNN	6	24774931	24786099	+	2476	protein_coding	geminin, DNA replication inhibitor [Source:HGNC Symbol;Acc:HGNC:17493]	-
ENSG00000196230	17656.8	18170	18573.3	24283.2	25117.2	24631.2	18133.4	24677.2	-0.444516	2.63e-09	6.76e-08	TUBB	6	30720201	30725426	+	3359	protein_coding	tubulin beta class I [Source:HGNC Symbol;Acc:HGNC:20778]	-
ENSG00000137801	31648.8	29440.5	30937.8	41390.3	41721.7	43163.8	30675.7	42092	-0.45644	2.64e-09	6.77e-08	THBS1	15	39581079	39599466	+	9158	protein_coding	thrombospondin 1 [Source:HGNC Symbol;Acc:HGNC:11785]	-
ENSG00000168439	4482.67	4630.16	4426.65	6368.51	6239.08	6117.4	4513.16	6241.66	-0.467857	2.65e-09	6.79e-08	STIP1	11	64185272	64204543	+	4657	protein_coding	stress induced phosphoprotein 1 [Source:HGNC Symbol;Acc:HGNC:11387]	-
ENSG00000127952	324.859	311.855	298.842	554.998	492.223	553.934	311.852	533.718	-0.775765	2.78e-09	7.12e-08	STYXL1	7	75996338	76048004	-	2028	protein_coding	serine/threonine/tyrosine interacting like 1 [Source:HGNC Symbol;Acc:HGNC:18165]	-
ENSG00000033170	229.708	274.115	232.934	445.197	447.475	426.991	245.586	439.888	-0.841798	2.88e-09	7.34e-08	FUT8	14	65410592	65744121	+	6700	protein_coding	fucosyltransferase 8 [Source:HGNC Symbol;Acc:HGNC:4019]	-
ENSG00000175793	623.768	650.526	829.715	1533.23	1085.66	1300.91	701.336	1306.6	-0.89737	2.91e-09	7.4e-08	SFN	1	26863138	26864457	+	1320	protein_coding	stratifin [Source:HGNC Symbol;Acc:HGNC:10773]	-
ENSG00000104738	4239.51	4374.91	4005.02	5713.69	5989.78	6259.03	4206.48	5987.5	-0.509391	3.05e-09	7.75e-08	MCM4	8	47960185	47978160	+	6973	protein_coding	minichromosome maintenance complex component 4 [Source:HGNC Symbol;Acc:HGNC:6947]	-
ENSG00000104067	3453.31	3562.5	2870.15	4658.59	5675.48	5587.6	3295.32	5307.22	-0.687622	3.07e-09	7.79e-08	TJP1	15	29699367	29968865	-	11265	protein_coding	tight junction protein 1 [Source:HGNC Symbol;Acc:HGNC:11827]	-
ENSG00000130508	14.4168	24.8292	25.2797	81.8523	77.7755	94.4206	21.5086	84.6828	-1.97582	3.09e-09	7.83e-08	PXDN	2	1631887	1744852	-	11257	protein_coding	peroxidasin [Source:HGNC Symbol;Acc:HGNC:14966]	-
ENSG00000221963	722.764	720.048	696.997	1042.12	1093.12	1107.87	713.27	1081.04	-0.599915	3.53e-09	8.85e-08	APOL6	22	35648395	35668409	+	10121	protein_coding	apolipoprotein L6 [Source:HGNC Symbol;Acc:HGNC:14870]	-
ENSG00000123104	829.448	795.529	619.352	1135.95	1412.74	1439.39	748.11	1329.36	-0.829729	3.68e-09	9.22e-08	ITPR2	12	26336515	26833198	-	12750	protein_coding	inositol 1,4,5-trisphosphate receptor type 2 [Source:HGNC Symbol;Acc:HGNC:6181]	-
ENSG00000165449	206.641	220.484	188.695	355.359	424.036	371.388	205.273	383.594	-0.902537	3.76e-09	9.39e-08	SLC16A9	10	59650761	59736002	-	4429	protein_coding	solute carrier family 16 member 9 [Source:HGNC Symbol;Acc:HGNC:23520]	-
ENSG00000155561	2053.92	2221.72	1998	2840.87	3325.17	3334.1	2091.21	3166.71	-0.598663	4.08e-09	1.01e-07	NUP205	7	135557919	135648757	+	7619	protein_coding	nucleoporin 205 [Source:HGNC Symbol;Acc:HGNC:18658]	-
ENSG00000118985	307.559	383.364	284.396	544.018	702.11	594.85	325.106	613.659	-0.917213	4.12e-09	1.02e-07	ELL2	5	95885098	95962071	-	7328	protein_coding	elongation factor for RNA polymerase II 2 [Source:HGNC Symbol;Acc:HGNC:17064]	-
ENSG00000135842	1741.55	1759.9	1512.27	2406.66	2696.57	2495.85	1671.24	2533.03	-0.600127	4.18e-09	1.03e-07	FAM129A	1	184790724	184974550	-	8372	protein_coding	family with sequence similarity 129 member A [Source:HGNC Symbol;Acc:HGNC:16784]	-
ENSG00000116741	1024.56	1248.41	958.822	1597.12	1995.53	1885.26	1077.26	1825.97	-0.761535	4.23e-09	1.04e-07	RGS2	1	192809039	192812283	+	2096	protein_coding	regulator of G protein signaling 2 [Source:HGNC Symbol;Acc:HGNC:9998]	-
ENSG00000164924	24618.2	26070.7	22324.7	33143.2	37591.1	36016.2	24337.8	35583.5	-0.54802	4.68e-09	1.15e-07	YWHAZ	8	100916525	100953388	-	8555	protein_coding	tyrosine 3-monooxygenase/tryptophan 5-monooxygenase activation protein zeta [Source:HGNC Symbol;Acc:HGNC:12855]	-
ENSG00000231925	2424.91	2326	2462.96	3651.41	3344.35	3327.8	2404.63	3441.19	-0.517096	4.95e-09	1.21e-07	TAPBP	6	33299694	33314387	-	5056	protein_coding	TAP binding protein [Source:HGNC Symbol;Acc:HGNC:11566]	-
ENSG00000136492	621.846	723.028	532.679	955.276	1166.63	1191.8	625.851	1104.57	-0.820072	5.43e-09	1.32e-07	BRIP1	17	61681266	61863521	-	7991	protein_coding	BRCA1 interacting protein C-terminal helicase 1 [Source:HGNC Symbol;Acc:HGNC:20473]	-
ENSG00000124813	392.138	398.261	380.098	585.943	719.157	658.846	390.166	654.648	-0.746404	6.03e-09	1.46e-07	RUNX2	6	45328157	45664349	+	8192	protein_coding	runt related transcription factor 2 [Source:HGNC Symbol;Acc:HGNC:10472]	Runt
ENSG00000280435	13.4557	7.94536	13.5427	54.9009	66.0559	58.7506	11.6479	59.9025	-2.35664	6.07e-09	1.46e-07	AC006058.4	3	44115818	44117487	-	1670	TEC	TEC	-
ENSG00000080824	19524.2	21687.9	16276.5	27501.4	33481.8	31829.2	19162.9	30937.5	-0.691063	6.52e-09	1.57e-07	HSP90AA1	14	102080738	102139699	-	5248	protein_coding	heat shock protein 90 alpha family class A member 1 [Source:HGNC Symbol;Acc:HGNC:5253]	-
ENSG00000182481	4855.59	5098.93	4949.4	6628.04	6887.92	6933.62	4967.97	6816.53	-0.456377	6.97e-09	1.68e-07	KPNA2	17	68035519	68046842	+	3140	protein_coding	karyopherin subunit alpha 2 [Source:HGNC Symbol;Acc:HGNC:6395]	-
ENSG00000145779	1079.34	1182.87	951.599	1569.17	1842.11	1705.86	1071.27	1705.71	-0.671347	7.19e-09	1.72e-07	TNFAIP8	5	119268692	119399688	+	9591	protein_coding	TNF alpha induced protein 8 [Source:HGNC Symbol;Acc:HGNC:17260]	-
ENSG00000183386	278.725	208.566	302.453	550.007	544.428	445.875	263.248	513.437	-0.962545	7.2e-09	1.72e-07	FHL3	1	37996770	38005606	-	2004	protein_coding	four and a half LIM domains 3 [Source:HGNC Symbol;Acc:HGNC:3704]	-
ENSG00000072832	821.759	844.194	902.846	1308.64	1225.23	1336.58	856.266	1290.15	-0.591217	7.21e-09	1.73e-07	CRMP1	4	5748084	5893058	-	5823	protein_coding	collapsin response mediator protein 1 [Source:HGNC Symbol;Acc:HGNC:2365]	-
ENSG00000069482	37.4837	39.7268	50.5594	174.685	106.542	116.452	42.59	132.56	-1.63717	7.64e-09	1.82e-07	GAL	11	68683779	68691175	+	1300	protein_coding	galanin and GMAP prepropeptide [Source:HGNC Symbol;Acc:HGNC:4114]	-
ENSG00000164109	1178.34	1201.74	1219.74	1698.93	1927.34	1714.26	1199.94	1780.18	-0.568865	7.76e-09	1.85e-07	MAD2L1	4	120055608	120067074	-	5748	protein_coding	mitotic arrest deficient 2 like 1 [Source:HGNC Symbol;Acc:HGNC:6763]	-
ENSG00000188677	500.744	531.346	548.027	833.496	793.736	829.852	526.706	819.028	-0.636801	8.93e-09	2.1e-07	PARVB	22	43999211	44172949	+	7403	protein_coding	parvin beta [Source:HGNC Symbol;Acc:HGNC:14653]	-
ENSG00000117298	2474.89	2379.64	2848.48	4169.48	3646.92	3828.23	2567.67	3881.54	-0.596039	8.97e-09	2.11e-07	ECE1	1	21217247	21345572	-	7333	protein_coding	endothelin converting enzyme 1 [Source:HGNC Symbol;Acc:HGNC:3146]	-
ENSG00000092470	556.489	637.615	561.57	863.442	953.549	971.483	585.225	929.491	-0.667658	9.41e-09	2.2e-07	WDR76	15	43826963	43868419	+	4078	protein_coding	WD repeat domain 76 [Source:HGNC Symbol;Acc:HGNC:25773]	-
ENSG00000175063	919.793	853.133	1034.66	1471.34	1387.17	1467.72	935.863	1442.08	-0.623313	9.64e-09	2.25e-07	UBE2C	20	45812576	45816957	+	1286	protein_coding	ubiquitin conjugating enzyme E2 C [Source:HGNC Symbol;Acc:HGNC:15937]	-
ENSG00000018408	8790.42	9369.57	7646.2	12014.3	13584.1	12939.8	8602.06	12846.1	-0.578622	1.02e-08	2.37e-07	WWTR1	3	149517235	149736714	-	8413	protein_coding	WW domain containing transcription regulator 1 [Source:HGNC Symbol;Acc:HGNC:24042]	-
ENSG00000164430	268.153	304.903	204.946	488.119	532.709	463.71	259.334	494.846	-0.933729	1.06e-08	2.46e-07	CGAS	6	73413515	73452276	-	4155	protein_coding	cyclic GMP-AMP synthase [Source:HGNC Symbol;Acc:HGNC:21367]	-
ENSG00000103647	84.5787	66.5424	54.1707	162.706	169.401	172.055	68.4306	168.054	-1.29803	1.09e-08	2.53e-07	CORO2B	15	68578969	68727806	+	3998	protein_coding	coronin 2B [Source:HGNC Symbol;Acc:HGNC:2256]	-
ENSG00000134198	196.069	196.648	181.472	328.407	360.111	348.307	191.396	345.608	-0.852858	1.1e-08	2.53e-07	TSPAN2	1	115048011	115089500	-	3410	protein_coding	tetraspanin 2 [Source:HGNC Symbol;Acc:HGNC:20659]	-
ENSG00000006453	836.176	778.645	750.265	1142.94	1242.28	1187.6	788.362	1190.94	-0.59521	1.13e-08	2.6e-07	BAIAP2L1	7	98291651	98401068	-	4798	protein_coding	BAI1 associated protein 2 like 1 [Source:HGNC Symbol;Acc:HGNC:21649]	-
ENSG00000234840	7.68897	11.918	11.737	51.9063	67.1213	49.3085	10.448	56.112	-2.42362	1.19e-08	2.74e-07	LINC01239	9	22646200	22824213	+	2568	lincRNA	long intergenic non-protein coding RNA 1239 [Source:HGNC Symbol;Acc:HGNC:49796]	-
ENSG00000181381	308.52	353.568	255.505	507.085	575.325	579.113	305.865	553.841	-0.857664	1.2e-08	2.75e-07	DDX60L	4	168356735	168537786	-	12156	protein_coding	DExD/H-box 60 like [Source:HGNC Symbol;Acc:HGNC:26429]	-
ENSG00000070087	1862.65	1756.92	1783.12	2535.42	2591.1	2479.06	1800.9	2535.19	-0.493358	1.28e-08	2.92e-07	PFN2	3	149964904	150050788	-	3709	protein_coding	profilin 2 [Source:HGNC Symbol;Acc:HGNC:8882]	-
ENSG00000188042	7168.05	7614.63	7604.67	9848.23	10620.1	10314.9	7462.45	10261.1	-0.459429	1.29e-08	2.95e-07	ARL4C	2	234493041	234497053	-	4013	protein_coding	ADP ribosylation factor like GTPase 4C [Source:HGNC Symbol;Acc:HGNC:698]	-
ENSG00000109534	385.41	435.008	430.657	770.609	615.811	720.744	417.025	702.388	-0.752475	1.3e-08	2.96e-07	GAR1	4	109815510	109824740	+	2046	protein_coding	GAR1 ribonucleoprotein [Source:HGNC Symbol;Acc:HGNC:14264]	-
ENSG00000101361	3064.06	3049.03	3061.55	4243.34	4083.75	4246.83	3058.21	4191.3	-0.454732	1.3e-08	2.96e-07	NOP56	20	2652145	2658393	+	5398	protein_coding	NOP56 ribonucleoprotein [Source:HGNC Symbol;Acc:HGNC:15911]	-
ENSG00000082497	226.825	213.532	173.346	358.353	492.223	376.633	204.568	409.07	-1.00028	1.33e-08	3.02e-07	SERTAD4	1	210232799	210246631	+	5467	protein_coding	SERTA domain containing 4 [Source:HGNC Symbol;Acc:HGNC:25236]	-
ENSG00000137766	1.92224	6.95219	4.51423	51.9063	41.5513	33.5718	4.46289	42.3431	-3.25246	1.34e-08	3.04e-07	UNC13C	15	53978201	54633414	+	14440	protein_coding	unc-13 homolog C [Source:HGNC Symbol;Acc:HGNC:23149]	-
ENSG00000171310	1443.6	1435.13	1347.05	2088.23	1933.73	2064.66	1408.59	2028.88	-0.526683	1.42e-08	3.18e-07	CHST11	12	104455295	104762014	+	6492	protein_coding	carbohydrate sulfotransferase 11 [Source:HGNC Symbol;Acc:HGNC:17422]	-
ENSG00000105011	745.83	674.362	877.566	1325.61	1179.42	1226.42	765.92	1243.81	-0.698963	1.42e-08	3.18e-07	ASF1B	19	14119509	14136956	-	2304	protein_coding	anti-silencing function 1B histone chaperone [Source:HGNC Symbol;Acc:HGNC:20996]	-
ENSG00000075275	4294.29	4109.74	4639.72	6352.54	5867.25	6260.08	4347.92	6159.96	-0.502518	1.44e-08	3.22e-07	CELSR1	22	46360834	46537170	-	12806	protein_coding	cadherin EGF LAG seven-pass G-type receptor 1 [Source:HGNC Symbol;Acc:HGNC:1850]	-
ENSG00000104951	4.80561	7.94536	8.12561	66.8793	50.0746	33.5718	6.95886	50.1752	-2.84976	1.45e-08	3.25e-07	IL4I1	19	49889654	49929539	-	2563	protein_coding	interleukin 4 induced 1 [Source:HGNC Symbol;Acc:HGNC:19094]	-
ENSG00000008517	5080.49	5358.15	5696.05	7913.72	7428.09	7330.18	5378.23	7557.33	-0.490718	1.53e-08	3.43e-07	IL32	16	3065297	3082192	+	3209	protein_coding	interleukin 32 [Source:HGNC Symbol;Acc:HGNC:16830]	-
ENSG00000178585	146.091	157.914	189.598	323.416	301.513	319.981	164.534	314.97	-0.935572	1.56e-08	3.48e-07	CTNNBIP1	1	9848276	9910336	-	3339	protein_coding	catenin beta interacting protein 1 [Source:HGNC Symbol;Acc:HGNC:16913]	-
ENSG00000092853	967.85	992.177	723.179	1343.58	1680.16	1643.97	894.402	1555.9	-0.799117	1.57e-08	3.5e-07	CLSPN	1	35720218	35769967	-	5411	protein_coding	claspin [Source:HGNC Symbol;Acc:HGNC:19715]	-
ENSG00000064666	2974.67	2750.09	3459.7	5389.27	4313.88	4843.78	3061.49	4848.97	-0.663351	1.58e-08	3.52e-07	CNN2	19	1026581	1039068	+	3645	protein_coding	calponin 2 [Source:HGNC Symbol;Acc:HGNC:2156]	-
ENSG00000162063	646.835	631.656	664.494	969.251	987.642	954.697	647.662	970.53	-0.583291	1.63e-08	3.62e-07	CCNF	16	2429394	2458854	+	6309	protein_coding	cyclin F [Source:HGNC Symbol;Acc:HGNC:1591]	-
ENSG00000101670	46.1338	39.7268	40.6281	117.787	100.149	135.336	42.1629	117.758	-1.48208	1.7e-08	3.77e-07	LIPG	18	49560699	49599182	+	13112	protein_coding	lipase G, endothelial type [Source:HGNC Symbol;Acc:HGNC:6623]	-
ENSG00000148841	137.44	138.051	168.832	289.478	284.466	281.163	148.108	285.036	-0.943014	1.87e-08	4.11e-07	ITPRIP	10	104309698	104338448	-	7279	protein_coding	inositol 1,4,5-trisphosphate receptor interacting protein [Source:HGNC Symbol;Acc:HGNC:29370]	-
ENSG00000119326	1635.83	1726.13	1265.79	2318.82	2684.85	2560.9	1542.58	2521.52	-0.709244	2.02e-08	4.43e-07	CTNNAL1	9	108942569	109013529	-	3131	protein_coding	catenin alpha like 1 [Source:HGNC Symbol;Acc:HGNC:2512]	-
ENSG00000175376	440.194	397.268	457.743	657.813	707.437	708.154	431.735	691.135	-0.678006	2.03e-08	4.44e-07	EIF1AD	11	65996545	66002176	-	3327	protein_coding	eukaryotic translation initiation factor 1A domain containing [Source:HGNC Symbol;Acc:HGNC:28147]	-
ENSG00000254656	1.92224	1.98634	2.70854	36.9333	34.0934	31.4735	2.20571	34.1667	-3.94713	2.09e-08	4.58e-07	RTL1	14	100879753	100903722	-	5398	protein_coding	retrotransposon Gag like 1 [Source:HGNC Symbol;Acc:HGNC:14665]	-
ENSG00000074211	519.006	488.64	529.068	811.535	789.474	766.905	512.238	789.305	-0.623525	2.13e-08	4.64e-07	PPP2R2C	4	6320578	6563600	-	9198	protein_coding	protein phosphatase 2 regulatory subunit Bgamma [Source:HGNC Symbol;Acc:HGNC:9306]	-
ENSG00000069869	1353.26	1314.96	1020.22	1824.71	2152.14	2052.07	1229.48	2009.64	-0.709178	2.2e-08	4.79e-07	NEDD4	15	55826922	55993746	-	9122	protein_coding	neural precursor cell expressed, developmentally down-regulated 4, E3 ubiquitin protein ligase [Source:HGNC Symbol;Acc:HGNC:7727]	-
ENSG00000237649	851.554	829.297	915.485	1319.62	1246.54	1271.53	865.445	1279.23	-0.563515	2.2e-08	4.8e-07	KIFC1	6	33391536	33409924	+	3345	protein_coding	kinesin family member C1 [Source:HGNC Symbol;Acc:HGNC:6389]	-
ENSG00000122786	1280.21	1339.79	1073.48	1837.68	1857.02	1970.24	1231.16	1888.32	-0.617501	2.28e-08	4.95e-07	CALD1	7	134744252	134970728	+	9843	protein_coding	caldesmon 1 [Source:HGNC Symbol;Acc:HGNC:1441]	-
ENSG00000167670	989.955	1056.73	1043.69	1663	1440.44	1497.09	1030.13	1533.51	-0.574243	2.37e-08	5.13e-07	CHAF1A	19	4402662	4445018	+	4299	protein_coding	chromatin assembly factor 1 subunit A [Source:HGNC Symbol;Acc:HGNC:1910]	-
ENSG00000132274	221.058	257.231	270.854	411.258	432.559	489.938	249.714	444.585	-0.831477	2.38e-08	5.15e-07	TRIM22	11	5689689	5737089	+	6020	protein_coding	tripartite motif containing 22 [Source:HGNC Symbol;Acc:HGNC:16379]	-
ENSG00000182010	547.839	537.305	334.053	800.555	1075.01	965.188	473.066	946.916	-1.00189	2.47e-08	5.33e-07	RTKN2	10	62183035	62268707	-	9548	protein_coding	rhotekin 2 [Source:HGNC Symbol;Acc:HGNC:19364]	-
ENSG00000013810	1871.3	1925.76	1903.2	2785.97	2607.08	2589.22	1900.09	2660.76	-0.485878	2.48e-08	5.35e-07	TACC3	4	1721490	1745176	+	6528	protein_coding	transforming acidic coiled-coil containing protein 3 [Source:HGNC Symbol;Acc:HGNC:11524]	-
ENSG00000133131	693.93	737.925	674.426	1020.16	1070.74	1054.36	702.094	1048.42	-0.578719	2.52e-08	5.44e-07	MORC4	X	106813871	107000244	-	6055	protein_coding	MORC family CW-type zinc finger 4 [Source:HGNC Symbol;Acc:HGNC:23485]	-
ENSG00000050344	1059.16	1096.46	1005.77	1482.32	1528.87	1571.58	1053.8	1527.59	-0.535858	2.6e-08	5.6e-07	NFE2L3	7	26152240	26187125	+	4249	protein_coding	nuclear factor, erythroid 2 like 3 [Source:HGNC Symbol;Acc:HGNC:7783]	TF_bZIP
ENSG00000128641	1274.45	1304.03	1129.46	1739.86	1848.5	1889.46	1235.98	1825.94	-0.563243	2.77e-08	5.94e-07	MYO1B	2	191245185	191425389	+	9533	protein_coding	myosin IB [Source:HGNC Symbol;Acc:HGNC:7596]	-
ENSG00000157538	974.577	853.133	922.708	1386.5	1295.55	1429.95	916.806	1370.66	-0.580084	2.91e-08	6.23e-07	VPS26C	21	37223420	37267919	-	9301	protein_coding	VPS26 endosomal protein sorting factor C [Source:HGNC Symbol;Acc:HGNC:3044]	-
ENSG00000135083	80.7342	83.4263	84.8675	199.64	163.009	180.448	83.0093	181.032	-1.12537	3.02e-08	6.45e-07	CCNJL	5	160249106	160345396	-	9209	protein_coding	cyclin J like [Source:HGNC Symbol;Acc:HGNC:25876]	-
ENSG00000237515	3254.36	3189.07	2899.94	4372.11	4359.69	4311.87	3114.46	4347.89	-0.481475	3.03e-08	6.47e-07	SHISA9	16	12901620	13240413	+	10155	protein_coding	shisa family member 9 [Source:HGNC Symbol;Acc:HGNC:37231]	-
ENSG00000091651	505.55	515.455	519.136	828.505	865.119	729.137	513.38	807.587	-0.653551	3.06e-08	6.51e-07	ORC6	16	46689643	46698394	+	4309	protein_coding	origin recognition complex subunit 6 [Source:HGNC Symbol;Acc:HGNC:17151]	-
ENSG00000143631	51.9006	54.6243	54.1707	131.762	116.131	161.564	53.5652	136.486	-1.34943	3.32e-08	7.03e-07	FLG	1	152302175	152325203	-	12747	protein_coding	filaggrin [Source:HGNC Symbol;Acc:HGNC:3748]	-
ENSG00000174099	277.764	279.081	268.145	441.204	450.672	475.25	274.997	455.709	-0.728827	3.35e-08	7.08e-07	MSRB3	12	65278643	65491430	+	7405	protein_coding	methionine sulfoxide reductase B3 [Source:HGNC Symbol;Acc:HGNC:27375]	-
ENSG00000157224	581.479	563.127	507.399	833.496	878.969	836.147	550.668	849.537	-0.625887	3.37e-08	7.09e-07	CLDN12	7	90383721	90513402	+	6741	protein_coding	claudin 12 [Source:HGNC Symbol;Acc:HGNC:2034]	-
ENSG00000117143	761.208	627.683	650.049	1068.07	1072.88	1022.89	679.647	1054.61	-0.633883	3.42e-08	7.2e-07	UAP1	1	162561506	162599842	+	3437	protein_coding	UDP-N-acetylglucosamine pyrophosphorylase 1 [Source:HGNC Symbol;Acc:HGNC:12457]	-
ENSG00000211460	1933.78	1873.12	2052.17	2745.05	2704.03	2738.2	1953.02	2729.09	-0.482538	3.46e-08	7.27e-07	TSN	2	121737103	121767853	+	4407	protein_coding	translin [Source:HGNC Symbol;Acc:HGNC:12379]	-
ENSG00000091129	283.531	230.415	193.209	416.249	476.242	434.335	235.718	442.275	-0.90862	3.58e-08	7.52e-07	NRCAM	7	108147623	108456717	-	8193	protein_coding	neuronal cell adhesion molecule [Source:HGNC Symbol;Acc:HGNC:7994]	-
ENSG00000138448	7170.93	7175.65	6651.26	9112.55	10281.3	9928.85	6999.28	9774.23	-0.481783	3.61e-08	7.57e-07	ITGAV	2	186590065	186680901	+	8211	protein_coding	integrin subunit alpha V [Source:HGNC Symbol;Acc:HGNC:6150]	-
ENSG00000147224	1253.3	1170.95	1183.63	1683.96	1732.37	1711.11	1202.63	1709.15	-0.507047	3.87e-08	8.1e-07	PRPS1	X	107628424	107651026	+	2623	protein_coding	phosphoribosyl pyrophosphate synthetase 1 [Source:HGNC Symbol;Acc:HGNC:9462]	-
ENSG00000234883	85.5398	106.269	70.422	178.678	205.626	204.578	87.4103	196.294	-1.16954	4.01e-08	8.35e-07	MIR155HG	21	25561909	25575168	+	1600	lincRNA	MIR155 host gene [Source:HGNC Symbol;Acc:HGNC:35460]	-
ENSG00000276850	4.80561	1.98634	6.31992	39.9279	34.0934	43.0138	4.37062	39.0117	-3.144	4.05e-08	8.42e-07	AC245041.2	10	47908064	47991850	-	2467	lincRNA	novel transcript	-
ENSG00000188130	428.66	423.09	523.65	833.496	697.848	760.61	458.467	763.985	-0.736179	4.09e-08	8.49e-07	MAPK12	22	50245450	50261825	-	9424	protein_coding	mitogen-activated protein kinase 12 [Source:HGNC Symbol;Acc:HGNC:6874]	-
ENSG00000188293	0	0	0	20.9622	27.7009	26.2279	0	24.9637	-7.15517	4.15e-08	8.6e-07	IGFL1	19	46229752	46231243	+	769	protein_coding	IGF like family member 1 [Source:HGNC Symbol;Acc:HGNC:24093]	-
ENSG00000171241	902.493	832.276	962.433	1303.65	1370.13	1322.94	899.068	1332.24	-0.566833	4.24e-08	8.78e-07	SHCBP1	16	46580554	46621626	-	4459	protein_coding	SHC binding and spindle associated 1 [Source:HGNC Symbol;Acc:HGNC:29547]	-
ENSG00000065911	593.973	567.1	587.753	836.49	916.259	888.602	582.942	880.451	-0.59455	4.25e-08	8.79e-07	MTHFD2	2	74198562	74217565	+	4870	protein_coding	methylenetetrahydrofolate dehydrogenase (NADP+ dependent) 2, methenyltetrahydrofolate cyclohydrolase [Source:HGNC Symbol;Acc:HGNC:7434]	-
ENSG00000176915	3536.93	3724.39	3617.7	4907.14	4896.66	4888.89	3626.34	4897.56	-0.433582	4.43e-08	9.14e-07	ANKLE2	12	132725503	132761888	-	17517	protein_coding	ankyrin repeat and LEM domain containing 2 [Source:HGNC Symbol;Acc:HGNC:29101]	-
ENSG00000072682	558.412	563.127	588.655	895.384	861.923	824.606	570.065	860.638	-0.594196	4.7e-08	9.68e-07	P4HA2	5	132191838	132295315	-	8502	protein_coding	prolyl 4-hydroxylase subunit alpha 2 [Source:HGNC Symbol;Acc:HGNC:8547]	-
ENSG00000120738	40.3671	42.7063	27.9882	109.802	92.6913	121.698	37.0205	108.064	-1.54956	4.71e-08	9.69e-07	EGR1	5	138465490	138469315	+	3138	protein_coding	early growth response 1 [Source:HGNC Symbol;Acc:HGNC:3238]	zf-C2H2
ENSG00000136114	87.4621	92.3648	99.313	242.562	178.99	187.792	93.0466	203.115	-1.12661	4.73e-08	9.71e-07	THSD1	13	52377167	52416373	-	3705	protein_coding	thrombospondin type 1 domain containing 1 [Source:HGNC Symbol;Acc:HGNC:17754]	-
ENSG00000170745	159.546	166.853	167.929	301.456	285.532	305.293	164.776	297.427	-0.852047	4.73e-08	9.71e-07	KCNS3	2	17877847	18361616	+	3131	protein_coding	potassium voltage-gated channel modifier subfamily S member 3 [Source:HGNC Symbol;Acc:HGNC:6302]	-
ENSG00000100219	887.115	905.771	816.172	1274.7	1326.44	1234.81	869.686	1278.65	-0.556375	4.74e-08	9.72e-07	XBP1	22	28794555	28800597	-	3028	protein_coding	X-box binding protein 1 [Source:HGNC Symbol;Acc:HGNC:12801]	TF_bZIP
ENSG00000140105	1037.05	1057.73	975.073	1506.28	1412.74	1526.47	1023.28	1481.83	-0.534507	4.93e-08	1.01e-06	WARS	14	100333788	100376805	-	6358	protein_coding	tryptophanyl-tRNA synthetase [Source:HGNC Symbol;Acc:HGNC:12729]	-
ENSG00000136826	117.257	125.139	118.273	224.595	235.457	236.051	120.223	232.034	-0.948814	5e-08	1.02e-06	KLF4	9	107484852	107490482	-	3659	protein_coding	Kruppel like factor 4 [Source:HGNC Symbol;Acc:HGNC:6348]	zf-C2H2
ENSG00000105549	4.80561	9.9317	7.22277	54.9009	35.1588	50.3576	7.32002	46.8058	-2.68129	5.04e-08	1.03e-06	THEG	19	361747	376670	-	2730	protein_coding	theg spermatid protein [Source:HGNC Symbol;Acc:HGNC:13706]	-
ENSG00000175592	1260.03	1092.49	1254.05	2412.65	1663.12	1970.24	1202.19	2015.34	-0.745426	5.1e-08	1.04e-06	FOSL1	11	65892049	65900573	-	1887	protein_coding	FOS like 1, AP-1 transcription factor subunit [Source:HGNC Symbol;Acc:HGNC:13718]	TF_bZIP
ENSG00000248890	18.2613	19.8634	8.12561	79.8559	59.6634	63.9962	15.4168	67.8385	-2.1471	5.21e-08	1.06e-06	HHIP-AS1	4	144642922	144661357	-	1557	antisense	HHIP antisense RNA 1 [Source:HGNC Symbol;Acc:HGNC:44182]	-
ENSG00000114850	2769.95	2845.43	2583.94	3733.26	4260.6	3756.89	2733.11	3916.92	-0.519224	5.24e-08	1.06e-06	SSR3	3	156540140	156555184	-	4627	protein_coding	signal sequence receptor subunit 3 [Source:HGNC Symbol;Acc:HGNC:11325]	-
ENSG00000081041	6.72785	11.918	9.02846	52.9045	50.0746	45.1121	9.22478	49.3637	-2.42312	5.61e-08	1.13e-06	CXCL2	4	74097035	74099293	-	1500	protein_coding	C-X-C motif chemokine ligand 2 [Source:HGNC Symbol;Acc:HGNC:4603]	-
ENSG00000171608	265.27	251.272	283.494	499.099	440.017	421.745	266.678	453.621	-0.766154	6.16e-08	1.24e-06	PIK3CD	1	9651732	9729114	+	6332	protein_coding	phosphatidylinositol-4,5-bisphosphate 3-kinase catalytic subunit delta [Source:HGNC Symbol;Acc:HGNC:8977]	-
ENSG00000106211	11143.2	9816.49	12323.8	20176.6	15032	17515	11094.5	17574.5	-0.663622	6.52e-08	1.3e-06	HSPB1	7	76302544	76304295	+	1634	protein_coding	heat shock protein family B (small) member 1 [Source:HGNC Symbol;Acc:HGNC:5246]	-
ENSG00000134690	1541.64	1440.1	1411.15	2183.06	2119.12	1973.39	1464.29	2091.86	-0.514728	6.62e-08	1.32e-06	CDCA8	1	37692418	37709719	+	2469	protein_coding	cell division cycle associated 8 [Source:HGNC Symbol;Acc:HGNC:14629]	-
ENSG00000125347	188.38	168.839	181.472	313.434	313.233	327.325	179.564	317.997	-0.824095	6.65e-08	1.33e-06	IRF1	5	132481609	132490798	-	7799	protein_coding	interferon regulatory factor 1 [Source:HGNC Symbol;Acc:HGNC:6116]	IRF
ENSG00000150961	510.356	481.687	440.589	751.643	779.886	707.105	477.544	746.211	-0.644388	6.69e-08	1.33e-06	SEC24D	4	118722823	118838683	-	9920	protein_coding	SEC24 homolog D, COPII coat complex component [Source:HGNC Symbol;Acc:HGNC:10706]	-
ENSG00000198729	298.909	286.033	333.15	554.998	489.027	486.791	306.031	510.272	-0.737149	6.88e-08	1.37e-06	PPP1R14C	6	150143076	150250357	+	2152	protein_coding	protein phosphatase 1 regulatory inhibitor subunit 14C [Source:HGNC Symbol;Acc:HGNC:14952]	-
ENSG00000169504	2550.82	2756.05	2414.21	3386.89	4005.97	3924.75	2573.69	3772.54	-0.551735	7.31e-08	1.45e-06	CLIC4	1	24745357	24844324	+	4495	protein_coding	chloride intracellular channel 4 [Source:HGNC Symbol;Acc:HGNC:13518]	-
ENSG00000120833	73.0453	81.4399	84.8675	164.703	189.644	163.662	79.7842	172.67	-1.11289	7.53e-08	1.49e-06	SOCS2	12	93569814	93583487	+	6776	protein_coding	suppressor of cytokine signaling 2 [Source:HGNC Symbol;Acc:HGNC:19382]	-
ENSG00000184009	53256.7	54167.5	61332.1	78969.5	77136.2	76629.6	56252.1	77578.4	-0.46374	7.7e-08	1.52e-06	ACTG1	17	81509971	81523847	-	2993	protein_coding	actin gamma 1 [Source:HGNC Symbol;Acc:HGNC:144]	-
ENSG00000106537	26.9114	28.8019	27.9882	75.8631	83.1026	100.715	27.9005	86.5603	-1.63303	7.92e-08	1.56e-06	TSPAN13	7	16753535	16784536	+	2224	protein_coding	tetraspanin 13 [Source:HGNC Symbol;Acc:HGNC:21643]	-
ENSG00000082898	4260.65	4433.51	3789.24	5531.02	6310.47	6175.11	4161.14	6005.53	-0.529379	7.98e-08	1.57e-06	XPO1	2	61477849	61538626	-	11708	protein_coding	exportin 1 [Source:HGNC Symbol;Acc:HGNC:12825]	-
ENSG00000004700	1109.13	1184.85	1036.47	1503.29	1714.26	1745.73	1110.15	1654.43	-0.575698	8.58e-08	1.69e-06	RECQL	12	21468911	21501669	-	3778	protein_coding	RecQ like helicase [Source:HGNC Symbol;Acc:HGNC:9948]	-
ENSG00000138772	2565.23	2520.67	2013.35	3422.82	3576.61	3713.88	2366.41	3571.1	-0.593879	9.03e-08	1.77e-06	ANXA3	4	78551519	78610451	+	5123	protein_coding	annexin A3 [Source:HGNC Symbol;Acc:HGNC:541]	-
ENSG00000145386	1624.3	1724.14	1376.84	2217	2555.94	2399.33	1575.09	2390.76	-0.602266	9.05e-08	1.77e-06	CCNA2	4	121816444	121823933	-	2798	protein_coding	cyclin A2 [Source:HGNC Symbol;Acc:HGNC:1578]	-
ENSG00000124788	403.671	344.63	374.681	583.946	616.877	586.457	374.327	595.76	-0.670032	9.25e-08	1.81e-06	ATXN1	6	16299112	16761491	-	17812	protein_coding	ataxin 1 [Source:HGNC Symbol;Acc:HGNC:10548]	-
ENSG00000196526	855.398	844.194	846.869	1161.9	1248.67	1276.78	848.821	1229.12	-0.533918	9.31e-08	1.82e-06	AFAP1	4	7758714	7939926	-	10036	protein_coding	actin filament associated protein 1 [Source:HGNC Symbol;Acc:HGNC:24017]	-
ENSG00000128829	2151.95	2196.89	1940.22	2764.01	3200.51	3234.43	2096.35	3066.32	-0.548683	9.4e-08	1.83e-06	EIF2AK4	15	39934146	40035591	+	11957	protein_coding	eukaryotic translation initiation factor 2 alpha kinase 4 [Source:HGNC Symbol;Acc:HGNC:19687]	-
ENSG00000123485	1009.18	1074.61	821.59	1537.23	1516.09	1455.13	968.459	1502.81	-0.63453	9.61e-08	1.87e-06	HJURP	2	233833416	233854566	-	3821	protein_coding	Holliday junction recognition protein [Source:HGNC Symbol;Acc:HGNC:25444]	-
ENSG00000059145	436.349	406.206	467.674	720.699	645.643	691.368	436.743	685.904	-0.650825	9.65e-08	1.88e-06	UNKL	16	1363205	1414751	-	7494	protein_coding	unkempt family like zinc finger [Source:HGNC Symbol;Acc:HGNC:14184]	-
ENSG00000100221	1224.47	1234.51	1351.56	1956.47	1725.98	1837	1270.18	1839.82	-0.534445	9.93e-08	1.93e-06	JOSD1	22	38685543	38701556	-	4326	protein_coding	Josephin domain containing 1 [Source:HGNC Symbol;Acc:HGNC:28953]	-
ENSG00000156103	173.002	194.661	159.804	327.409	304.709	313.686	175.822	315.268	-0.843938	1.01e-07	1.95e-06	MMP16	8	88032009	88328025	-	12115	protein_coding	matrix metallopeptidase 16 [Source:HGNC Symbol;Acc:HGNC:7162]	-
ENSG00000128245	3639.77	3586.34	3695.35	4816.31	5063.93	4801.81	3640.48	4894.02	-0.426821	1.08e-07	2.09e-06	YWHAH	22	31944461	31957603	+	2453	protein_coding	tyrosine 3-monooxygenase/tryptophan 5-monooxygenase activation protein eta [Source:HGNC Symbol;Acc:HGNC:12853]	-
ENSG00000148110	1520.49	1387.46	1500.53	1992.4	2105.26	2108.73	1469.49	2068.8	-0.493235	1.1e-07	2.13e-06	MFSD14B	9	94374551	94461042	+	3428	protein_coding	major facilitator superfamily domain containing 14B [Source:HGNC Symbol;Acc:HGNC:23376]	-
ENSG00000167513	658.368	491.619	715.054	1141.94	996.165	1029.18	621.68	1055.76	-0.763412	1.11e-07	2.15e-06	CDT1	16	88803213	88809258	+	3336	protein_coding	chromatin licensing and DNA replication factor 1 [Source:HGNC Symbol;Acc:HGNC:24576]	-
ENSG00000151835	4972.84	5511.1	4171.15	6663.97	8272.97	8097.09	4885.03	7678.01	-0.652433	1.15e-07	2.22e-06	SACS	13	23328826	23433740	-	15918	protein_coding	sacsin molecular chaperone [Source:HGNC Symbol;Acc:HGNC:10519]	-
ENSG00000153214	371.954	408.193	321.413	554	662.69	623.176	367.187	613.289	-0.740673	1.17e-07	2.26e-06	TMEM87B	2	112055223	112119318	+	5367	protein_coding	transmembrane protein 87B [Source:HGNC Symbol;Acc:HGNC:25913]	-
ENSG00000137491	9.61122	0.99317	6.31992	47.9135	38.355	43.0138	5.64144	43.0941	-2.92448	1.34e-07	2.57e-06	SLCO2B1	11	75100563	75206549	+	10351	protein_coding	solute carrier organic anion transporter family member 2B1 [Source:HGNC Symbol;Acc:HGNC:10962]	-
ENSG00000145040	5.76673	6.95219	13.5427	51.9063	44.7475	48.2594	8.75387	48.3044	-2.45399	1.4e-07	2.69e-06	UCN2	3	48561727	48563773	-	1481	protein_coding	urocortin 2 [Source:HGNC Symbol;Acc:HGNC:18414]	-
ENSG00000152749	744.869	764.741	604.907	1055.1	1222.03	1072.2	704.839	1116.44	-0.66402	1.44e-07	2.75e-06	GPR180	13	94601903	94634645	+	8822	protein_coding	G protein-coupled receptor 180 [Source:HGNC Symbol;Acc:HGNC:28899]	-
ENSG00000168411	1592.58	1505.65	1480.67	2043.31	2174.52	2154.89	1526.3	2124.24	-0.47689	1.61e-07	3.06e-06	RFWD3	16	74621394	74666881	-	6465	protein_coding	ring finger and WD repeat domain 3 [Source:HGNC Symbol;Acc:HGNC:25539]	-
ENSG00000140931	997.644	988.204	1096.05	1607.1	1436.18	1447.78	1027.3	1497.02	-0.543116	1.62e-07	3.07e-06	CMTM3	16	66603874	66613892	+	3163	protein_coding	CKLF like MARVEL transmembrane domain containing 3 [Source:HGNC Symbol;Acc:HGNC:19174]	-
ENSG00000153179	549.762	576.039	533.582	836.49	904.539	779.494	553.127	840.175	-0.603288	1.65e-07	3.14e-06	RASSF3	12	64507001	64697567	+	4226	protein_coding	Ras association domain family member 3 [Source:HGNC Symbol;Acc:HGNC:14271]	-
ENSG00000008513	1331.15	1292.11	1319.96	1903.56	1799.49	1783.5	1314.41	1828.85	-0.47658	1.68e-07	3.17e-06	ST3GAL1	8	133454848	133571940	-	8852	protein_coding	ST3 beta-galactoside alpha-2,3-sialyltransferase 1 [Source:HGNC Symbol;Acc:HGNC:10862]	-
ENSG00000188641	505.55	477.715	507.399	691.752	791.605	832.999	496.888	772.119	-0.635339	1.73e-07	3.26e-06	DPYD	1	97077743	97995000	-	7131	protein_coding	dihydropyrimidine dehydrogenase [Source:HGNC Symbol;Acc:HGNC:3012]	-
ENSG00000135052	1569.51	1700.31	1415.66	2161.1	2344.98	2280.78	1561.83	2262.29	-0.534802	1.76e-07	3.32e-06	GOLM1	9	86026146	86100173	-	4233	protein_coding	golgi membrane protein 1 [Source:HGNC Symbol;Acc:HGNC:15451]	-
ENSG00000182541	350.809	349.596	360.235	596.923	575.325	511.969	353.547	561.406	-0.667193	1.77e-07	3.34e-06	LIMK2	22	31212239	31280080	+	6170	protein_coding	LIM domain kinase 2 [Source:HGNC Symbol;Acc:HGNC:6614]	-
ENSG00000135723	249.892	243.327	281.688	496.105	375.027	516.166	258.302	462.432	-0.83989	1.82e-07	3.42e-06	FHOD1	16	67229387	67247658	-	5407	protein_coding	formin homology 2 domain containing 1 [Source:HGNC Symbol;Acc:HGNC:17905]	-
ENSG00000171488	134.557	143.016	138.135	228.587	275.943	271.721	138.57	258.751	-0.900481	1.87e-07	3.5e-06	LRRC8C	1	89633072	89769903	+	11724	protein_coding	leucine rich repeat containing 8 VRAC subunit C [Source:HGNC Symbol;Acc:HGNC:25075]	-
ENSG00000134668	4.80561	10.9249	27.9882	91.8343	66.0559	72.3891	14.5729	76.7597	-2.38618	1.89e-07	3.53e-06	SPOCD1	1	31790422	31816051	-	7085	protein_coding	SPOC domain containing 1 [Source:HGNC Symbol;Acc:HGNC:26338]	-
ENSG00000161547	2666.15	2731.22	2572.21	3491.7	3787.56	3581.69	2656.53	3620.31	-0.446603	1.97e-07	3.68e-06	SRSF2	17	76734115	76737374	-	3017	protein_coding	serine and arginine rich splicing factor 2 [Source:HGNC Symbol;Acc:HGNC:10783]	-
ENSG00000095587	63.434	61.5765	96.6045	170.692	163.009	178.35	73.8717	170.684	-1.20468	1.99e-07	3.7e-06	TLL2	10	96364606	96513918	-	8151	protein_coding	tolloid like 2 [Source:HGNC Symbol;Acc:HGNC:11844]	-
ENSG00000071539	1214.86	1399.38	1089.73	1776.79	1974.22	1851.69	1234.66	1867.57	-0.597408	2.05e-07	3.82e-06	TRIP13	5	892643	919357	+	3560	protein_coding	thyroid hormone receptor interactor 13 [Source:HGNC Symbol;Acc:HGNC:12307]	-
ENSG00000154764	0.961122	0	0	33.9387	36.2242	29.3753	0.320374	33.1794	-6.60459	2.06e-07	3.82e-06	WNT7A	3	13816258	13880121	-	4579	protein_coding	Wnt family member 7A [Source:HGNC Symbol;Acc:HGNC:12786]	-
ENSG00000112110	897.688	894.846	849.578	1255.73	1209.25	1316.64	880.704	1260.54	-0.517533	2.13e-07	3.95e-06	MRPL18	6	159789812	159798436	+	1375	protein_coding	mitochondrial ribosomal protein L18 [Source:HGNC Symbol;Acc:HGNC:14477]	-
ENSG00000184371	450.766	372.439	417.115	747.651	593.438	691.368	413.44	677.486	-0.7126	2.16e-07	4.01e-06	CSF1	1	109910242	109930992	+	5418	protein_coding	colony stimulating factor 1 [Source:HGNC Symbol;Acc:HGNC:2432]	-
ENSG00000185721	716.997	825.324	800.824	1099.02	1280.63	1143.54	781.048	1174.4	-0.588242	2.22e-07	4.11e-06	DRG1	22	31399523	31530634	+	2279	protein_coding	developmentally regulated GTP binding protein 1 [Source:HGNC Symbol;Acc:HGNC:3029]	-
ENSG00000173674	2579.65	2674.61	2483.73	3433.8	3643.73	3445.3	2579.33	3507.61	-0.443566	2.29e-07	4.22e-06	EIF1AX	X	20124518	20141844	-	4427	protein_coding	eukaryotic translation initiation factor 1A X-linked [Source:HGNC Symbol;Acc:HGNC:3250]	-
ENSG00000096060	124.946	145.996	125.496	241.564	254.635	240.248	132.146	245.482	-0.894342	2.29e-07	4.22e-06	FKBP5	6	35573585	35728583	-	10628	protein_coding	FK506 binding protein 5 [Source:HGNC Symbol;Acc:HGNC:3721]	-
ENSG00000073737	2.88337	3.97268	0.902846	26.9514	37.2896	29.3753	2.5863	31.2054	-3.6122	2.39e-07	4.39e-06	DHRS9	2	169064789	169096167	+	3750	protein_coding	dehydrogenase/reductase 9 [Source:HGNC Symbol;Acc:HGNC:16888]	-
ENSG00000076242	348.887	395.282	416.212	592.93	707.437	589.604	386.794	629.99	-0.703131	2.39e-07	4.4e-06	MLH1	3	36993332	37050918	+	3532	protein_coding	mutL homolog 1 [Source:HGNC Symbol;Acc:HGNC:7127]	-
ENSG00000085840	434.427	446.926	417.115	598.919	758.577	719.695	432.823	692.397	-0.677612	2.43e-07	4.46e-06	ORC1	1	52372829	52404459	-	3157	protein_coding	origin recognition complex subunit 1 [Source:HGNC Symbol;Acc:HGNC:8487]	-
ENSG00000183520	1011.1	1068.65	875.76	1410.45	1460.69	1490.8	985.17	1453.98	-0.562016	2.49e-07	4.57e-06	UTP11	1	38009258	38024824	+	3385	protein_coding	UTP11, small subunit processome component [Source:HGNC Symbol;Acc:HGNC:24329]	-
ENSG00000128805	103.801	98.3238	111.953	273.506	194.971	190.939	104.693	219.806	-1.07032	2.8e-07	5.11e-06	ARHGAP22	10	48446034	48656265	-	6783	protein_coding	Rho GTPase activating protein 22 [Source:HGNC Symbol;Acc:HGNC:30320]	-
ENSG00000126067	5130.47	4816.87	5079.41	6860.62	6487.33	6670.29	5008.92	6672.74	-0.413769	2.83e-07	5.17e-06	PSMB2	1	35599544	35641844	-	4843	protein_coding	proteasome subunit beta 2 [Source:HGNC Symbol;Acc:HGNC:9539]	-
ENSG00000143179	1189.87	1043.82	1316.35	1836.69	1744.09	1695.37	1183.35	1758.72	-0.571261	2.96e-07	5.38e-06	UCK2	1	165827531	165911618	+	7067	protein_coding	uridine-cytidine kinase 2 [Source:HGNC Symbol;Acc:HGNC:12562]	-
ENSG00000166888	2435.48	2383.61	2739.23	3759.22	3357.13	3554.41	2519.44	3556.92	-0.49741	3.01e-07	5.47e-06	STAT6	12	57095408	57132139	-	7298	protein_coding	signal transducer and activator of transcription 6 [Source:HGNC Symbol;Acc:HGNC:11368]	STAT
ENSG00000100196	205.68	234.388	213.072	320.422	446.41	412.303	217.713	393.045	-0.851908	3.01e-07	5.47e-06	KDELR3	22	38468062	38483447	+	1929	protein_coding	KDEL endoplasmic reticulum protein retention receptor 3 [Source:HGNC Symbol;Acc:HGNC:6306]	-
ENSG00000078018	22.1058	22.8429	27.9882	78.8577	70.3176	77.6347	24.3123	75.6033	-1.63462	3.11e-07	5.64e-06	MAP2	2	209424058	209734118	+	11559	protein_coding	microtubule associated protein 2 [Source:HGNC Symbol;Acc:HGNC:6839]	-
ENSG00000165118	620.885	620.731	649.146	994.206	889.624	899.094	630.254	927.641	-0.557706	3.34e-07	6.03e-06	C9orf64	9	83938311	83956986	-	2729	protein_coding	chromosome 9 open reading frame 64 [Source:HGNC Symbol;Acc:HGNC:28144]	-
ENSG00000116649	802.537	747.857	778.253	1105.01	1111.23	1098.43	776.216	1104.89	-0.509254	3.58e-07	6.45e-06	SRM	1	11054584	11060024	-	1898	protein_coding	spermidine synthase [Source:HGNC Symbol;Acc:HGNC:11296]	-
ENSG00000163918	652.602	678.335	647.34	928.325	984.446	943.157	659.426	951.976	-0.529775	3.74e-07	6.72e-06	RFC4	3	186789880	186807058	-	2997	protein_coding	replication factor C subunit 4 [Source:HGNC Symbol;Acc:HGNC:9972]	-
ENSG00000284024	340.237	339.664	373.778	504.09	575.325	603.243	351.226	560.886	-0.674413	3.75e-07	6.73e-06	HSPA14	10	14838160	14847018	+	4924	protein_coding	heat shock protein family A (Hsp70) member 14 [Source:NCBI gene;Acc:51182]	-
ENSG00000107566	981.305	1079.58	941.668	1458.37	1406.35	1420.51	1000.85	1428.41	-0.513628	3.75e-07	6.73e-06	ERLIN1	10	100150094	100188334	-	5792	protein_coding	ER lipid raft associated 1 [Source:HGNC Symbol;Acc:HGNC:16947]	-
ENSG00000108448	988.994	936.559	1281.14	1711.91	1622.63	1685.93	1068.9	1673.49	-0.646187	3.8e-07	6.79e-06	TRIM16L	17	18697998	18736118	+	4329	protein_coding	tripartite motif containing 16 like [Source:HGNC Symbol;Acc:HGNC:32670]	-
ENSG00000009335	2478.73	2244.56	2480.12	3319.01	3219.69	3286.88	2401.14	3275.2	-0.447746	3.85e-07	6.86e-06	UBE3C	7	157138913	157269372	+	9220	protein_coding	ubiquitin protein ligase E3C [Source:HGNC Symbol;Acc:HGNC:16803]	-
ENSG00000159842	3848.33	3853.5	4166.63	5487.1	5111.87	5407.15	3956.15	5335.37	-0.431436	3.99e-07	7.11e-06	ABR	17	1003518	1229738	-	12426	protein_coding	ABR, RhoGEF and GTPase activating protein [Source:HGNC Symbol;Acc:HGNC:81]	-
ENSG00000049192	411.36	364.493	290.716	536.033	697.848	631.569	355.523	621.817	-0.80698	4.08e-07	7.26e-06	ADAMTS6	5	65148736	65481920	-	8567	protein_coding	ADAM metallopeptidase with thrombospondin type 1 motif 6 [Source:HGNC Symbol;Acc:HGNC:222]	-
ENSG00000188229	8880.76	8296.94	9231.6	12299.8	11294.5	12018.7	8803.1	11871	-0.431329	4.12e-07	7.31e-06	TUBB4B	9	137241213	137243707	+	2111	protein_coding	tubulin beta 4B class IVb [Source:HGNC Symbol;Acc:HGNC:20771]	-
ENSG00000169047	404.632	362.507	379.195	612.894	624.335	548.688	382.111	595.306	-0.639565	4.18e-07	7.4e-06	IRS1	2	226731317	226799759	-	9953	protein_coding	insulin receptor substrate 1 [Source:HGNC Symbol;Acc:HGNC:6125]	-
ENSG00000037474	1683.89	1767.84	1729.85	2293.86	2407.84	2323.8	1727.19	2341.83	-0.439185	4.56e-07	8.07e-06	NSUN2	5	6599239	6633291	-	5506	protein_coding	NOP2/Sun RNA methyltransferase family member 2 [Source:HGNC Symbol;Acc:HGNC:25994]	-
ENSG00000053372	757.364	736.932	729.499	1033.14	1075.01	1051.22	741.265	1053.12	-0.506589	4.58e-07	8.1e-06	MRTO4	1	19251539	19260128	+	2822	protein_coding	MRT4 homolog, ribosome maturation factor [Source:HGNC Symbol;Acc:HGNC:18477]	-
ENSG00000075340	222.98	229.422	249.185	407.265	347.326	440.629	233.863	398.407	-0.768299	4.65e-07	8.21e-06	ADD2	2	70607618	70768225	-	12673	protein_coding	adducin 2 [Source:HGNC Symbol;Acc:HGNC:244]	-
ENSG00000117399	3551.34	3329.11	4124.2	5578.93	5022.38	5221.46	3668.22	5274.26	-0.523761	4.67e-07	8.24e-06	CDC20	1	43358955	43363203	+	2038	protein_coding	cell division cycle 20 [Source:HGNC Symbol;Acc:HGNC:1723]	-
ENSG00000085063	2582.53	2639.85	2854.8	3761.21	3543.58	3664.57	2692.39	3656.45	-0.44147	4.96e-07	8.71e-06	CD59	11	33703010	33736491	-	10358	protein_coding	CD59 molecule (CD59 blood group) [Source:HGNC Symbol;Acc:HGNC:1689]	-
ENSG00000187498	15970	15517.3	17557.6	22427.5	21307.3	22043	16348.3	21925.9	-0.42347	5.1e-07	8.94e-06	COL4A1	13	110148963	110307233	-	14738	protein_coding	collagen type IV alpha 1 chain [Source:HGNC Symbol;Acc:HGNC:2202]	-
ENSG00000147676	2403.77	2723.27	2250.79	3215.2	3806.74	3822.98	2459.28	3614.97	-0.555837	5.14e-07	8.99e-06	MAL2	8	119165034	119245673	+	3430	protein_coding	mal, T cell differentiation protein 2 (gene/pseudogene) [Source:HGNC Symbol;Acc:HGNC:13634]	-
ENSG00000122694	250.853	260.211	288.008	480.133	419.774	413.352	266.357	437.753	-0.716544	5.15e-07	8.99e-06	GLIPR2	9	36136536	36163913	+	3055	protein_coding	GLI pathogenesis related 2 [Source:HGNC Symbol;Acc:HGNC:18007]	-
ENSG00000115163	408.477	366.48	459.548	747.651	591.307	676.681	411.502	671.879	-0.706879	5.21e-07	9.08e-06	CENPA	2	26764289	26801067	+	1983	protein_coding	centromere protein A [Source:HGNC Symbol;Acc:HGNC:1851]	-
ENSG00000213654	10.5723	6.95219	11.737	64.8829	37.2896	44.0629	9.75384	48.7451	-2.3176	5.42e-07	9.42e-06	GPSM3	6	32190766	32195523	-	1854	protein_coding	G protein signaling modulator 3 [Source:HGNC Symbol;Acc:HGNC:13945]	-
ENSG00000130635	0	5.95902	7.22277	48.9117	28.7663	38.8173	4.39393	38.8318	-3.13693	5.53e-07	9.6e-06	COL5A1	9	134641774	134844843	+	11189	protein_coding	collagen type V alpha 1 chain [Source:HGNC Symbol;Acc:HGNC:2209]	-
ENSG00000166881	1039.93	1064.68	809.853	1435.41	1531	1487.65	971.488	1484.69	-0.612404	5.57e-07	9.67e-06	NEMP1	12	57055643	57088063	-	5708	protein_coding	nuclear envelope integral membrane protein 1 [Source:HGNC Symbol;Acc:HGNC:29001]	-
ENSG00000128965	35.5615	31.7814	17.1541	111.798	69.2521	93.3715	28.1657	91.4739	-1.70541	6e-07	1.03e-05	CHAC1	15	40952962	40956519	+	2058	protein_coding	ChaC glutathione specific gamma-glutamylcyclotransferase 1 [Source:HGNC Symbol;Acc:HGNC:28680]	-
ENSG00000160352	176.846	177.777	139.038	272.508	290.859	354.602	164.554	305.99	-0.895977	6.08e-07	1.05e-05	ZNF714	19	21082159	21125270	+	8033	protein_coding	zinc finger protein 714 [Source:HGNC Symbol;Acc:HGNC:27124]	zf-C2H2
ENSG00000100353	2559.47	2698.44	2499.98	3468.74	3490.31	3412.78	2585.96	3457.28	-0.419055	6.1e-07	1.05e-05	EIF3D	22	36510850	36529436	-	4070	protein_coding	eukaryotic translation initiation factor 3 subunit D [Source:HGNC Symbol;Acc:HGNC:3278]	-
ENSG00000275591	59.5895	60.5834	59.5878	141.744	112.934	153.171	59.9202	135.95	-1.18256	6.16e-07	1.06e-05	XKR5	8	6808517	6835644	-	5031	protein_coding	XK related 5 [Source:HGNC Symbol;Acc:HGNC:20782]	-
ENSG00000051341	498.822	574.052	462.257	750.645	820.371	785.789	511.71	785.602	-0.61909	6.23e-07	1.07e-05	POLQ	3	121431427	121546641	-	9400	protein_coding	DNA polymerase theta [Source:HGNC Symbol;Acc:HGNC:9186]	-
ENSG00000109971	24508.6	26280.3	21210.6	32129	35282.4	34026	23999.8	33812.5	-0.494554	6.47e-07	1.11e-05	HSPA8	11	123057489	123063230	-	4849	protein_coding	heat shock protein family A (Hsp70) member 8 [Source:HGNC Symbol;Acc:HGNC:5241]	-
ENSG00000132341	7216.1	7283.91	7693.15	9383.07	10265.3	9820.79	7397.72	9823.05	-0.409023	6.55e-07	1.12e-05	RAN	12	130871879	130877678	+	4825	protein_coding	RAN, member RAS oncogene family [Source:HGNC Symbol;Acc:HGNC:9846]	-
ENSG00000166592	1181.22	1108.38	1935.7	4873.21	3389.09	4027.56	1408.43	4096.62	-1.54022	6.62e-07	1.13e-05	RRAD	16	66921679	66925644	-	1709	protein_coding	RRAD, Ras related glycolysis inhibitor and calcium channel regulator [Source:HGNC Symbol;Acc:HGNC:10446]	-
ENSG00000108518	13901.7	14814.1	14665.8	18564.5	19496.1	18631.3	14460.5	18897.3	-0.386049	6.68e-07	1.14e-05	PFN1	17	4945652	4949061	-	1987	protein_coding	profilin 1 [Source:HGNC Symbol;Acc:HGNC:8881]	-
ENSG00000100416	544.956	577.032	525.456	809.539	809.717	786.838	549.148	802.031	-0.546892	6.76e-07	1.15e-05	TRMU	22	46330875	46357340	+	9219	protein_coding	tRNA 5-methylaminomethyl-2-thiouridylate methyltransferase [Source:HGNC Symbol;Acc:HGNC:25481]	-
ENSG00000227036	539.189	491.619	637.409	860.447	843.811	866.571	556.072	856.943	-0.623039	7.14e-07	1.21e-05	LINC00511	17	72290091	72640472	-	27605	processed_transcript	long intergenic non-protein coding RNA 511 [Source:HGNC Symbol;Acc:HGNC:43564]	-
ENSG00000122515	1125.47	991.184	1185.44	1684.96	1486.26	1642.92	1100.7	1604.71	-0.543645	7.18e-07	1.22e-05	ZMIZ2	7	44748581	44769881	+	7339	protein_coding	zinc finger MIZ-type containing 2 [Source:HGNC Symbol;Acc:HGNC:22229]	zf-MIZ
ENSG00000147573	34.6004	24.8292	37.0167	85.8451	98.0184	83.9294	32.1488	89.2643	-1.46965	7.33e-07	1.24e-05	TRIM55	8	66126896	66175487	+	3081	protein_coding	tripartite motif containing 55 [Source:HGNC Symbol;Acc:HGNC:14215]	-
ENSG00000183684	1384.02	1325.88	1695.54	2487.51	2031.75	2211.54	1468.48	2243.6	-0.611272	7.34e-07	1.24e-05	ALYREF	17	81887844	81891586	-	1574	protein_coding	Aly/REF export factor [Source:HGNC Symbol;Acc:HGNC:19071]	-
ENSG00000100258	791.964	570.08	1042.79	1751.84	1321.12	1417.36	801.61	1496.77	-0.900359	7.61e-07	1.28e-05	LMF2	22	50502949	50507691	-	3054	protein_coding	lipase maturation factor 2 [Source:HGNC Symbol;Acc:HGNC:25096]	-
ENSG00000155438	682.396	744.877	654.563	927.326	1168.76	1073.25	693.946	1056.45	-0.606339	7.82e-07	1.31e-05	NIFK	2	121726945	121736923	-	2447	protein_coding	nucleolar protein interacting with the FHA domain of MKI67 [Source:HGNC Symbol;Acc:HGNC:17838]	-
ENSG00000100162	169.157	150.962	277.174	501.096	378.223	378.731	199.098	419.35	-1.07298	8.05e-07	1.35e-05	CENPM	22	41938721	41947164	-	1778	protein_coding	centromere protein M [Source:HGNC Symbol;Acc:HGNC:18352]	-
ENSG00000268205	297.948	275.108	237.448	472.148	464.522	406.008	270.168	447.559	-0.729217	8.09e-07	1.36e-05	AC005261.1	19	57304305	57308562	+	4258	lincRNA	novel transcript	-
ENSG00000100292	199.913	175.791	241.06	420.242	343.064	343.061	205.588	368.789	-0.842005	8.2e-07	1.37e-05	HMOX1	22	35380361	35394214	+	2405	protein_coding	heme oxygenase 1 [Source:HGNC Symbol;Acc:HGNC:5013]	-
ENSG00000149636	502.667	530.353	471.285	762.624	720.222	741.726	501.435	741.524	-0.565095	8.31e-07	1.39e-05	DSN1	20	36751791	36773818	-	2739	protein_coding	DSN1 homolog, MIS12 kinetochore complex component [Source:HGNC Symbol;Acc:HGNC:16165]	-
ENSG00000189212	3.84449	4.96585	5.41707	34.9369	33.0279	31.4735	4.74247	33.1461	-2.80316	8.46e-07	1.41e-05	DPY19L2P1	7	35079989	35186041	-	8272	transcribed_unprocessed_pseudogene	DPY19L2 pseudogene 1 [Source:HGNC Symbol;Acc:HGNC:22305]	-
ENSG00000146143	343.12	274.115	302.453	435.215	565.737	558.13	306.563	519.694	-0.760711	8.56e-07	1.43e-05	PRIM2	6	57314805	57646849	+	4667	protein_coding	DNA primase subunit 2 [Source:HGNC Symbol;Acc:HGNC:9370]	-
ENSG00000172167	443.077	463.81	353.013	629.863	689.325	690.319	419.967	669.836	-0.674385	8.76e-07	1.46e-05	MTBP	8	120445400	120542133	+	8326	protein_coding	MDM2 binding protein [Source:HGNC Symbol;Acc:HGNC:7417]	-
ENSG00000115091	5425.53	5518.05	4730.01	6850.64	7535.7	7245.21	5224.53	7210.51	-0.464871	8.77e-07	1.46e-05	ACTR3	2	113889960	113962596	+	12049	protein_coding	ARP3 actin related protein 3 homolog [Source:HGNC Symbol;Acc:HGNC:170]	-
ENSG00000138092	408.477	469.769	436.977	670.789	655.232	648.355	438.408	658.125	-0.586422	8.88e-07	1.48e-05	CENPO	2	24793136	24822376	+	5518	protein_coding	centromere protein O [Source:HGNC Symbol;Acc:HGNC:28152]	-
ENSG00000228716	1743.47	1851.27	1443.65	2379.71	2650.76	2401.43	1679.46	2477.3	-0.561048	8.92e-07	1.48e-05	DHFR	5	80626228	80654983	-	4409	protein_coding	dihydrofolate reductase [Source:HGNC Symbol;Acc:HGNC:2861]	-
ENSG00000113946	25.9503	18.8702	7.22277	61.8883	66.0559	80.782	17.3478	69.5754	-2.0109	9e-07	1.49e-05	CLDN16	3	190322541	190412143	+	3583	protein_coding	claudin 16 [Source:HGNC Symbol;Acc:HGNC:2037]	-
ENSG00000182963	2069.3	1993.29	1929.38	2683.16	2674.2	2658.46	1997.32	2671.94	-0.419914	9.15e-07	1.52e-05	GJC1	17	44798448	44830816	-	8660	protein_coding	gap junction protein gamma 1 [Source:HGNC Symbol;Acc:HGNC:4280]	-
ENSG00000164086	124.946	122.16	119.176	231.582	217.345	216.118	122.094	221.682	-0.861012	9.18e-07	1.52e-05	DUSP7	3	52048919	52056550	-	5648	protein_coding	dual specificity phosphatase 7 [Source:HGNC Symbol;Acc:HGNC:3073]	-
ENSG00000228358	21.1447	13.9044	14.4455	50.9081	69.2521	59.7997	16.4982	59.9867	-1.86193	9.65e-07	1.59e-05	LINC02263	4	117360625	117372852	+	881	lincRNA	long intergenic non-protein coding RNA 2263 [Source:HGNC Symbol;Acc:HGNC:53175]	-
ENSG00000134250	4766.2	4612.28	4836.54	5893.36	6570.43	6709.11	4738.34	6390.97	-0.431555	9.73e-07	1.6e-05	NOTCH2	1	119911553	120069626	-	16807	protein_coding	notch 2 [Source:HGNC Symbol;Acc:HGNC:7882]	-
ENSG00000085662	9221	8335.68	11914.9	16181.8	14050.7	15186	9823.84	15139.5	-0.623899	9.74e-07	1.6e-05	AKR1B1	7	134442350	134459284	-	3660	protein_coding	aldo-keto reductase family 1 member B [Source:HGNC Symbol;Acc:HGNC:381]	-
ENSG00000152291	5200.63	5095.95	4940.37	6406.44	6922.02	6744.78	5078.99	6691.08	-0.397691	9.88e-07	1.62e-05	TGOLN2	2	85318020	85328425	-	7081	protein_coding	trans-golgi network protein 2 [Source:HGNC Symbol;Acc:HGNC:15450]	-
ENSG00000070495	379.643	310.862	415.309	585.943	592.372	591.702	368.605	590.006	-0.677493	1.01e-06	1.66e-05	JMJD6	17	76712832	76726799	-	5969	protein_coding	jumonji domain containing 6, arginine demethylase and lysine hydroxylase [Source:HGNC Symbol;Acc:HGNC:19355]	-
ENSG00000131981	192.224	172.812	194.112	307.445	321.756	309.49	186.383	312.897	-0.7466	1.03e-06	1.68e-05	LGALS3	14	55124110	55145413	+	2397	protein_coding	galectin 3 [Source:HGNC Symbol;Acc:HGNC:6563]	-
ENSG00000143368	1345.57	1371.57	1356.98	2008.38	1736.63	1929.33	1358.04	1891.44	-0.47815	1.03e-06	1.68e-05	SF3B4	1	149923317	149928344	-	2245	protein_coding	splicing factor 3b subunit 4 [Source:HGNC Symbol;Acc:HGNC:10771]	-
ENSG00000146918	1398.43	1610.92	1495.11	2027.34	2048.8	2215.74	1501.49	2097.29	-0.482206	1.13e-06	1.83e-05	NCAPG2	7	158631311	158704829	-	6988	protein_coding	non-SMC condensin II complex subunit G2 [Source:HGNC Symbol;Acc:HGNC:21904]	-
ENSG00000136875	825.604	917.689	975.976	1312.63	1325.38	1254.74	906.423	1297.58	-0.517321	1.15e-06	1.87e-05	PRPF4	9	113275343	113292905	+	3613	protein_coding	pre-mRNA processing factor 4 [Source:HGNC Symbol;Acc:HGNC:17349]	-
ENSG00000109805	1453.22	1607.94	1372.33	1939.5	2293.84	2141.25	1477.83	2124.86	-0.524005	1.16e-06	1.88e-05	NCAPG	4	17810902	17844862	+	4921	protein_coding	non-SMC condensin I complex subunit G [Source:HGNC Symbol;Acc:HGNC:24304]	-
ENSG00000154839	310.442	375.418	267.242	544.018	601.961	478.398	317.701	541.459	-0.770329	1.18e-06	1.9e-05	SKA1	18	50374995	50394173	+	2950	protein_coding	spindle and kinetochore associated complex subunit 1 [Source:HGNC Symbol;Acc:HGNC:28109]	-
ENSG00000183049	125.907	102.297	140.844	215.611	241.85	239.199	123.016	232.22	-0.91428	1.18e-06	1.92e-05	CAMK1D	10	12349482	12835545	+	8762	protein_coding	calcium/calmodulin dependent protein kinase ID [Source:HGNC Symbol;Acc:HGNC:19341]	-
ENSG00000168005	575.712	549.223	574.21	975.24	758.577	858.178	566.382	863.998	-0.609553	1.19e-06	1.92e-05	SPINDOC	11	63813388	63827718	+	2807	protein_coding	spindlin interactor and repressor of chromatin binding [Source:HGNC Symbol;Acc:HGNC:25115]	-
ENSG00000111348	22.1058	25.8224	16.2512	70.8721	78.8409	57.7015	21.3931	69.1381	-1.69679	1.21e-06	1.95e-05	ARHGDIB	12	14942017	14961728	-	2102	protein_coding	Rho GDP dissociation inhibitor beta [Source:HGNC Symbol;Acc:HGNC:679]	-
ENSG00000100028	1617.57	1664.55	1469.83	2193.04	2114.85	2218.88	1583.98	2175.59	-0.458153	1.24e-06	2e-05	SNRPD3	22	24555503	24609980	+	2544	protein_coding	small nuclear ribonucleoprotein D3 polypeptide [Source:HGNC Symbol;Acc:HGNC:11160]	-
ENSG00000111711	889.038	940.532	851.383	1203.83	1285.96	1274.68	893.651	1254.82	-0.489887	1.26e-06	2.02e-05	GOLT1B	12	21501781	21518408	+	3789	protein_coding	golgi transport 1B [Source:HGNC Symbol;Acc:HGNC:20175]	-
ENSG00000105700	848.67	747.857	892.011	1382.5	1145.32	1193.9	829.513	1240.57	-0.580525	1.27e-06	2.04e-05	KXD1	19	18557762	18569387	+	4112	protein_coding	KxDL motif containing 1 [Source:HGNC Symbol;Acc:HGNC:28420]	-
ENSG00000273760	1.92224	2.97951	1.80569	36.9333	25.57	19.9332	2.23581	27.4789	-3.6289	1.27e-06	2.04e-05	AC245041.1	10	47970043	47973496	-	826	lincRNA	novel transcript	-
ENSG00000067082	3345.66	3537.67	3506.65	4509.86	4600.47	4502.81	3463.33	4537.72	-0.389793	1.29e-06	2.07e-05	KLF6	10	3775996	3785281	-	6139	protein_coding	Kruppel like factor 6 [Source:HGNC Symbol;Acc:HGNC:2235]	zf-C2H2
ENSG00000184661	637.224	683.301	600.392	878.415	952.483	959.942	640.306	930.28	-0.53919	1.32e-06	2.1e-05	CDCA2	8	25458997	25507920	+	3908	protein_coding	cell division cycle associated 2 [Source:HGNC Symbol;Acc:HGNC:14623]	-
ENSG00000198833	871.737	879.949	734.916	1125.97	1293.42	1257.89	828.867	1225.76	-0.564757	1.32e-06	2.11e-05	UBE2J1	6	89326625	89352848	-	4290	protein_coding	ubiquitin conjugating enzyme E2 J1 [Source:HGNC Symbol;Acc:HGNC:17598]	-
ENSG00000166851	2049.11	1964.49	2010.64	2799.95	2549.54	2770.72	2008.08	2706.74	-0.430791	1.34e-06	2.14e-05	PLK1	16	23677656	23690367	+	4760	protein_coding	polo like kinase 1 [Source:HGNC Symbol;Acc:HGNC:9077]	-
ENSG00000142089	1373.44	1319.92	1276.62	1953.47	1750.48	1783.5	1323.33	1829.15	-0.467272	1.39e-06	2.21e-05	IFITM3	11	319669	327537	-	1348	protein_coding	interferon induced transmembrane protein 3 [Source:HGNC Symbol;Acc:HGNC:5414]	-
ENSG00000233818	63.434	56.6107	57.7821	120.782	147.028	122.747	59.2756	130.185	-1.13447	1.39e-06	2.21e-05	AP000695.2	21	36445731	36532408	+	1178	antisense	novel transcript	-
ENSG00000213445	256.619	207.573	371.972	630.861	474.111	518.264	278.721	541.079	-0.955707	1.4e-06	2.22e-05	SIPA1	11	65638097	65650930	+	4668	protein_coding	signal-induced proliferation-associated 1 [Source:HGNC Symbol;Acc:HGNC:10885]	-
ENSG00000107175	672.785	673.369	793.601	1075.06	1013.21	1034.43	713.252	1040.9	-0.544856	1.51e-06	2.38e-05	CREB3	9	35732335	35737004	+	1903	protein_coding	cAMP responsive element binding protein 3 [Source:HGNC Symbol;Acc:HGNC:2347]	TF_bZIP
ENSG00000137713	265.27	314.835	243.768	399.279	525.251	477.348	274.624	467.293	-0.767358	1.52e-06	2.39e-05	PPP2R1B	11	111726908	111766427	-	6720	protein_coding	protein phosphatase 2 scaffold subunit Abeta [Source:HGNC Symbol;Acc:HGNC:9303]	-
ENSG00000106609	2595.03	2404.46	2438.59	3242.15	3359.26	3274.3	2479.36	3291.9	-0.408923	1.54e-06	2.41e-05	TMEM248	7	66921225	66958551	+	5086	protein_coding	transmembrane protein 248 [Source:HGNC Symbol;Acc:HGNC:25476]	-
ENSG00000077514	924.599	885.908	746.653	1184.86	1377.58	1246.35	852.387	1269.6	-0.575074	1.54e-06	2.41e-05	POLD3	11	74493851	74669117	+	5508	protein_coding	DNA polymerase delta 3, accessory subunit [Source:HGNC Symbol;Acc:HGNC:20932]	-
ENSG00000128595	4424.04	4331.21	3707.99	5596.9	6082.47	5612.78	4154.41	5764.05	-0.472535	1.59e-06	2.48e-05	CALU	7	128739292	128771807	+	4537	protein_coding	calumenin [Source:HGNC Symbol;Acc:HGNC:1458]	-
ENSG00000265994	0	0	0	13.9748	13.8504	22.0315	0	16.6189	-6.56853	1.6e-06	2.49e-05	AC090365.1	18	28638714	28789580	+	965	lincRNA	novel transcript	-
ENSG00000163874	394.06	426.07	463.16	685.762	604.092	661.993	427.763	650.616	-0.604777	1.61e-06	2.5e-05	ZC3H12A	1	37474552	37484379	+	3121	protein_coding	zinc finger CCCH-type containing 12A [Source:HGNC Symbol;Acc:HGNC:26259]	-
ENSG00000142945	2228.84	2408.44	2152.38	2976.63	3023.65	3173.58	2263.22	3057.95	-0.434334	1.61e-06	2.52e-05	KIF2C	1	44739818	44767767	+	3646	protein_coding	kinesin family member 2C [Source:HGNC Symbol;Acc:HGNC:6393]	-
ENSG00000268941	24.028	26.8156	21.6683	75.8631	106.542	53.505	24.1706	78.6366	-1.70318	1.66e-06	2.57e-05	LINC01711	20	58634772	58635738	+	967	lincRNA	long intergenic non-protein coding RNA 1711 [Source:HGNC Symbol;Acc:HGNC:28663]	-
ENSG00000170312	1398.43	1638.73	1429.2	1998.39	2170.26	2090.89	1488.79	2086.51	-0.487106	1.69e-06	2.62e-05	CDK1	10	60778331	60794852	+	3931	protein_coding	cyclin dependent kinase 1 [Source:HGNC Symbol;Acc:HGNC:1722]	-
ENSG00000161057	1706.95	1596.02	1624.22	2139.14	2259.75	2227.28	1642.4	2208.72	-0.427319	1.7e-06	2.63e-05	PSMC2	7	103344254	103369395	+	3547	protein_coding	proteasome 26S subunit, ATPase 2 [Source:HGNC Symbol;Acc:HGNC:9548]	-
ENSG00000135636	98.9955	72.5014	89.3817	170.692	165.14	186.743	86.9596	174.192	-1.00112	1.72e-06	2.66e-05	DYSF	2	71453722	71686768	+	8386	protein_coding	dysferlin [Source:HGNC Symbol;Acc:HGNC:3097]	-
ENSG00000138829	110.529	121.167	120.981	208.623	236.523	201.431	117.559	215.526	-0.874034	1.73e-06	2.67e-05	FBN2	5	128257909	128659185	-	13196	protein_coding	fibrillin 2 [Source:HGNC Symbol;Acc:HGNC:3604]	-
ENSG00000196419	7689.93	8183.72	7750.03	10430.2	10098	10071.5	7874.56	10199.9	-0.37333	1.73e-06	2.67e-05	XRCC6	22	41621119	41664048	+	3288	protein_coding	X-ray repair cross complementing 6 [Source:HGNC Symbol;Acc:HGNC:4055]	-
ENSG00000172156	0	0.99317	0.902846	23.9568	34.0934	26.2279	0.632005	28.0927	-5.46938	1.74e-06	2.69e-05	CCL11	17	34285668	34288334	+	1079	protein_coding	C-C motif chemokine ligand 11 [Source:HGNC Symbol;Acc:HGNC:10610]	-
ENSG00000174013	399.827	395.282	422.532	585.943	677.605	584.358	405.88	615.969	-0.601188	1.8e-06	2.77e-05	FBXO45	3	196568611	196589059	+	5976	protein_coding	F-box protein 45 [Source:HGNC Symbol;Acc:HGNC:29148]	-
ENSG00000144677	331.587	372.439	386.418	536.033	583.849	548.688	363.481	556.19	-0.613181	1.81e-06	2.78e-05	CTDSPL	3	37861960	37984469	+	5796	protein_coding	CTD small phosphatase like [Source:HGNC Symbol;Acc:HGNC:16890]	-
ENSG00000099942	1646.4	1554.31	1813.82	2302.84	2232.05	2408.77	1671.51	2314.56	-0.469298	1.81e-06	2.79e-05	CRKL	22	20917426	20953749	+	5325	protein_coding	CRK like proto-oncogene, adaptor protein [Source:HGNC Symbol;Acc:HGNC:2363]	-
ENSG00000070814	2843	2849.4	2993.84	3886.98	3725.76	3795.71	2895.41	3802.82	-0.393254	1.84e-06	2.82e-05	TCOF1	5	150357629	150400308	+	11439	protein_coding	treacle ribosome biogenesis factor 1 [Source:HGNC Symbol;Acc:HGNC:11654]	-
ENSG00000155760	82.6565	76.4741	92.9931	147.733	172.598	188.841	84.0412	169.724	-1.01188	1.84e-06	2.83e-05	FZD7	2	202034587	202038445	+	3859	protein_coding	frizzled class receptor 7 [Source:HGNC Symbol;Acc:HGNC:4045]	-
ENSG00000146263	408.477	430.043	406.281	558.991	722.353	656.748	414.933	646.031	-0.638411	1.91e-06	2.93e-05	MMS22L	6	97142161	97283217	-	21793	protein_coding	MMS22 like, DNA repair protein [Source:HGNC Symbol;Acc:HGNC:21475]	-
ENSG00000122863	832.331	820.358	966.045	1364.54	1181.55	1270.48	872.912	1272.19	-0.543132	1.91e-06	2.93e-05	CHST3	10	71964365	72013564	+	6970	protein_coding	carbohydrate sulfotransferase 3 [Source:HGNC Symbol;Acc:HGNC:1971]	-
ENSG00000274265	43.2505	48.6653	57.7821	127.769	105.476	113.305	49.8993	115.517	-1.20981	1.92e-06	2.94e-05	AC245297.3	1	149176022	149251013	+	1331	lincRNA	novel transcript	-
ENSG00000100347	657.407	755.802	756.585	1029.14	1013.21	1073.25	723.265	1038.53	-0.521853	1.94e-06	2.96e-05	SAMM50	22	43955421	44010531	+	6435	protein_coding	SAMM50 sorting and assembly machinery component [Source:HGNC Symbol;Acc:HGNC:24276]	-
ENSG00000159147	620.885	626.69	538.999	860.447	893.885	848.736	595.525	867.689	-0.54357	1.98e-06	3.02e-05	DONSON	21	33559542	33588708	-	3513	protein_coding	downstream neighbor of SON [Source:HGNC Symbol;Acc:HGNC:2993]	-
ENSG00000005108	1.92224	6.95219	3.61138	34.9369	41.5513	22.0315	4.16194	32.8399	-2.98875	2.01e-06	3.06e-05	THSD7A	7	11370357	11832198	-	10929	protein_coding	thrombospondin type 1 domain containing 7A [Source:HGNC Symbol;Acc:HGNC:22207]	-
ENSG00000108424	7197.84	7128.97	6528.48	8807.11	9269.13	9468.29	6951.76	9181.51	-0.401388	2.08e-06	3.16e-05	KPNB1	17	47649476	47685505	+	7678	protein_coding	karyopherin subunit beta 1 [Source:HGNC Symbol;Acc:HGNC:6400]	-
ENSG00000163697	1483.97	1702.29	1378.65	2019.36	2281.06	2267.14	1521.64	2189.19	-0.524984	2.09e-06	3.16e-05	APBB2	4	40810027	41216714	-	12956	protein_coding	amyloid beta precursor protein binding family B member 2 [Source:HGNC Symbol;Acc:HGNC:582]	-
ENSG00000123975	877.504	744.877	1217.04	1596.12	1560.84	1561.09	946.472	1572.68	-0.731921	2.09e-06	3.17e-05	CKS2	9	89311198	89316703	+	613	protein_coding	CDC28 protein kinase regulatory subunit 2 [Source:HGNC Symbol;Acc:HGNC:2000]	-
ENSG00000169139	1080.3	1171.94	929.931	1461.36	1597.06	1562.14	1060.72	1540.19	-0.538455	2.17e-06	3.28e-05	UBE2V2	8	48008400	48064708	+	6606	protein_coding	ubiquitin conjugating enzyme E2 V2 [Source:HGNC Symbol;Acc:HGNC:12495]	-
ENSG00000158122	273.92	265.176	239.254	375.323	442.148	435.384	259.45	417.618	-0.686865	2.18e-06	3.29e-05	PRXL2C	9	96639577	96655303	-	3084	protein_coding	peroxiredoxin like 2C [Source:HGNC Symbol;Acc:HGNC:16881]	-
ENSG00000204611	15.3779	14.8975	9.9313	57.8955	47.9438	47.2103	13.4023	51.0165	-1.93394	2.21e-06	3.34e-05	ZNF616	19	52113091	52139922	-	4891	protein_coding	zinc finger protein 616 [Source:HGNC Symbol;Acc:HGNC:28062]	zf-C2H2
ENSG00000123473	761.208	876.969	621.158	1033.14	1334.97	1283.07	753.112	1217.06	-0.692852	2.33e-06	3.51e-05	STIL	1	47250139	47314147	-	7291	protein_coding	STIL, centriolar assembly protein [Source:HGNC Symbol;Acc:HGNC:10879]	-
ENSG00000131470	153.779	133.085	121.884	216.609	265.289	262.279	136.249	248.059	-0.864542	2.34e-06	3.52e-05	PSMC3IP	17	42572315	42577831	-	2573	protein_coding	PSMC3 interacting protein [Source:HGNC Symbol;Acc:HGNC:17928]	-
ENSG00000070010	695.852	845.188	751.168	1106	1119.75	1077.44	764.069	1101.07	-0.527425	2.38e-06	3.57e-05	UFD1	22	19449910	19479215	-	8736	protein_coding	ubiquitin recognition factor in ER associated degradation 1 [Source:HGNC Symbol;Acc:HGNC:12520]	-
ENSG00000189306	572.829	636.622	813.464	1135.95	1003.62	1052.26	674.305	1063.95	-0.657401	2.42e-06	3.62e-05	RRP7A	22	42509968	42519802	-	4082	protein_coding	ribosomal RNA processing 7 homolog A [Source:HGNC Symbol;Acc:HGNC:24286]	-
ENSG00000138944	566.101	594.909	610.324	847.471	840.614	827.754	590.444	838.613	-0.506073	2.42e-06	3.63e-05	SHISAL1	22	44243667	44312851	-	6751	protein_coding	shisa like 1 [Source:HGNC Symbol;Acc:HGNC:29335]	-
ENSG00000133107	24.9892	17.8771	18.0569	53.9027	61.7942	83.9294	20.3077	66.5421	-1.71206	2.44e-06	3.64e-05	TRPC4	13	37636636	37870425	-	4205	protein_coding	transient receptor potential cation channel subfamily C member 4 [Source:HGNC Symbol;Acc:HGNC:12336]	-
ENSG00000136982	367.148	369.459	258.214	533.038	653.101	523.51	331.607	569.883	-0.782126	2.44e-06	3.64e-05	DSCC1	8	119833976	119856010	-	2603	protein_coding	DNA replication and sister chromatid cohesion 1 [Source:HGNC Symbol;Acc:HGNC:24453]	-
ENSG00000240476	607.429	648.54	515.525	843.478	903.474	891.75	590.498	879.567	-0.575515	2.5e-06	3.72e-05	LINC00973	3	98981058	98983096	+	962	lincRNA	long intergenic non-protein coding RNA 973 [Source:HGNC Symbol;Acc:HGNC:48868]	-
ENSG00000115053	15970	15669.2	14522.3	19789.3	19778.4	20273.1	15387.2	19946.9	-0.374465	2.51e-06	3.74e-05	NCL	2	231453531	231483641	-	6929	protein_coding	nucleolin [Source:HGNC Symbol;Acc:HGNC:7667]	-
ENSG00000104626	598.779	655.492	579.627	877.416	859.792	885.455	611.299	874.221	-0.516623	2.51e-06	3.74e-05	ERI1	8	9002147	9116746	+	6385	protein_coding	exoribonuclease 1 [Source:HGNC Symbol;Acc:HGNC:23994]	-
ENSG00000135272	728.53	787.584	650.049	999.197	1121.88	1041.77	722.054	1054.28	-0.546497	2.53e-06	3.75e-05	MDFIC	7	114922154	115019202	+	5252	protein_coding	MyoD family inhibitor domain containing [Source:HGNC Symbol;Acc:HGNC:28870]	-
ENSG00000100395	471.911	478.708	527.262	724.692	701.045	725.989	492.627	717.242	-0.541529	2.57e-06	3.8e-05	L3MBTL2	22	41205205	41231271	+	6451	protein_coding	L3MBTL2, polycomb repressive complex 1 subunit [Source:HGNC Symbol;Acc:HGNC:18594]	-
ENSG00000179750	251.814	208.566	293.425	445.197	421.905	397.616	251.268	421.572	-0.745187	2.59e-06	3.82e-05	APOBEC3B	22	38982347	38992804	+	1896	protein_coding	apolipoprotein B mRNA editing enzyme catalytic subunit 3B [Source:HGNC Symbol;Acc:HGNC:17352]	-
ENSG00000080986	758.325	889.88	674.426	1066.08	1257.19	1213.83	774.21	1179.03	-0.607228	2.59e-06	3.83e-05	NDC80	18	2571511	2616635	+	3600	protein_coding	NDC80, kinetochore complex component [Source:HGNC Symbol;Acc:HGNC:16909]	-
ENSG00000093167	840.981	920.669	710.54	1174.88	1214.58	1255.79	824.063	1215.08	-0.560821	2.74e-06	4.04e-05	LRRFIP2	3	37052656	37183689	-	10644	protein_coding	LRR binding FLII interacting protein 2 [Source:HGNC Symbol;Acc:HGNC:6703]	-
ENSG00000183098	147.052	168.839	148.97	225.593	305.775	317.883	154.953	283.083	-0.869159	2.77e-06	4.07e-05	GPC6	13	93226842	94407401	+	6468	protein_coding	glypican 6 [Source:HGNC Symbol;Acc:HGNC:4454]	-
ENSG00000170340	319.092	314.835	321.413	493.11	480.503	467.906	318.447	480.507	-0.59351	2.77e-06	4.08e-05	B3GNT2	2	62196113	62224731	+	2861	protein_coding	UDP-GlcNAc:betaGal beta-1,3-N-acetylglucosaminyltransferase 2 [Source:HGNC Symbol;Acc:HGNC:15629]	-
ENSG00000233008	0	0	0	24.955	9.58876	13.6385	0	16.0607	-6.52207	2.88e-06	4.22e-05	LINC01725	1	83575776	83861023	-	5425	lincRNA	long intergenic non-protein coding RNA 1725 [Source:HGNC Symbol;Acc:HGNC:52513]	-
ENSG00000133119	920.755	951.457	877.566	1236.77	1317.92	1242.16	916.592	1265.61	-0.465655	2.88e-06	4.22e-05	RFC3	13	33818049	33966558	+	2874	protein_coding	replication factor C subunit 3 [Source:HGNC Symbol;Acc:HGNC:9971]	-
ENSG00000138698	743.908	768.714	616.644	981.229	1194.33	1048.07	709.755	1074.54	-0.598674	2.91e-06	4.25e-05	RAP1GDS1	4	98261384	98443861	+	5424	protein_coding	Rap1 GTPase-GDP dissociation stimulator 1 [Source:HGNC Symbol;Acc:HGNC:9859]	-
ENSG00000125731	111.49	101.303	146.261	256.537	215.214	215.069	119.685	228.94	-0.933924	2.93e-06	4.28e-05	SH2D3A	19	6752160	6767588	-	5716	protein_coding	SH2 domain containing 3A [Source:HGNC Symbol;Acc:HGNC:16885]	-
ENSG00000077264	128.79	145.996	135.427	214.613	247.177	269.623	136.738	243.804	-0.834123	2.96e-06	4.3e-05	PAK3	X	110944285	111227361	+	10312	protein_coding	p21 (RAC1) activated kinase 3 [Source:HGNC Symbol;Acc:HGNC:8592]	-
ENSG00000116141	0.961122	4.96585	9.02846	32.9406	37.2896	34.6209	4.98514	34.9503	-2.79563	2.98e-06	4.32e-05	MARK1	1	220528183	220664461	+	5417	protein_coding	microtubule affinity regulating kinase 1 [Source:HGNC Symbol;Acc:HGNC:6896]	-
ENSG00000169122	213.369	217.504	233.837	369.333	331.345	367.191	221.57	355.956	-0.6837	3.01e-06	4.37e-05	FAM110B	8	57994509	58204279	+	4943	protein_coding	family with sequence similarity 110 member B [Source:HGNC Symbol;Acc:HGNC:28587]	-
ENSG00000144959	2855.49	2970.57	2727.5	3732.26	3727.9	3733.81	2851.19	3731.32	-0.388254	3.48e-06	5.01e-05	NCEH1	3	172630249	172711218	-	4808	protein_coding	neutral cholesterol ester hydrolase 1 [Source:HGNC Symbol;Acc:HGNC:29260]	-
ENSG00000185608	547.839	581.998	555.25	794.566	808.652	783.691	561.696	795.636	-0.502476	3.52e-06	5.06e-05	MRPL40	22	19431902	19436075	+	1965	protein_coding	mitochondrial ribosomal protein L40 [Source:HGNC Symbol;Acc:HGNC:14491]	-
ENSG00000250503	0	0	0	14.973	21.3083	9.44206	0	15.2411	-6.44356	3.79e-06	5.43e-05	AC093831.1	4	130881027	130885641	-	434	lincRNA	novel transcript	-
ENSG00000132382	946.705	874.983	1045.5	1447.39	1242.28	1471.91	955.728	1387.19	-0.53722	3.84e-06	5.49e-05	MYBBP1A	17	4538897	4555631	-	6203	protein_coding	MYB binding protein 1a [Source:HGNC Symbol;Acc:HGNC:7546]	-
ENSG00000164796	0	0	0	11.9784	20.2429	12.5894	0	14.9369	-6.4138	3.91e-06	5.59e-05	CSMD3	8	112222928	113437099	-	20567	protein_coding	CUB and Sushi multiple domains 3 [Source:HGNC Symbol;Acc:HGNC:19291]	-
ENSG00000169926	1128.36	1061.7	1283.85	1723.89	1574.69	1610.4	1157.97	1636.32	-0.498542	3.95e-06	5.63e-05	KLF13	15	31326855	31435665	+	9409	protein_coding	Kruppel like factor 13 [Source:HGNC Symbol;Acc:HGNC:13672]	zf-C2H2
ENSG00000166396	7.68897	9.9317	12.6398	47.9135	35.1588	47.2103	10.0868	43.4275	-2.10295	3.98e-06	5.68e-05	SERPINB7	18	63752935	63805376	+	2637	protein_coding	serpin family B member 7 [Source:HGNC Symbol;Acc:HGNC:13902]	-
ENSG00000205426	24.028	17.8771	17.1541	80.8541	49.0092	62.947	19.6864	64.2701	-1.70949	4e-06	5.69e-05	KRT81	12	52285913	52291534	-	1929	protein_coding	keratin 81 [Source:HGNC Symbol;Acc:HGNC:6458]	-
ENSG00000104611	620.885	612.786	483.022	788.577	936.502	917.978	572.231	881.019	-0.62302	4.05e-06	5.76e-05	SH2D4A	8	19313617	19396218	+	4148	protein_coding	SH2 domain containing 4A [Source:HGNC Symbol;Acc:HGNC:26102]	-
ENSG00000164733	4006.92	4018.37	4168.44	5322.39	5271.69	5113.4	4064.57	5235.83	-0.36528	4.13e-06	5.87e-05	CTSB	8	11842524	11869448	-	7428	protein_coding	cathepsin B [Source:HGNC Symbol;Acc:HGNC:2527]	-
ENSG00000114353	1657.93	1638.73	2030.5	2690.14	2395.06	2527.32	1775.72	2537.51	-0.514768	4.18e-06	5.93e-05	GNAI2	3	50226292	50259355	+	7650	protein_coding	G protein subunit alpha i2 [Source:HGNC Symbol;Acc:HGNC:4385]	-
ENSG00000113070	782.353	782.618	695.191	1079.05	1014.28	1090.03	753.387	1061.12	-0.494646	4.3e-06	6.07e-05	HBEGF	5	140332843	140346631	-	3018	protein_coding	heparin binding EGF like growth factor [Source:HGNC Symbol;Acc:HGNC:3059]	-
ENSG00000103404	655.485	587.957	600.392	860.447	922.652	844.54	614.611	875.879	-0.510946	4.48e-06	6.32e-05	USP31	16	23061406	23149270	-	12017	protein_coding	ubiquitin specific peptidase 31 [Source:HGNC Symbol;Acc:HGNC:20060]	-
ENSG00000204392	388.293	359.528	400.863	554	561.475	582.26	382.895	565.912	-0.563026	4.51e-06	6.35e-05	LSM2	6	31797396	31806984	-	1077	protein_coding	LSM2 homolog, U6 small nuclear RNA and mRNA degradation associated [Source:HGNC Symbol;Acc:HGNC:13940]	-
ENSG00000159259	451.727	467.783	566.987	752.642	711.699	770.052	495.499	744.798	-0.587215	4.58e-06	6.44e-05	CHAF1B	21	36385378	36419015	+	5118	protein_coding	chromatin assembly factor 1 subunit B [Source:HGNC Symbol;Acc:HGNC:1911]	-
ENSG00000165025	2.88337	3.97268	1.80569	21.9604	20.2429	39.8665	2.88725	27.3566	-3.25488	4.62e-06	6.49e-05	SYK	9	90801787	90898549	+	5210	protein_coding	spleen associated tyrosine kinase [Source:HGNC Symbol;Acc:HGNC:11491]	-
ENSG00000154920	157.624	170.825	163.415	273.506	289.794	257.034	163.955	273.445	-0.738082	4.67e-06	6.55e-05	EME1	17	50373220	50381483	+	3294	protein_coding	essential meiotic structure-specific endonuclease 1 [Source:HGNC Symbol;Acc:HGNC:24965]	-
ENSG00000121152	796.77	848.167	695.191	1065.08	1133.6	1163.47	780.043	1120.72	-0.523263	4.69e-06	6.57e-05	NCAPH	2	96335787	96373845	+	3278	protein_coding	non-SMC condensin I complex subunit H [Source:HGNC Symbol;Acc:HGNC:1112]	-
ENSG00000179051	1630.06	1459.96	1957.37	2670.18	2299.17	2467.52	1682.46	2478.96	-0.558888	4.8e-06	6.71e-05	RCC2	1	17406760	17439724	-	4126	protein_coding	regulator of chromosome condensation 2 [Source:HGNC Symbol;Acc:HGNC:30297]	-
ENSG00000117748	359.46	339.664	315.093	519.063	491.157	511.969	338.072	507.397	-0.586403	5.01e-06	6.99e-05	RPA2	1	27891524	27914746	-	2019	protein_coding	replication protein A2 [Source:HGNC Symbol;Acc:HGNC:10290]	-
ENSG00000188856	709.308	629.67	353.915	1233.77	1120.82	886.504	564.298	1080.37	-0.937795	5.02e-06	6.99e-05	RPSAP47	8	80558870	80559757	+	888	processed_pseudogene	ribosomal protein SA pseudogene 47 [Source:HGNC Symbol;Acc:HGNC:36162]	-
ENSG00000174028	61.5118	68.5287	60.4907	163.705	152.355	103.863	63.5104	139.974	-1.14152	5.05e-06	7.02e-05	FAM3C2	X	23075758	23076767	+	681	processed_pseudogene	family with sequence similarity 3 member C2 (pseudogene) [Source:HGNC Symbol;Acc:HGNC:34501]	-
ENSG00000171067	478.639	516.448	471.285	700.735	694.652	705.007	488.791	700.131	-0.518823	5.09e-06	7.07e-05	C11orf24	11	68261335	68272001	-	3406	protein_coding	chromosome 11 open reading frame 24 [Source:HGNC Symbol;Acc:HGNC:1174]	-
ENSG00000082397	316.209	381.377	296.133	496.105	515.662	536.099	331.24	515.955	-0.640329	5.31e-06	7.36e-05	EPB41L3	18	5392381	5630700	-	12203	protein_coding	erythrocyte membrane protein band 4.1 like 3 [Source:HGNC Symbol;Acc:HGNC:3380]	-
ENSG00000141655	151.857	127.126	125.496	255.539	217.345	239.199	134.826	237.361	-0.816803	5.32e-06	7.37e-05	TNFRSF11A	18	62325287	62391292	+	8999	protein_coding	TNF receptor superfamily member 11a [Source:HGNC Symbol;Acc:HGNC:11908]	-
ENSG00000273038	228.747	260.211	218.489	381.312	353.719	389.223	235.815	374.751	-0.669385	5.35e-06	7.4e-05	AL365203.2	10	32887255	32889311	-	2057	lincRNA	novel transcript	-
ENSG00000156504	632.418	608.813	590.461	847.471	889.624	834.048	610.564	857.047	-0.489321	5.47e-06	7.53e-05	FAM122B	X	134769566	134797232	-	4404	protein_coding	family with sequence similarity 122B [Source:HGNC Symbol;Acc:HGNC:30490]	-
ENSG00000142798	205.68	174.798	231.128	405.269	307.906	339.914	203.869	351.029	-0.783299	5.47e-06	7.53e-05	HSPG2	1	21822245	21937297	-	18104	protein_coding	heparan sulfate proteoglycan 2 [Source:HGNC Symbol;Acc:HGNC:5273]	-
ENSG00000178209	15197.3	14061.3	17817.7	24646.5	20322.8	22036.7	15692.1	22335.4	-0.509272	5.62e-06	7.72e-05	PLEC	8	143915147	143976734	-	16991	protein_coding	plectin [Source:HGNC Symbol;Acc:HGNC:9069]	-
ENSG00000102034	910.182	886.901	899.234	1210.81	1209.25	1223.27	898.772	1214.44	-0.434228	5.85e-06	8.02e-05	ELF4	X	130064874	130110716	-	4316	protein_coding	E74 like ETS transcription factor 4 [Source:HGNC Symbol;Acc:HGNC:3319]	ETS
ENSG00000151376	65.3563	76.4741	72.2277	124.775	153.42	154.22	71.3527	144.138	-1.01388	5.91e-06	8.1e-05	ME3	11	86441108	86672636	-	3838	protein_coding	malic enzyme 3 [Source:HGNC Symbol;Acc:HGNC:6985]	-
ENSG00000070950	377.721	416.138	334.053	548.011	627.531	553.934	375.971	576.492	-0.617352	5.95e-06	8.13e-05	RAD18	3	8775402	8963773	-	6983	protein_coding	RAD18, E3 ubiquitin protein ligase [Source:HGNC Symbol;Acc:HGNC:18278]	-
ENSG00000166503	766.014	793.543	696.094	1026.15	1033.45	1102.62	751.884	1054.08	-0.487799	5.98e-06	8.17e-05	HDGFL3	15	83112738	83208018	-	16253	protein_coding	HDGF like 3 [Source:HGNC Symbol;Acc:HGNC:24937]	-
ENSG00000073111	1470.52	1354.68	1591.72	2237.96	1900.7	2048.93	1472.31	2062.53	-0.486213	6.06e-06	8.27e-05	MCM2	3	127598223	127622436	+	4902	protein_coding	minichromosome maintenance complex component 2 [Source:HGNC Symbol;Acc:HGNC:6944]	-
ENSG00000149547	1117.78	1220.61	1195.37	1613.09	1618.37	1534.86	1177.92	1588.77	-0.431712	6.1e-06	8.32e-05	EI24	11	125569216	125584687	+	3558	protein_coding	EI24, autophagy associated transmembrane protein [Source:HGNC Symbol;Acc:HGNC:13276]	-
ENSG00000167325	2483.54	2753.07	2292.33	3166.29	3839.76	3607.91	2509.64	3537.99	-0.49552	6.13e-06	8.36e-05	RRM1	11	4094707	4138876	+	4177	protein_coding	ribonucleotide reductase catalytic subunit M1 [Source:HGNC Symbol;Acc:HGNC:10451]	-
ENSG00000175643	298.909	309.869	278.979	445.197	429.363	473.152	295.919	449.237	-0.602889	6.59e-06	8.95e-05	RMI2	16	11249619	11381662	+	3632	protein_coding	RecQ mediated genome instability 2 [Source:HGNC Symbol;Acc:HGNC:28349]	-
ENSG00000104237	18.2613	15.8907	31.5996	58.8937	87.3642	63.9962	21.9172	70.0847	-1.66935	6.66e-06	9.02e-05	RP1	8	54509422	54871720	+	15273	protein_coding	RP1, axonemal microtubule associated [Source:HGNC Symbol;Acc:HGNC:10263]	-
ENSG00000147526	432.505	467.783	441.492	604.908	669.082	676.681	447.26	650.224	-0.539752	6.79e-06	9.2e-05	TACC1	8	38728186	38853028	+	12609	protein_coding	transforming acidic coiled-coil containing protein 1 [Source:HGNC Symbol;Acc:HGNC:11522]	-
ENSG00000100376	417.127	378.398	404.475	580.952	631.793	557.081	400	589.942	-0.560181	6.8e-06	9.2e-05	FAM118A	22	45308968	45341955	+	6512	protein_coding	family with sequence similarity 118 member A [Source:HGNC Symbol;Acc:HGNC:1313]	-
ENSG00000177542	524.772	432.029	562.473	819.521	690.391	825.655	506.425	778.522	-0.61984	6.84e-06	9.25e-05	SLC25A22	11	790475	798333	-	4647	protein_coding	solute carrier family 25 member 22 [Source:HGNC Symbol;Acc:HGNC:19954]	-
ENSG00000142731	624.729	587.957	424.337	777.597	987.642	900.143	545.674	888.46	-0.703773	6.9e-06	9.31e-05	PLK4	4	127880861	127899195	+	4482	protein_coding	polo like kinase 4 [Source:HGNC Symbol;Acc:HGNC:11397]	-
ENSG00000176890	1475.32	1330.85	1157.45	1861.64	1829.32	1902.05	1321.21	1864.34	-0.497121	6.99e-06	9.4e-05	TYMS	18	657604	673578	+	2470	protein_coding	thymidylate synthetase [Source:HGNC Symbol;Acc:HGNC:12441]	-
ENSG00000148229	930.366	935.566	1097.86	1471.34	1298.74	1432.05	987.931	1400.71	-0.503387	7.1e-06	9.53e-05	POLE3	9	113407235	113410672	-	2604	protein_coding	DNA polymerase epsilon 3, accessory subunit [Source:HGNC Symbol;Acc:HGNC:13546]	-
ENSG00000116161	3311.06	3752.2	3039.88	4436.99	4935.01	4565.76	3367.71	4645.92	-0.464323	7.11e-06	9.53e-05	CACYBP	1	174999163	175011715	+	4511	protein_coding	calcyclin binding protein [Source:HGNC Symbol;Acc:HGNC:30423]	-
ENSG00000146007	1086.07	1200.74	1152.93	1617.08	1490.52	1555.84	1146.58	1554.48	-0.439289	7.11e-06	9.53e-05	ZMAT2	5	140698680	140706676	+	1812	protein_coding	zinc finger matrin-type 2 [Source:HGNC Symbol;Acc:HGNC:26433]	-
ENSG00000133101	11.5335	4.96585	3.61138	28.9478	39.4204	41.9647	6.70356	36.7776	-2.45995	7.17e-06	9.59e-05	CCNA1	13	36431520	36442882	+	2400	protein_coding	cyclin A1 [Source:HGNC Symbol;Acc:HGNC:1577]	-
ENSG00000120699	738.141	664.431	607.615	947.29	1099.51	914.83	670.062	987.211	-0.559217	7.33e-06	9.78e-05	EXOSC8	13	36998816	37009613	+	3630	protein_coding	exosome component 8 [Source:HGNC Symbol;Acc:HGNC:17035]	-
ENSG00000114861	892.882	1020.98	726.791	1229.78	1431.92	1344.97	880.217	1335.56	-0.602	7.36e-06	9.8e-05	FOXP1	3	70952817	71583993	-	36714	protein_coding	forkhead box P1 [Source:HGNC Symbol;Acc:HGNC:3823]	Fork
ENSG00000108671	2160.6	2235.63	2258.92	2926.72	2820.16	2890.32	2218.38	2879.07	-0.376097	7.36e-06	9.8e-05	PSMD11	17	32444261	32483318	+	7200	protein_coding	proteasome 26S subunit, non-ATPase 11 [Source:HGNC Symbol;Acc:HGNC:9556]	-
ENSG00000137692	345.043	300.93	379.195	511.078	524.185	526.657	341.723	520.64	-0.606325	7.39e-06	9.84e-05	DCUN1D5	11	103062076	103092215	-	1700	protein_coding	defective in cullin neddylation 1 domain containing 5 [Source:HGNC Symbol;Acc:HGNC:28409]	-
ENSG00000167088	1576.24	1680.44	1384.06	2074.26	2206.48	2117.12	1546.92	2132.62	-0.46353	7.51e-06	9.98e-05	SNRPD1	18	21612267	21633524	+	4909	protein_coding	small nuclear ribonucleoprotein D1 polypeptide [Source:HGNC Symbol;Acc:HGNC:11158]	-
ENSG00000275993	190.302	169.832	241.963	371.33	331.345	324.177	200.699	342.284	-0.768659	7.55e-06	0.000100146	SIK1B	21	6111134	6123739	+	4806	protein_coding	salt inducible kinase 1B (putative) [Source:HGNC Symbol;Acc:HGNC:52389]	-
ENSG00000144580	1041.86	1104.4	968.753	1392.49	1420.2	1431	1038.34	1414.56	-0.446417	7.59e-06	0.000100537	CNOT9	2	218568580	218597080	+	5289	protein_coding	CCR4-NOT transcription complex subunit 9 [Source:HGNC Symbol;Acc:HGNC:10445]	-
ENSG00000197622	1118.75	1147.11	1245.02	1603.11	1522.48	1631.38	1170.29	1585.66	-0.438005	7.71e-06	0.000102094	CDC42SE1	1	151050971	151070325	-	4184	protein_coding	CDC42 small effector 1 [Source:HGNC Symbol;Acc:HGNC:17719]	-
ENSG00000163466	5809.98	6321.53	5044.2	7614.26	7881.96	7943.92	5725.24	7813.38	-0.448718	7.78e-06	0.000102925	ARPC2	2	218217094	218254356	+	6562	protein_coding	actin related protein 2/3 complex subunit 2 [Source:HGNC Symbol;Acc:HGNC:705]	-
ENSG00000029153	965.927	1122.28	1059.94	1374.52	1496.91	1475.06	1049.38	1448.83	-0.465305	7.95e-06	0.000105062	ARNTL2	12	27332854	27425289	+	6983	protein_coding	aryl hydrocarbon receptor nuclear translocator like 2 [Source:HGNC Symbol;Acc:HGNC:18984]	bHLH
ENSG00000127125	689.124	714.089	682.551	955.276	1054.76	915.88	695.255	975.306	-0.488328	8.02e-06	0.000105843	PPCS	1	42456117	42473385	+	2590	protein_coding	phosphopantothenoylcysteine synthetase [Source:HGNC Symbol;Acc:HGNC:25686]	-
ENSG00000111845	411.36	393.295	280.785	522.058	636.054	644.158	361.813	600.757	-0.732278	8.03e-06	0.000105865	PAK1IP1	6	10694695	10709782	+	1800	protein_coding	PAK1 interacting protein 1 [Source:HGNC Symbol;Acc:HGNC:20882]	-
ENSG00000100239	937.094	840.222	835.132	1360.54	1241.21	1121.51	870.816	1241.09	-0.511443	8.03e-06	0.000105865	PPP6R2	22	50343304	50445090	+	5349	protein_coding	protein phosphatase 6 regulatory subunit 2 [Source:HGNC Symbol;Acc:HGNC:19253]	-
ENSG00000173692	2948.72	3117.56	2819.59	3701.32	3996.38	3995.04	2961.96	3897.58	-0.396091	8.15e-06	0.000107348	PSMD1	2	231056864	231172827	+	5187	protein_coding	proteasome 26S subunit, non-ATPase 1 [Source:HGNC Symbol;Acc:HGNC:9554]	-
ENSG00000170638	621.846	524.394	808.047	1256.73	916.259	1077.44	651.429	1083.48	-0.733481	8.46e-06	0.000111176	TRABD	22	50185915	50199598	+	3153	protein_coding	TraB domain containing [Source:HGNC Symbol;Acc:HGNC:28805]	-
ENSG00000117632	2316.3	2103.53	1904.1	2807.93	2822.29	3039.29	2107.98	2889.84	-0.455273	8.52e-06	0.00011186	STMN1	1	25884181	25906991	-	6261	protein_coding	stathmin 1 [Source:HGNC Symbol;Acc:HGNC:6510]	-
ENSG00000150779	170.119	189.695	214.877	433.218	300.448	296.9	191.564	343.522	-0.842745	8.56e-06	0.000112241	TIMM8B	11	112084800	112086798	-	1166	protein_coding	translocase of inner mitochondrial membrane 8 homolog B [Source:HGNC Symbol;Acc:HGNC:11818]	-
ENSG00000176692	515.161	459.838	555.25	951.283	712.764	727.038	510.083	797.029	-0.643862	8.58e-06	0.00011249	FOXC2	16	86566829	86569728	+	2900	protein_coding	forkhead box C2 [Source:HGNC Symbol;Acc:HGNC:3801]	Fork
ENSG00000132481	510.356	399.254	573.307	880.411	692.521	803.624	494.306	792.185	-0.679841	8.66e-06	0.000113285	TRIM47	17	75874161	75878575	-	3142	protein_coding	tripartite motif containing 47 [Source:HGNC Symbol;Acc:HGNC:19020]	-
ENSG00000121281	522.85	424.084	529.97	865.438	680.802	732.284	492.301	759.508	-0.625325	8.7e-06	0.000113716	ADCY7	16	50246137	50318135	+	8630	protein_coding	adenylate cyclase 7 [Source:HGNC Symbol;Acc:HGNC:238]	-
ENSG00000177602	196.069	159.9	236.546	375.323	319.625	326.276	197.505	340.408	-0.783943	8.82e-06	0.000115125	HASPIN	17	3723903	3726699	+	2797	protein_coding	histone H3 associated protein kinase [Source:HGNC Symbol;Acc:HGNC:19682]	-
ENSG00000122705	2966.02	2932.83	3110.3	3826.09	3819.52	3971.96	3003.05	3872.53	-0.366743	8.96e-06	0.000116815	CLTA	9	36190856	36304781	+	2515	protein_coding	clathrin light chain A [Source:HGNC Symbol;Acc:HGNC:2090]	-
ENSG00000261377	3.84449	3.97268	3.61138	26.9514	27.7009	25.1788	3.80952	26.6103	-2.80573	9.05e-06	0.000117856	PDCD6IPP2	15	28789664	28859007	+	5244	transcribed_unprocessed_pseudogene	PDCD6IP pseudogene 2 [Source:HGNC Symbol;Acc:HGNC:49873]	-
ENSG00000101413	595.895	587.957	527.262	754.638	913.063	825.655	570.371	831.119	-0.543224	9.05e-06	0.000117856	RPRD1B	20	38033546	38127780	+	5511	protein_coding	regulation of nuclear pre-mRNA domain containing 1B [Source:HGNC Symbol;Acc:HGNC:16209]	-
ENSG00000186871	322.937	323.773	298.842	432.22	480.503	553.934	315.184	488.886	-0.633307	9.2e-06	0.000119451	ERCC6L	X	72204657	72239047	-	4364	protein_coding	ERCC excision repair 6 like, spindle assembly checkpoint helicase [Source:HGNC Symbol;Acc:HGNC:20794]	-
ENSG00000198909	464.222	463.81	520.942	790.573	623.269	769.003	482.991	727.615	-0.591087	9.41e-06	0.000121921	MAP3K3	17	63622415	63696303	+	6107	protein_coding	mitogen-activated protein kinase kinase kinase 3 [Source:HGNC Symbol;Acc:HGNC:6855]	-
ENSG00000184220	625.69	696.212	573.307	887.398	908.801	902.241	631.736	899.48	-0.510396	9.7e-06	0.0001254	CMSS1	3	99817834	100181732	+	7210	protein_coding	cms1 ribosomal small subunit homolog (yeast) [Source:HGNC Symbol;Acc:HGNC:28666]	-
ENSG00000237506	914.988	926.628	704.22	1332.6	1330.71	1143.54	848.612	1268.95	-0.581088	1e-05	0.000129311	RPSAP15	X	87703343	87704203	-	861	processed_pseudogene	ribosomal protein SA pseudogene 15 [Source:HGNC Symbol;Acc:HGNC:31464]	-
ENSG00000213030	43.2505	46.679	67.7134	155.719	100.149	115.403	52.5476	123.757	-1.23398	1.01e-05	0.000130389	CGB8	19	49047638	49049106	-	882	protein_coding	chorionic gonadotropin subunit beta 8 [Source:HGNC Symbol;Acc:HGNC:16453]	-
ENSG00000011426	4178.96	4610.29	3528.32	5246.53	6404.22	6074.39	4105.86	5908.38	-0.525162	1.02e-05	0.000130962	ANLN	7	36389806	36453791	+	6012	protein_coding	anillin actin binding protein [Source:HGNC Symbol;Acc:HGNC:14082]	-
ENSG00000142197	1187.95	1304.03	1193.56	1582.14	1705.73	1669.15	1228.51	1652.34	-0.427688	1.04e-05	0.000133368	DOP1B	21	36156782	36294274	+	9030	protein_coding	DOP1 leucine zipper like protein B [Source:HGNC Symbol;Acc:HGNC:1291]	-
ENSG00000153879	797.731	812.413	713.248	1035.13	1128.28	1069.05	774.464	1077.49	-0.4767	1.04e-05	0.000133937	CEBPG	19	33373330	33382686	+	4411	protein_coding	CCAAT enhancer binding protein gamma [Source:HGNC Symbol;Acc:HGNC:1837]	C/EBP
ENSG00000205730	960.161	874.983	1109.6	1434.41	1344.56	1401.62	981.58	1393.53	-0.505075	1.04e-05	0.000134241	ITPRIPL2	16	19113932	19121629	+	7440	protein_coding	ITPRIP like 2 [Source:HGNC Symbol;Acc:HGNC:27257]	-
ENSG00000143507	108.607	105.276	92.0903	192.652	167.271	196.185	101.991	185.369	-0.8634	1.05e-05	0.000134548	DUSP10	1	221701424	221742176	-	2914	protein_coding	dual specificity phosphatase 10 [Source:HGNC Symbol;Acc:HGNC:3065]	-
ENSG00000178999	579.556	571.073	724.985	1120.98	866.184	908.536	625.205	965.232	-0.626262	1.05e-05	0.000134676	AURKB	17	8204733	8210600	-	2241	protein_coding	aurora kinase B [Source:HGNC Symbol;Acc:HGNC:11390]	-
ENSG00000017260	2132.73	2144.25	1876.11	2570.36	2859.58	2975.3	2051.03	2801.75	-0.450071	1.07e-05	0.000136644	ATP2C1	3	130850595	131016712	+	8533	protein_coding	ATPase secretory pathway Ca2+ transporting 1 [Source:HGNC Symbol;Acc:HGNC:13211]	-
ENSG00000109685	3786.82	3728.36	3794.66	4775.38	4688.9	4970.72	3769.95	4811.67	-0.351973	1.08e-05	0.000137754	NSD2	4	1871424	1982207	+	19776	protein_coding	nuclear receptor binding SET domain protein 2 [Source:HGNC Symbol;Acc:HGNC:12766]	HMG
ENSG00000185651	3021.77	3314.21	2686.87	3872.01	4227.58	4262.56	3007.61	4120.72	-0.454419	1.08e-05	0.000137975	UBE2L3	22	21549447	21624034	+	3838	protein_coding	ubiquitin conjugating enzyme E2 L3 [Source:HGNC Symbol;Acc:HGNC:12488]	-
ENSG00000132432	911.143	1037.86	995.839	1286.68	1486.26	1328.18	981.615	1367.04	-0.477696	1.08e-05	0.00013828	SEC61G	7	54752250	54759974	-	1842	protein_coding	Sec61 translocon gamma subunit [Source:HGNC Symbol;Acc:HGNC:18277]	-
ENSG00000156802	2931.42	3177.15	2146.97	3680.36	4772	4377.97	2751.85	4276.78	-0.636262	1.09e-05	0.000138959	ATAD2	8	123319850	123416350	-	7118	protein_coding	ATPase family, AAA domain containing 2 [Source:HGNC Symbol;Acc:HGNC:30123]	-
ENSG00000180957	1587.77	1521.54	1400.31	1969.45	2014.7	2025.85	1503.21	2003.33	-0.414538	1.12e-05	0.000142768	PITPNB	22	27851669	27920134	-	5129	protein_coding	phosphatidylinositol transfer protein beta [Source:HGNC Symbol;Acc:HGNC:9002]	-
ENSG00000177889	1634.87	1794.66	1571.85	2217	2217.13	2217.83	1667.13	2217.32	-0.411715	1.14e-05	0.000145725	UBE2N	12	93405673	93442262	-	6269	protein_coding	ubiquitin conjugating enzyme E2 N [Source:HGNC Symbol;Acc:HGNC:12492]	-
ENSG00000181915	725.647	701.178	686.163	932.317	972.726	990.367	704.329	965.137	-0.45448	1.15e-05	0.0001461	ADO	10	62804857	62808483	+	3627	protein_coding	2-aminoethanethiol dioxygenase [Source:HGNC Symbol;Acc:HGNC:23506]	-
ENSG00000171346	24.028	16.8839	17.1541	58.8937	47.9438	73.4382	19.3553	60.0919	-1.63524	1.16e-05	0.000148001	KRT15	17	41513743	41522529	-	7069	protein_coding	keratin 15 [Source:HGNC Symbol;Acc:HGNC:6421]	-
ENSG00000197702	1614.68	1601.98	1465.32	1952.48	2136.16	2248.26	1560.66	2112.3	-0.436715	1.22e-05	0.000154336	PARVA	11	12377185	12535356	+	12849	protein_coding	parvin alpha [Source:HGNC Symbol;Acc:HGNC:14652]	-
ENSG00000176108	219.136	239.354	264.534	382.31	372.896	368.24	241.008	374.482	-0.635164	1.23e-05	0.000155902	CHMP6	17	80991598	81009517	+	2118	protein_coding	charged multivesicular body protein 6 [Source:HGNC Symbol;Acc:HGNC:25675]	-
ENSG00000173110	4.80561	5.95902	3.61138	30.9442	25.57	29.3753	4.792	28.6298	-2.58614	1.23e-05	0.000155902	HSPA6	1	161524540	161526910	+	2371	protein_coding	heat shock protein family A (Hsp70) member 6 [Source:HGNC Symbol;Acc:HGNC:5239]	-
ENSG00000170027	5402.47	5233.01	5663.55	6906.54	6859.16	6973.48	5433.01	6913.06	-0.347503	1.3e-05	0.000163381	YWHAG	7	76326794	76359031	-	3750	protein_coding	tyrosine 3-monooxygenase/tryptophan 5-monooxygenase activation protein gamma [Source:HGNC Symbol;Acc:HGNC:12852]	-
ENSG00000116729	308.52	267.163	306.968	467.157	433.625	433.286	294.217	444.689	-0.595525	1.32e-05	0.000166117	WLS	1	68098473	68233120	-	4469	protein_coding	wntless Wnt ligand secretion mediator [Source:HGNC Symbol;Acc:HGNC:30238]	-
ENSG00000242259	408.477	377.405	407.183	628.865	548.69	565.474	397.688	581.01	-0.546994	1.33e-05	0.000167105	C22orf39	22	19351368	19448232	-	6943	protein_coding	chromosome 22 open reading frame 39 [Source:HGNC Symbol;Acc:HGNC:27012]	-
ENSG00000006607	1019.75	1024.95	1014.8	1306.64	1394.63	1376.44	1019.83	1359.24	-0.414365	1.34e-05	0.000167797	FARP2	2	241356243	241494841	+	14413	protein_coding	FERM, ARH/RhoGEF and pleckstrin domain protein 2 [Source:HGNC Symbol;Acc:HGNC:16460]	-
ENSG00000131475	1083.18	1199.75	956.114	1542.22	1469.21	1513.88	1079.68	1508.43	-0.483011	1.35e-05	0.000169443	VPS25	17	42773436	42779599	+	2404	protein_coding	vacuolar protein sorting 25 homolog [Source:HGNC Symbol;Acc:HGNC:28122]	-
ENSG00000137996	536.306	486.653	483.022	701.734	703.176	722.842	501.994	709.25	-0.498719	1.36e-05	0.000170133	RTCA	1	100266207	100292769	+	3037	protein_coding	RNA 3'-terminal phosphate cyclase [Source:HGNC Symbol;Acc:HGNC:17981]	-
ENSG00000060688	1264.84	1236.5	1166.48	1590.13	1678.03	1606.2	1222.6	1624.79	-0.410404	1.36e-05	0.000170133	SNRNP40	1	31259568	31296782	-	3881	protein_coding	small nuclear ribonucleoprotein U5 subunit 40 [Source:HGNC Symbol;Acc:HGNC:30857]	-
ENSG00000206337	57.6673	74.4877	76.7419	119.784	147.028	157.368	69.6323	141.393	-1.02048	1.42e-05	0.000176716	HCP5	6	31400702	31477506	+	3138	sense_overlapping	HLA complex P5 [Source:HGNC Symbol;Acc:HGNC:21659]	-
ENSG00000113368	3115.96	2895.09	2754.58	3771.19	3733.22	3984.55	2921.88	3829.65	-0.390397	1.45e-05	0.000180347	LMNB1	5	126776623	126837020	+	3633	protein_coding	lamin B1 [Source:HGNC Symbol;Acc:HGNC:6637]	-
ENSG00000140525	2023.16	2046.92	1797.57	2474.53	2680.59	2688.89	1955.88	2614.67	-0.418948	1.46e-05	0.000181129	FANCI	15	89243949	89317261	+	7766	protein_coding	FA complementation group I [Source:HGNC Symbol;Acc:HGNC:25568]	-
ENSG00000165704	525.734	585.97	548.027	743.658	858.726	764.807	553.244	789.064	-0.512162	1.46e-05	0.000181469	HPRT1	X	134460153	134520513	+	1624	protein_coding	hypoxanthine phosphoribosyltransferase 1 [Source:HGNC Symbol;Acc:HGNC:5157]	-
ENSG00000067798	307.559	319.801	257.311	414.252	463.457	499.38	294.89	459.03	-0.63908	1.51e-05	0.000187441	NAV3	12	77324641	78213008	+	13265	protein_coding	neuron navigator 3 [Source:HGNC Symbol;Acc:HGNC:15998]	-
ENSG00000096717	349.848	386.343	325.024	519.063	533.774	511.969	353.739	521.602	-0.561056	1.52e-05	0.000188777	SIRT1	10	67884669	67918390	+	4551	protein_coding	sirtuin 1 [Source:HGNC Symbol;Acc:HGNC:14929]	-
ENSG00000125450	953.433	875.976	1008.48	1258.73	1356.28	1267.33	945.962	1294.11	-0.451608	1.55e-05	0.000191226	NUP85	17	75205659	75235758	+	5193	protein_coding	nucleoporin 85 [Source:HGNC Symbol;Acc:HGNC:8734]	-
ENSG00000144554	435.388	392.302	436.977	593.928	598.765	622.127	421.556	604.94	-0.520546	1.56e-05	0.000193263	FANCD2	3	10026414	10101930	+	8378	protein_coding	FA complementation group D2 [Source:HGNC Symbol;Acc:HGNC:3585]	-
ENSG00000116717	505.55	440.967	613.032	851.463	742.596	782.642	519.85	792.234	-0.607064	1.58e-05	0.00019481	GADD45A	1	67685061	67688338	+	2069	protein_coding	growth arrest and DNA damage inducible alpha [Source:HGNC Symbol;Acc:HGNC:4095]	-
ENSG00000113407	3819.5	3847.54	3280.94	4698.52	5110.81	4809.15	3649.33	4872.83	-0.417239	1.61e-05	0.000198686	TARS	5	33440696	33469539	+	5718	protein_coding	threonyl-tRNA synthetase [Source:HGNC Symbol;Acc:HGNC:11572]	-
ENSG00000079616	1218.7	1236.5	1123.14	1680.97	1533.14	1586.27	1192.78	1600.12	-0.424259	1.62e-05	0.000199388	KIF22	16	29790719	29805385	+	4312	protein_coding	kinesin family member 22 [Source:HGNC Symbol;Acc:HGNC:6391]	-
ENSG00000152413	133.596	168.839	133.621	220.602	274.878	258.083	145.352	251.187	-0.789852	1.68e-05	0.00020724	HOMER1	5	79372636	79514217	-	6154	protein_coding	homer scaffold protein 1 [Source:HGNC Symbol;Acc:HGNC:17512]	-
ENSG00000128731	3534.04	3810.79	4212.68	5029.92	5061.8	5191.03	3852.51	5094.25	-0.402951	1.71e-05	0.000209918	HERC2	15	28111040	28322152	-	20163	protein_coding	HECT and RLD domain containing E3 ubiquitin protein ligase 2 [Source:HGNC Symbol;Acc:HGNC:4868]	-
ENSG00000120802	3779.13	3893.23	3627.63	4568.75	5468.79	5002.19	3766.66	5013.24	-0.412432	1.72e-05	0.000211585	TMPO	12	98515512	98550379	+	8593	protein_coding	thymopoietin [Source:HGNC Symbol;Acc:HGNC:11875]	-
ENSG00000186832	0.961122	0	0	17.9676	17.0467	19.9332	0.320374	18.3158	-5.74743	1.72e-05	0.00021163	KRT16	17	41609778	41615899	-	2475	protein_coding	keratin 16 [Source:HGNC Symbol;Acc:HGNC:6423]	-
ENSG00000114686	2032.77	2172.06	1937.51	2608.29	2809.51	2661.61	2047.45	2693.14	-0.395587	1.76e-05	0.000215704	MRPL3	3	131462212	131502983	-	2715	protein_coding	mitochondrial ribosomal protein L3 [Source:HGNC Symbol;Acc:HGNC:10379]	-
ENSG00000134046	1179.3	1441.09	904.651	1628.06	2142.55	1874.77	1175.01	1881.8	-0.67977	1.77e-05	0.000217158	MBD2	18	54151601	54224788	-	5810	protein_coding	methyl-CpG binding domain protein 2 [Source:HGNC Symbol;Acc:HGNC:6917]	MBD
ENSG00000128708	1222.55	1348.72	1096.96	1594.12	1764.33	1723.7	1222.74	1694.05	-0.470653	1.77e-05	0.000217167	HAT1	2	171922448	171983682	+	6790	protein_coding	histone acetyltransferase 1 [Source:HGNC Symbol;Acc:HGNC:4821]	-
ENSG00000197771	1998.17	2004.22	1990.77	2454.57	2727.47	2628.04	1997.72	2603.36	-0.381912	1.78e-05	0.000217295	MCMBP	10	119829404	119892556	-	6000	protein_coding	minichromosome maintenance complex binding protein [Source:HGNC Symbol;Acc:HGNC:25782]	-
ENSG00000125657	323.898	264.183	533.582	803.55	625.4	671.435	373.888	700.128	-0.903861	1.79e-05	0.000218306	TNFSF9	19	6530999	6535928	+	1665	protein_coding	TNF superfamily member 9 [Source:HGNC Symbol;Acc:HGNC:11939]	-
ENSG00000133226	1388.82	1428.18	1276.62	1727.88	1834.65	1937.72	1364.54	1833.42	-0.426267	1.8e-05	0.000219632	SRRM1	1	24631716	24673267	+	8168	protein_coding	serine and arginine repetitive matrix 1 [Source:HGNC Symbol;Acc:HGNC:16638]	-
ENSG00000134057	3190.92	3101.67	3243.92	3930.91	4143.41	4083.17	3178.84	4052.49	-0.350201	1.83e-05	0.000222365	CCNB1	5	69167010	69178245	+	2558	protein_coding	cyclin B1 [Source:HGNC Symbol;Acc:HGNC:1579]	-
ENSG00000174791	253.736	231.409	352.11	545.016	421.905	456.366	279.085	474.429	-0.764399	1.85e-05	0.000224625	RIN1	11	66330242	66336840	-	5469	protein_coding	Ras and Rab interactor 1 [Source:HGNC Symbol;Acc:HGNC:18749]	-
ENSG00000206560	920.755	897.826	817.075	1117.98	1272.11	1245.3	878.552	1211.8	-0.464029	1.89e-05	0.000228873	ANKRD28	3	15667236	15859771	-	11276	protein_coding	ankyrin repeat domain 28 [Source:HGNC Symbol;Acc:HGNC:29024]	-
ENSG00000178202	11.5335	25.8224	18.9598	63.8847	66.0559	48.2594	18.7719	59.4	-1.66435	1.9e-05	0.000229919	KDELC2	11	108472105	108498432	-	4993	protein_coding	KDEL motif containing 2 [Source:HGNC Symbol;Acc:HGNC:28496]	-
ENSG00000120265	986.111	971.32	1062.65	1276.7	1389.3	1420.51	1006.69	1362.17	-0.435837	1.92e-05	0.000232501	PCMT1	6	149749443	149811420	+	2832	protein_coding	protein-L-isoaspartate (D-aspartate) O-methyltransferase [Source:HGNC Symbol;Acc:HGNC:8728]	-
ENSG00000091436	1180.26	1233.52	1092.44	1508.28	1620.5	1570.53	1168.74	1566.44	-0.422747	1.93e-05	0.000233942	MAP3K20	2	173075435	173268010	+	13799	protein_coding	mitogen-activated protein kinase kinase kinase 20 [Source:HGNC Symbol;Acc:HGNC:17797]	-
ENSG00000131351	261.425	267.163	269.951	426.231	402.728	373.486	266.18	400.815	-0.590731	1.95e-05	0.000235695	HAUS8	19	17049729	17075625	-	5533	protein_coding	HAUS augmin like complex subunit 8 [Source:HGNC Symbol;Acc:HGNC:30532]	-
ENSG00000166197	4706.61	4653.99	4202.75	5752.62	5791.61	5947.45	4521.12	5830.56	-0.367046	1.95e-05	0.000235695	NOLC1	10	102152176	102163871	+	3970	protein_coding	nucleolar and coiled-body phosphoprotein 1 [Source:HGNC Symbol;Acc:HGNC:15608]	-
ENSG00000130816	2744.96	2616.01	2814.17	3686.35	3327.3	3635.19	2725.05	3549.61	-0.381353	1.96e-05	0.000236454	DNMT1	19	10133345	10231286	-	9796	protein_coding	DNA methyltransferase 1 [Source:HGNC Symbol;Acc:HGNC:2976]	-
ENSG00000149591	24.9892	29.7951	25.2797	85.8451	47.9438	92.3223	26.688	75.3704	-1.50009	1.97e-05	0.000237434	TAGLN	11	117199321	117204782	+	3917	protein_coding	transgelin [Source:HGNC Symbol;Acc:HGNC:11553]	-
ENSG00000141569	875.582	805.461	832.424	1190.85	1150.65	1074.3	837.822	1138.6	-0.442602	2.01e-05	0.000242294	TRIM65	17	75880335	75897003	-	3955	protein_coding	tripartite motif containing 65 [Source:HGNC Symbol;Acc:HGNC:27316]	-
ENSG00000156384	153.779	147.982	120.981	231.582	255.7	228.708	140.914	238.663	-0.761312	2.03e-05	0.000244532	SFR1	10	104122058	104126385	+	1812	protein_coding	SWI5 dependent homologous recombination repair protein 1 [Source:HGNC Symbol;Acc:HGNC:29574]	-
ENSG00000178980	813.109	672.376	1030.15	1442.4	1207.12	1267.33	838.544	1305.62	-0.638234	2.04e-05	0.000245494	SELENOW	19	47778572	47784686	+	5261	protein_coding	selenoprotein W [Source:HGNC Symbol;Acc:HGNC:10752]	-
ENSG00000196584	774.664	798.509	652.757	943.298	1163.44	1145.64	741.977	1084.12	-0.547296	2.1e-05	0.000251388	XRCC2	7	152644779	152676165	-	4853	protein_coding	X-ray repair cross complementing 2 [Source:HGNC Symbol;Acc:HGNC:12829]	-
ENSG00000116871	3109.23	2847.42	3513.88	5280.47	4009.17	4325.51	3156.84	4538.38	-0.523661	2.1e-05	0.000252225	MAP7D1	1	36155579	36180849	+	5271	protein_coding	MAP7 domain containing 1 [Source:HGNC Symbol;Acc:HGNC:25514]	-
ENSG00000166886	130.713	119.18	157.095	246.555	210.953	245.493	135.663	234.334	-0.787125	2.11e-05	0.000252807	NAB2	12	57088894	57095476	+	3010	protein_coding	NGFI-A binding protein 2 [Source:HGNC Symbol;Acc:HGNC:7627]	-
ENSG00000100311	2362.44	1910.86	2555.96	3537.62	3030.05	3190.37	2276.42	3252.68	-0.514696	2.12e-05	0.000253697	PDGFB	22	39223359	39244751	-	3761	protein_coding	platelet derived growth factor subunit B [Source:HGNC Symbol;Acc:HGNC:8800]	-
ENSG00000141378	590.129	597.888	473.994	794.566	808.652	800.477	554.004	801.231	-0.533118	2.16e-05	0.000257681	PTRH2	17	59674636	59707626	-	4740	protein_coding	peptidyl-tRNA hydrolase 2 [Source:HGNC Symbol;Acc:HGNC:24265]	-
ENSG00000119487	2290.35	2194.91	2248.99	2825.9	2973.58	2839.96	2244.75	2879.81	-0.359339	2.16e-05	0.00025783	MAPKAP1	9	125437393	125707234	-	6741	protein_coding	mitogen-activated protein kinase associated protein 1 [Source:HGNC Symbol;Acc:HGNC:18752]	-
ENSG00000100325	882.31	974.3	830.618	1281.69	1223.1	1180.26	895.742	1228.35	-0.456122	2.18e-05	0.000259536	ASCC2	22	29788608	29838304	-	5416	protein_coding	activating signal cointegrator 1 complex subunit 2 [Source:HGNC Symbol;Acc:HGNC:24103]	-
ENSG00000143228	1147.58	1087.52	864.926	1414.45	1521.42	1506.53	1033.34	1480.8	-0.519453	2.2e-05	0.000261099	NUF2	1	163266576	163355764	+	3362	protein_coding	NUF2, NDC80 kinetochore complex component [Source:HGNC Symbol;Acc:HGNC:14621]	-
ENSG00000115884	759.286	663.438	1004.87	1422.43	1158.11	1219.07	809.197	1266.54	-0.645806	2.25e-05	0.000266766	SDC1	2	20200797	20225433	-	3595	protein_coding	syndecan 1 [Source:HGNC Symbol;Acc:HGNC:10658]	-
ENSG00000090273	1483.01	1475.85	1570.95	2284.88	1859.15	2037.39	1509.94	2060.47	-0.448573	2.28e-05	0.000269643	NUDC	1	26900238	26946862	+	2856	protein_coding	nuclear distribution C, dynein complex regulator [Source:HGNC Symbol;Acc:HGNC:8045]	-
ENSG00000165338	240.28	264.183	198.626	352.364	369.7	390.272	234.363	370.779	-0.663081	2.29e-05	0.000271374	HECTD2	10	91409280	91514829	+	11550	protein_coding	HECT domain E3 ubiquitin protein ligase 2 [Source:HGNC Symbol;Acc:HGNC:26736]	-
ENSG00000198431	6402.03	6023.58	6887.81	8330.96	8053.49	8567.09	6437.81	8317.18	-0.369449	2.3e-05	0.000272107	TXNRD1	12	104215779	104350305	+	6708	protein_coding	thioredoxin reductase 1 [Source:HGNC Symbol;Acc:HGNC:12437]	-
ENSG00000223804	46.1338	30.7883	51.4622	109.802	76.7101	124.845	42.7948	103.786	-1.27541	2.32e-05	0.000274004	AC244669.1	1	120267334	120341871	-	1107	transcribed_unprocessed_pseudogene	Poly [ADP-ribose] polymerase 8 (PARP8) pseudogene	-
ENSG00000124795	3941.56	4218.99	3332.4	4751.42	5779.89	5620.12	3830.98	5383.81	-0.490987	2.36e-05	0.000278197	DEK	6	18223868	18264823	-	4361	protein_coding	DEK proto-oncogene [Source:HGNC Symbol;Acc:HGNC:2768]	-
ENSG00000100426	671.824	760.768	589.558	926.328	969.53	999.809	674.05	965.222	-0.518646	2.41e-05	0.000283886	ZBED4	22	49853842	49890078	+	6893	protein_coding	zinc finger BED-type containing 4 [Source:HGNC Symbol;Acc:HGNC:20721]	zf-BED
ENSG00000149782	772.742	684.294	787.281	1213.81	941.829	1085.84	748.106	1080.49	-0.530384	2.46e-05	0.000289236	PLCB3	11	64251523	64269150	+	4964	protein_coding	phospholipase C beta 3 [Source:HGNC Symbol;Acc:HGNC:9056]	-
ENSG00000124641	284.492	235.381	240.157	367.337	425.102	383.977	253.343	392.139	-0.629999	2.48e-05	0.000291221	MED20	6	41905354	41921139	-	3278	protein_coding	mediator complex subunit 20 [Source:HGNC Symbol;Acc:HGNC:16840]	-
ENSG00000116062	1984.72	2175.04	1872.5	2531.43	2708.29	2785.41	2010.75	2675.04	-0.411978	2.5e-05	0.000293074	MSH6	2	47695530	47810101	+	10993	protein_coding	mutS homolog 6 [Source:HGNC Symbol;Acc:HGNC:7329]	-
ENSG00000153560	1010.14	1112.35	949.794	1307.64	1452.16	1444.63	1024.09	1401.48	-0.452825	2.52e-05	0.000295389	UBP1	3	33388336	33441371	-	9760	protein_coding	upstream binding protein 1 [Source:HGNC Symbol;Acc:HGNC:12507]	CP2
ENSG00000100029	1799.22	1629.79	2008.83	3012.56	2348.18	2441.3	1812.61	2600.68	-0.520751	2.53e-05	0.000295471	PES1	22	30576625	30607083	-	4557	protein_coding	pescadillo ribosomal biogenesis factor 1 [Source:HGNC Symbol;Acc:HGNC:8848]	-
ENSG00000000419	794.848	891.867	748.459	1085.04	1185.81	1101.57	811.724	1124.14	-0.470135	2.54e-05	0.0002965	DPM1	20	50934867	50958555	-	1207	protein_coding	dolichyl-phosphate mannosyltransferase subunit 1, catalytic [Source:HGNC Symbol;Acc:HGNC:3005]	-
ENSG00000163808	241.242	288.019	186.889	342.382	448.541	428.04	238.717	406.321	-0.768401	2.57e-05	0.000300229	KIF15	3	44761717	44873376	+	5285	protein_coding	kinesin family member 15 [Source:HGNC Symbol;Acc:HGNC:17273]	-
ENSG00000157168	2210.58	2450.15	1973.62	2763.01	3310.25	3147.35	2211.45	3073.54	-0.475028	2.57e-05	0.000300229	NRG1	8	31639386	32767959	+	11328	protein_coding	neuregulin 1 [Source:HGNC Symbol;Acc:HGNC:7997]	-
ENSG00000150753	6136.76	6764.48	5499.23	7843.84	8368.85	8280.68	6133.49	8164.46	-0.412734	2.59e-05	0.000301961	CCT5	5	10249921	10266412	+	5839	protein_coding	chaperonin containing TCP1 subunit 5 [Source:HGNC Symbol;Acc:HGNC:1618]	-
ENSG00000123609	845.787	910.737	622.963	1075.06	1336.03	1255.79	793.162	1222.3	-0.624366	2.61e-05	0.000303858	NMI	2	151270465	151290057	-	3480	protein_coding	N-myc and STAT interactor [Source:HGNC Symbol;Acc:HGNC:7854]	-
ENSG00000071054	4439.42	4611.29	4114.27	5470.13	5656.3	5789.03	4388.33	5638.49	-0.36172	2.66e-05	0.000308661	MAP4K4	2	101696850	101894689	+	11961	protein_coding	mitogen-activated protein kinase kinase kinase kinase 4 [Source:HGNC Symbol;Acc:HGNC:6866]	-
ENSG00000131236	5641.78	5331.34	6111.36	7536.4	7122.32	7403.62	5694.83	7354.11	-0.368824	2.67e-05	0.000309051	CAP1	1	40040233	40072649	+	3814	protein_coding	cyclase associated actin cytoskeleton regulatory protein 1 [Source:HGNC Symbol;Acc:HGNC:20040]	-
ENSG00000149948	900.571	868.031	934.445	1172.88	1209.25	1218.03	901.016	1200.05	-0.413147	2.68e-05	0.000310991	HMGA2	12	65824131	65966295	+	15403	protein_coding	high mobility group AT-hook 2 [Source:HGNC Symbol;Acc:HGNC:5009]	HMGI/HMGY
ENSG00000153044	607.429	667.41	546.222	862.444	833.156	865.522	607.02	853.707	-0.492758	2.7e-05	0.000312884	CENPH	5	69189548	69210357	+	2244	protein_coding	centromere protein H [Source:HGNC Symbol;Acc:HGNC:17268]	-
ENSG00000112208	742.947	674.362	713.248	889.395	1063.29	1031.28	710.186	994.655	-0.485539	2.71e-05	0.000313192	BAG2	6	57172326	57189833	+	6651	protein_coding	BCL2 associated athanogene 2 [Source:HGNC Symbol;Acc:HGNC:938]	-
ENSG00000163082	77.8509	62.5697	90.2846	136.753	141.701	174.153	76.9017	150.869	-0.969426	2.72e-05	0.00031422	SGPP2	2	222424517	222560948	+	3336	protein_coding	sphingosine-1-phosphate phosphatase 2 [Source:HGNC Symbol;Acc:HGNC:19953]	-
ENSG00000085999	224.902	165.859	251.894	372.328	360.111	335.718	214.219	356.052	-0.731413	2.72e-05	0.00031422	RAD54L	1	46247688	46278473	+	3212	protein_coding	RAD54 like [Source:HGNC Symbol;Acc:HGNC:9826]	-
ENSG00000155096	2644.05	2603.1	2659.78	3186.25	3650.12	3435.86	2635.64	3424.08	-0.37742	2.87e-05	0.000331124	AZIN1	8	102826357	102893864	-	6426	protein_coding	antizyme inhibitor 1 [Source:HGNC Symbol;Acc:HGNC:16432]	-
ENSG00000279342	33.6393	26.8156	15.3484	60.8901	75.6446	74.4873	25.2677	70.3407	-1.48108	2.88e-05	0.000331124	AP000866.6	11	124789240	124792818	-	3579	sense_intronic	novel transcript, sense intronic to MSANTD2	-
ENSG00000181938	128.79	108.256	117.37	217.607	230.13	175.203	118.139	207.647	-0.813395	2.88e-05	0.000331124	GINS3	16	58295080	58406144	+	5105	protein_coding	GINS complex subunit 3 [Source:HGNC Symbol;Acc:HGNC:25851]	-
ENSG00000075702	370.032	345.623	408.989	619.881	552.952	503.576	374.881	558.803	-0.575562	2.89e-05	0.000332338	WDR62	19	36054881	36105106	+	9812	protein_coding	WD repeat domain 62 [Source:HGNC Symbol;Acc:HGNC:24502]	-
ENSG00000167105	2.88337	1.98634	2.70854	29.946	28.7663	11.5403	2.52608	23.4175	-3.20994	2.92e-05	0.00033483	TMEM92	17	50271406	50281485	+	3101	protein_coding	transmembrane protein 92 [Source:HGNC Symbol;Acc:HGNC:26579]	-
ENSG00000099995	2484.5	2522.65	2589.36	3200.22	3144.05	3342.49	2532.17	3228.92	-0.350623	2.95e-05	0.000338405	SF3A1	22	30331988	30356947	-	6329	protein_coding	splicing factor 3a subunit 1 [Source:HGNC Symbol;Acc:HGNC:10765]	-
ENSG00000105825	40.3671	45.6858	37.9195	99.8199	85.2334	88.1259	41.3241	91.0597	-1.14208	2.97e-05	0.000340026	TFPI2	7	93885396	93890991	-	2682	protein_coding	tissue factor pathway inhibitor 2 [Source:HGNC Symbol;Acc:HGNC:11761]	-
ENSG00000187741	670.863	702.171	640.118	893.388	888.558	981.974	671.051	921.307	-0.457541	2.98e-05	0.000341712	FANCA	16	89737549	89816657	-	9736	protein_coding	FA complementation group A [Source:HGNC Symbol;Acc:HGNC:3582]	-
ENSG00000165724	394.06	409.186	418.92	589.935	574.26	561.278	407.389	575.158	-0.497492	2.99e-05	0.000341938	ZMYND19	9	137582079	137590490	-	2372	protein_coding	zinc finger MYND-type containing 19 [Source:HGNC Symbol;Acc:HGNC:21146]	-
ENSG00000171793	1670.43	1695.34	1759.65	2298.85	2140.42	2193.7	1708.47	2210.99	-0.371988	3e-05	0.000342497	CTPS1	1	40979335	41012565	+	11517	protein_coding	CTP synthase 1 [Source:HGNC Symbol;Acc:HGNC:2519]	-
ENSG00000154127	1628.14	1645.68	1533.93	1967.45	2192.63	2166.43	1602.59	2108.84	-0.396055	3.02e-05	0.000344534	UBASH3B	11	122655675	122814473	+	9011	protein_coding	ubiquitin associated and SH3 domain containing B [Source:HGNC Symbol;Acc:HGNC:29884]	-
ENSG00000049245	1310.97	1431.16	1148.42	1628.06	2024.29	1868.48	1296.85	1840.28	-0.505074	3.05e-05	0.000348612	VAMP3	1	7771269	7781432	+	2760	protein_coding	vesicle associated membrane protein 3 [Source:HGNC Symbol;Acc:HGNC:12644]	-
ENSG00000198846	151.857	160.894	147.164	256.537	290.859	219.266	153.305	255.554	-0.737566	3.13e-05	0.000356121	TOX	8	58805418	59119208	-	4131	protein_coding	thymocyte selection associated high mobility group box [Source:HGNC Symbol;Acc:HGNC:18988]	HMG
ENSG00000148572	296.025	303.91	249.185	417.247	415.513	445.875	283.04	426.212	-0.591569	3.16e-05	0.000359238	NRBF2	10	63133247	63155031	+	1901	protein_coding	nuclear receptor binding factor 2 [Source:HGNC Symbol;Acc:HGNC:19692]	-
ENSG00000138376	446.922	507.51	441.492	623.874	690.391	672.484	465.308	662.25	-0.50949	3.18e-05	0.00036125	BARD1	2	214725646	214809711	-	6067	protein_coding	BRCA1 associated RING domain 1 [Source:HGNC Symbol;Acc:HGNC:952]	-
ENSG00000165832	2144.26	2155.18	1907.71	2698.13	2689.11	2700.43	2069.05	2695.89	-0.382019	3.22e-05	0.000364941	TRUB1	10	114938193	114977676	+	3601	protein_coding	TruB pseudouridine synthase family member 1 [Source:HGNC Symbol;Acc:HGNC:16060]	-
ENSG00000169855	258.542	286.033	245.574	402.274	383.55	396.566	263.383	394.13	-0.582481	3.23e-05	0.000365331	ROBO1	3	78597240	79767815	-	10875	protein_coding	roundabout guidance receptor 1 [Source:HGNC Symbol;Acc:HGNC:10249]	-
ENSG00000013619	315.248	316.821	253.7	438.209	477.307	429.089	295.256	448.202	-0.603124	3.28e-05	0.000371051	MAMLD1	X	150361422	150514178	+	5958	protein_coding	mastermind like domain containing 1 [Source:HGNC Symbol;Acc:HGNC:2568]	-
ENSG00000109586	3171.7	3298.32	2795.21	3815.11	4194.55	4390.56	3088.41	4133.41	-0.420563	3.37e-05	0.000380966	GALNT7	4	173168753	173323967	+	6865	protein_coding	polypeptide N-acetylgalactosaminyltransferase 7 [Source:HGNC Symbol;Acc:HGNC:4129]	-
ENSG00000124222	1155.27	1204.72	1077.09	1494.3	1667.38	1466.67	1145.69	1542.78	-0.429472	3.46e-05	0.000390035	STX16	20	58651253	58679526	+	5099	protein_coding	syntaxin 16 [Source:HGNC Symbol;Acc:HGNC:11431]	-
ENSG00000108256	4299.1	4212.03	3687.22	5028.92	5661.63	5433.38	4066.12	5374.64	-0.402577	3.49e-05	0.00039233	NUFIP2	17	29255836	29294118	-	10850	protein_coding	NUFIP2, FMR1 interacting protein 2 [Source:HGNC Symbol;Acc:HGNC:17634]	-
ENSG00000091592	3.84449	1.98634	5.41707	27.9496	22.3738	24.1297	3.7493	24.8177	-2.71488	3.54e-05	0.000397338	NLRP1	17	5499427	5619424	-	12808	protein_coding	NLR family pyrin domain containing 1 [Source:HGNC Symbol;Acc:HGNC:14374]	-
ENSG00000163754	596.857	546.243	541.707	742.66	841.68	765.856	561.602	783.398	-0.480053	3.54e-05	0.000397515	GYG1	3	148991341	149027668	+	3511	protein_coding	glycogenin 1 [Source:HGNC Symbol;Acc:HGNC:4699]	-
ENSG00000113456	487.289	541.278	546.222	748.649	777.755	686.123	524.929	737.509	-0.490407	3.57e-05	0.000399922	RAD1	5	34905264	34918989	-	6766	protein_coding	RAD1 checkpoint DNA exonuclease [Source:HGNC Symbol;Acc:HGNC:9806]	-
ENSG00000100906	382.526	408.193	418.018	711.716	539.101	564.425	402.912	605.081	-0.587121	3.57e-05	0.000400039	NFKBIA	14	35401511	35404749	-	2373	protein_coding	NFKB inhibitor alpha [Source:HGNC Symbol;Acc:HGNC:7797]	-
ENSG00000095485	494.978	511.483	519.136	723.694	681.867	697.663	508.532	701.075	-0.463285	3.6e-05	0.000402758	CWF19L1	10	100232298	100267680	-	3985	protein_coding	CWF19 like cell cycle control factor 1 [Source:HGNC Symbol;Acc:HGNC:25613]	-
ENSG00000100422	748.714	754.809	830.618	1228.78	992.969	1058.56	778.047	1093.44	-0.490989	3.62e-05	0.00040469	CERK	22	46684411	46738261	-	4938	protein_coding	ceramide kinase [Source:HGNC Symbol;Acc:HGNC:19256]	-
ENSG00000011007	390.215	401.241	322.316	511.078	562.54	574.916	371.257	549.511	-0.56643	3.62e-05	0.000404927	ELOA	1	23743155	23762059	+	5391	protein_coding	elongin A [Source:HGNC Symbol;Acc:HGNC:11620]	-
ENSG00000172301	437.31	380.384	433.366	631.86	564.671	597.997	417.02	598.176	-0.520225	3.64e-05	0.000406586	COPRS	17	31851864	31859337	-	1432	protein_coding	coordinator of PRMT5 and differentiation stimulator [Source:HGNC Symbol;Acc:HGNC:28848]	-
ENSG00000196236	935.171	865.051	748.459	1134.95	1246.54	1171.86	849.56	1184.45	-0.479738	3.68e-05	0.000409559	XPNPEP3	22	40857077	40932815	+	9574	protein_coding	X-prolyl aminopeptidase 3 [Source:HGNC Symbol;Acc:HGNC:28052]	-
ENSG00000111445	576.673	556.175	536.29	738.667	776.689	772.15	556.379	762.502	-0.454737	3.69e-05	0.000410286	RFC5	12	118013588	118033130	+	3249	protein_coding	replication factor C subunit 5 [Source:HGNC Symbol;Acc:HGNC:9973]	-
ENSG00000101187	264.308	207.573	306.065	439.207	394.204	411.254	259.315	414.889	-0.676683	3.7e-05	0.000411413	SLCO4A1	20	62642445	62685785	+	4051	protein_coding	solute carrier organic anion transporter family member 4A1 [Source:HGNC Symbol;Acc:HGNC:10953]	-
ENSG00000100625	60.5507	70.5151	48.7537	103.813	143.831	123.796	59.9398	123.813	-1.04824	3.8e-05	0.0004217	SIX4	14	60709528	60724348	-	6658	protein_coding	SIX homeobox 4 [Source:HGNC Symbol;Acc:HGNC:10890]	Homeobox
ENSG00000139350	556.489	609.806	371.07	735.672	935.437	843.49	512.455	838.2	-0.710606	3.82e-05	0.000423632	NEDD1	12	96907223	96953777	+	4463	protein_coding	neural precursor cell expressed, developmentally down-regulated 1 [Source:HGNC Symbol;Acc:HGNC:7723]	-
ENSG00000075188	576.673	649.533	565.181	848.469	853.399	784.74	597.129	828.869	-0.473637	3.92e-05	0.000433735	NUP37	12	102073103	102120124	-	3492	protein_coding	nucleoporin 37 [Source:HGNC Symbol;Acc:HGNC:29929]	-
ENSG00000163781	1772.31	1782.74	1377.74	2128.16	2373.75	2474.87	1644.26	2325.59	-0.500397	3.98e-05	0.000438421	TOPBP1	3	133598175	133662380	-	7304	protein_coding	DNA topoisomerase II binding protein 1 [Source:HGNC Symbol;Acc:HGNC:17008]	-
ENSG00000156970	1386.9	1573.18	1061.75	1788.77	2112.72	2105.58	1340.61	2002.36	-0.579144	4.06e-05	0.000446855	BUB1B	15	40161023	40221136	+	4476	protein_coding	BUB1 mitotic checkpoint serine/threonine kinase B [Source:HGNC Symbol;Acc:HGNC:1149]	-
ENSG00000102384	335.431	372.439	330.442	479.135	524.185	497.282	346.104	500.201	-0.53163	4.06e-05	0.000447172	CENPI	X	101098218	101163681	+	4321	protein_coding	centromere protein I [Source:HGNC Symbol;Acc:HGNC:3968]	-
ENSG00000129667	797.731	693.233	927.222	1283.68	1082.46	1142.49	806.062	1169.55	-0.53656	4.08e-05	0.000448979	RHBDF2	17	76470891	76501790	-	6924	protein_coding	rhomboid 5 homolog 2 [Source:HGNC Symbol;Acc:HGNC:20788]	-
ENSG00000012048	950.549	979.266	728.596	1126.97	1466.01	1391.13	886.137	1328.04	-0.583963	4.21e-05	0.000462299	BRCA1	17	43044295	43170245	-	9187	protein_coding	BRCA1, DNA repair associated [Source:HGNC Symbol;Acc:HGNC:1100]	-
ENSG00000145220	416.166	394.288	441.492	598.919	561.475	610.586	417.315	590.327	-0.499956	4.23e-05	0.000463561	LYAR	4	4267701	4290169	-	2319	protein_coding	Ly1 antibody reactive [Source:HGNC Symbol;Acc:HGNC:26021]	-
ENSG00000071205	301.792	377.405	281.688	473.146	505.008	478.398	320.295	485.517	-0.601189	4.4e-05	0.000480237	ARHGAP10	4	147732063	148072780	+	10759	protein_coding	Rho GTPase activating protein 10 [Source:HGNC Symbol;Acc:HGNC:26099]	-
ENSG00000100387	809.264	784.604	916.388	1078.05	1198.59	1158.23	836.752	1144.96	-0.451757	4.48e-05	0.000489172	RBX1	22	40951347	40973309	+	3092	protein_coding	ring-box 1 [Source:HGNC Symbol;Acc:HGNC:9928]	-
ENSG00000188643	5201.59	4948.97	5789.05	7414.62	6697.21	6753.17	5313.2	6955	-0.388409	4.52e-05	0.000492561	S100A16	1	153606886	153613145	-	1701	protein_coding	S100 calcium binding protein A16 [Source:HGNC Symbol;Acc:HGNC:20441]	-
ENSG00000183431	3222.64	3403.59	2825.91	3967.84	4335.18	4208.01	3150.71	4170.34	-0.404621	4.56e-05	0.000497023	SF3A3	1	37956975	37990921	-	4740	protein_coding	splicing factor 3a subunit 3 [Source:HGNC Symbol;Acc:HGNC:10767]	-
ENSG00000136280	529.578	478.708	545.319	787.579	707.437	690.319	517.868	728.445	-0.492053	4.59e-05	0.000499739	CCM2	7	44999475	45076469	+	8196	protein_coding	CCM2 scaffold protein [Source:HGNC Symbol;Acc:HGNC:21708]	-
ENSG00000163739	0.961122	0	0	16.9694	17.0467	13.6385	0.320374	15.8849	-5.54217	4.6e-05	0.000499739	CXCL1	4	73869393	73871242	+	1296	protein_coding	C-X-C motif chemokine ligand 1 [Source:HGNC Symbol;Acc:HGNC:4602]	-
ENSG00000171150	507.472	480.694	477.605	627.867	721.288	702.909	488.591	684.021	-0.485134	4.68e-05	0.000508061	SOCS5	2	46698952	46780245	+	7598	protein_coding	suppressor of cytokine signaling 5 [Source:HGNC Symbol;Acc:HGNC:16852]	-
ENSG00000102900	1756.93	1896.95	1806.59	2354.75	2326.87	2308.06	1820.16	2329.89	-0.356305	4.69e-05	0.000508556	NUP93	16	56730105	56850286	+	11136	protein_coding	nucleoporin 93 [Source:HGNC Symbol;Acc:HGNC:28958]	-
ENSG00000068438	416.166	396.275	410.795	589.935	529.512	623.176	407.745	580.875	-0.510591	4.75e-05	0.000514464	FTSJ1	X	48476021	48486364	+	2872	protein_coding	FtsJ RNA methyltransferase homolog 1 [Source:HGNC Symbol;Acc:HGNC:13254]	-
ENSG00000151247	874.621	792.55	819.784	1052.1	1136.8	1151.93	828.985	1113.61	-0.425598	4.76e-05	0.000515231	EIF4E	4	98871684	98930637	-	14067	protein_coding	eukaryotic translation initiation factor 4E [Source:HGNC Symbol;Acc:HGNC:3287]	-
ENSG00000113578	4.80561	6.95219	2.70854	26.9514	28.7663	24.1297	4.82211	26.6158	-2.47604	4.96e-05	0.000534611	FGF1	5	142592178	142698070	-	5275	protein_coding	fibroblast growth factor 1 [Source:HGNC Symbol;Acc:HGNC:3665]	-
ENSG00000174442	1027.44	1213.65	957.016	1386.5	1616.24	1476.11	1066.04	1492.95	-0.4862	4.99e-05	0.000537535	ZWILCH	15	66504959	66550128	+	4849	protein_coding	zwilch kinetochore protein [Source:HGNC Symbol;Acc:HGNC:25468]	-
ENSG00000024422	165.313	161.887	178.763	262.526	274.878	257.034	168.654	264.813	-0.650087	5.01e-05	0.000539133	EHD2	19	47713343	47743134	+	3923	protein_coding	EH domain containing 2 [Source:HGNC Symbol;Acc:HGNC:3243]	-
ENSG00000163644	115.335	144.01	111.05	203.632	232.261	197.234	123.465	211.043	-0.774693	5.14e-05	0.000551823	PPM1K	4	88257620	88284769	-	11371	protein_coding	protein phosphatase, Mg2+/Mn2+ dependent 1K [Source:HGNC Symbol;Acc:HGNC:25415]	-
ENSG00000100304	1464.75	1218.62	1714.5	2321.81	1924.14	2130.76	1465.96	2125.57	-0.535725	5.17e-05	0.000555221	TTLL12	22	43166622	43187133	-	4622	protein_coding	tubulin tyrosine ligase like 12 [Source:HGNC Symbol;Acc:HGNC:28974]	-
ENSG00000110367	1487.82	1596.02	1475.25	1958.47	1979.55	1936.67	1519.7	1958.23	-0.365934	5.21e-05	0.000558782	DDX6	11	118747766	118791149	-	11444	protein_coding	DEAD-box helicase 6 [Source:HGNC Symbol;Acc:HGNC:2747]	-
ENSG00000105186	1129.32	1075.6	1011.19	1359.55	1489.45	1414.21	1072.04	1421.07	-0.406693	5.27e-05	0.00056464	ANKRD27	19	32597007	32676597	-	7855	protein_coding	ankyrin repeat domain 27 [Source:HGNC Symbol;Acc:HGNC:25310]	-
ENSG00000177105	716.036	686.28	712.345	909.359	986.577	938.96	704.887	944.965	-0.422571	5.29e-05	0.000566121	RHOG	11	3826978	3840983	-	1782	protein_coding	ras homolog family member G [Source:HGNC Symbol;Acc:HGNC:672]	-
ENSG00000204516	5.76673	3.97268	10.8341	36.9333	30.8971	28.3262	6.85785	32.0522	-2.21311	5.41e-05	0.000577935	MICB	6	31494881	31511124	+	2798	protein_coding	MHC class I polypeptide-related sequence B [Source:HGNC Symbol;Acc:HGNC:7091]	-
ENSG00000103591	1021.67	959.402	957.016	1355.55	1244.41	1278.87	979.364	1292.95	-0.400955	5.45e-05	0.000581892	AAGAB	15	67201033	67255195	-	3833	protein_coding	alpha and gamma adaptin binding protein [Source:HGNC Symbol;Acc:HGNC:25662]	-
ENSG00000122952	1141.81	1168.96	1310.03	1720.89	1548.05	1574.73	1206.93	1614.56	-0.419643	5.46e-05	0.000582359	ZWINT	10	56357228	56361275	-	2378	protein_coding	ZW10 interacting kinetochore protein [Source:HGNC Symbol;Acc:HGNC:13195]	-
ENSG00000136490	252.775	213.532	359.333	633.856	382.485	481.545	275.213	499.295	-0.858563	5.47e-05	0.000583105	LIMD2	17	63695902	63701172	-	4745	protein_coding	LIM domain containing 2 [Source:HGNC Symbol;Acc:HGNC:28142]	-
ENSG00000146223	1781.92	1871.13	1738.88	2303.84	2433.41	2220.98	1797.31	2319.41	-0.368022	5.55e-05	0.000591017	RPL7L1	6	42879618	42889925	+	7809	protein_coding	ribosomal protein L7 like 1 [Source:HGNC Symbol;Acc:HGNC:21370]	-
ENSG00000213281	2555.62	2745.12	2362.75	3132.35	3402.94	3559.66	2554.5	3364.98	-0.397664	5.55e-05	0.000591017	NRAS	1	114704469	114716894	-	4449	protein_coding	NRAS proto-oncogene, GTPase [Source:HGNC Symbol;Acc:HGNC:7989]	-
ENSG00000132780	3477.34	3612.16	2982.1	4371.11	4505.65	4363.28	3357.2	4413.35	-0.394787	5.65e-05	0.000601215	NASP	1	45583846	45618904	+	8304	protein_coding	nuclear autoantigenic sperm protein [Source:HGNC Symbol;Acc:HGNC:7644]	-
ENSG00000111057	2625.78	2840.47	2501.79	3527.63	3269.77	3499.86	2656.01	3432.42	-0.37018	5.77e-05	0.000612759	KRT18	12	52948871	52952901	+	3218	protein_coding	keratin 18 [Source:HGNC Symbol;Acc:HGNC:6430]	-
ENSG00000169679	1822.29	1946.61	1419.27	2285.87	2643.3	2445.49	1729.39	2458.22	-0.507618	5.91e-05	0.000626377	BUB1	2	110637698	110678114	-	6032	protein_coding	BUB1 mitotic checkpoint serine/threonine kinase [Source:HGNC Symbol;Acc:HGNC:1148]	-
ENSG00000171792	497.861	518.435	485.731	701.734	723.418	648.355	500.676	691.169	-0.465444	5.96e-05	0.000631418	RHNO1	12	2876258	2889523	+	2643	protein_coding	RAD9-HUS1-RAD1 interacting nuclear orphan 1 [Source:HGNC Symbol;Acc:HGNC:28206]	-
ENSG00000157020	670.863	674.362	795.407	1107	975.922	928.469	713.544	1003.8	-0.492131	6.05e-05	0.000640102	SEC13	3	10293131	10321178	-	5446	protein_coding	SEC13 homolog, nuclear pore and COPII coat complex component [Source:HGNC Symbol;Acc:HGNC:10697]	-
ENSG00000164307	1049.54	1104.4	979.588	1274.7	1506.5	1469.81	1044.51	1417	-0.440059	6.12e-05	0.00064633	ERAP1	5	96760810	96808100	-	7945	protein_coding	endoplasmic reticulum aminopeptidase 1 [Source:HGNC Symbol;Acc:HGNC:18173]	-
ENSG00000048740	65.3563	91.3716	92.9931	177.679	161.943	133.238	83.2403	157.62	-0.921072	6.13e-05	0.000647148	CELF2	10	10798397	11336675	+	10978	protein_coding	CUGBP Elav-like family member 2 [Source:HGNC Symbol;Acc:HGNC:2550]	-
ENSG00000232810	0.961122	5.95902	0.902846	18.9658	24.5046	23.0806	2.60766	22.1837	-3.1129	6.34e-05	0.000666608	TNF	6	31575567	31578336	+	1676	protein_coding	tumor necrosis factor [Source:HGNC Symbol;Acc:HGNC:11892]	-
ENSG00000249628	19.2224	22.8429	27.9882	58.8937	55.4017	69.2418	23.3512	61.1791	-1.3869	6.35e-05	0.00066665	LINC00942	12	1500525	1504424	+	2210	lincRNA	long intergenic non-protein coding RNA 942 [Source:HGNC Symbol;Acc:HGNC:48636]	-
ENSG00000142002	1470.52	1395.4	1777.7	2368.73	1967.83	2150.69	1547.87	2162.41	-0.482141	6.38e-05	0.000668607	DPP9	19	4675224	4724673	-	8324	protein_coding	dipeptidyl peptidase 9 [Source:HGNC Symbol;Acc:HGNC:18648]	-
ENSG00000140848	1163.92	1222.59	1185.44	1620.08	1565.1	1470.86	1190.65	1552.01	-0.382559	6.44e-05	0.000674558	CPNE2	16	57092537	57148367	+	7781	protein_coding	copine 2 [Source:HGNC Symbol;Acc:HGNC:2315]	-
ENSG00000076641	40.3671	55.6175	29.7939	78.8577	91.6259	130.091	41.9262	100.191	-1.26019	6.47e-05	0.000677343	PAG1	8	80967810	81112068	-	11023	protein_coding	phosphoprotein membrane anchor with glycosphingolipid microdomains 1 [Source:HGNC Symbol;Acc:HGNC:30043]	-
ENSG00000129128	2236.53	2336.93	2072.03	2679.16	3090.78	2958.51	2215.16	2909.48	-0.393401	6.48e-05	0.000677747	SPCS3	4	176319964	176332245	+	6831	protein_coding	signal peptidase complex subunit 3 [Source:HGNC Symbol;Acc:HGNC:26212]	-
ENSG00000186185	927.482	877.962	1000.35	1407.46	1236.95	1185.5	935.266	1276.64	-0.448804	6.52e-05	0.000681052	KIF18B	17	44924709	44947711	-	4655	protein_coding	kinesin family member 18B [Source:HGNC Symbol;Acc:HGNC:27102]	-
ENSG00000269706	0	3.97268	4.51423	29.946	24.5046	15.7368	2.82897	23.3958	-3.04202	6.53e-05	0.000682354	AC008687.6	19	49050217	49050846	-	630	unprocessed_pseudogene	neurotrophin 4 (NTF4) pseudogene	-
ENSG00000124570	817.915	815.393	710.54	1061.09	1053.7	1040.72	781.282	1051.84	-0.429503	6.71e-05	0.000699257	SERPINB6	6	2948159	2972165	-	13201	protein_coding	serpin family B member 6 [Source:HGNC Symbol;Acc:HGNC:8950]	-
ENSG00000179604	1052.43	928.614	1114.11	1410.45	1380.78	1359.66	1031.72	1383.63	-0.423008	6.72e-05	0.000700563	CDC42EP4	17	73283624	73312175	-	5007	protein_coding	CDC42 effector protein 4 [Source:HGNC Symbol;Acc:HGNC:17147]	-
ENSG00000111665	708.347	620.731	654.563	1009.18	851.269	889.652	661.214	916.7	-0.471569	6.73e-05	0.000701238	CDCA3	12	6844793	6852066	-	5653	protein_coding	cell division cycle associated 3 [Source:HGNC Symbol;Acc:HGNC:14624]	-
ENSG00000135447	29.7948	20.8566	18.9598	57.8955	77.7755	52.4559	23.2037	62.709	-1.43508	6.76e-05	0.000703075	PPP1R1A	12	54575387	54588659	-	3982	protein_coding	protein phosphatase 1 regulatory inhibitor subunit 1A [Source:HGNC Symbol;Acc:HGNC:9286]	-
ENSG00000147536	298.909	306.89	377.389	465.161	497.55	490.987	327.729	484.566	-0.562929	6.82e-05	0.000709246	GINS4	8	41529206	41545046	+	5475	protein_coding	GINS complex subunit 4 [Source:HGNC Symbol;Acc:HGNC:28226]	-
ENSG00000120438	3877.16	4368.95	4179.27	5094.81	5533.78	5244.54	4141.8	5291.04	-0.353277	6.87e-05	0.000714077	TCP1	6	159778498	159789749	-	4929	protein_coding	t-complex 1 [Source:HGNC Symbol;Acc:HGNC:11655]	-
ENSG00000182378	338.315	346.616	366.555	584.944	470.915	484.692	350.495	513.517	-0.551309	6.95e-05	0.000720484	PLCXD1	X	276322	303356	+	6191	protein_coding	phosphatidylinositol specific phospholipase C X domain containing 1 [Source:HGNC Symbol;Acc:HGNC:23148]	-
ENSG00000089327	756.403	663.438	598.587	981.229	885.362	959.942	672.809	942.178	-0.486345	6.95e-05	0.000720543	FXYD5	19	35154730	35169883	+	2993	protein_coding	FXYD domain containing ion transport regulator 5 [Source:HGNC Symbol;Acc:HGNC:4029]	-
ENSG00000151327	356.576	381.377	333.15	479.135	533.774	519.313	357.034	510.741	-0.516876	7.01e-05	0.000725356	FAM177A1	14	35044907	35113130	+	8385	protein_coding	family with sequence similarity 177 member A1 [Source:HGNC Symbol;Acc:HGNC:19829]	-
ENSG00000013573	756.403	775.666	879.372	1121.98	1068.61	1062.76	803.813	1084.45	-0.431675	7.07e-05	0.000731523	DDX11	12	31073845	31104791	+	8374	protein_coding	DEAD/H-box helicase 11 [Source:HGNC Symbol;Acc:HGNC:2736]	-
ENSG00000137868	7.68897	0	7.22277	37.9315	31.9625	22.0315	4.97058	30.6418	-2.61056	7.27e-05	0.000749975	STRA6	15	74179466	74212267	-	7690	protein_coding	stimulated by retinoic acid 6 [Source:HGNC Symbol;Acc:HGNC:30650]	-
ENSG00000187583	30.7559	30.7883	37.0167	77.8595	63.925	87.0767	32.8536	76.2871	-1.21393	7.36e-05	0.000757944	PLEKHN1	1	966497	975865	+	2833	protein_coding	pleckstrin homology domain containing N1 [Source:HGNC Symbol;Acc:HGNC:25284]	-
ENSG00000136950	605.507	631.656	601.295	943.298	820.371	779.494	612.819	847.721	-0.468646	7.48e-05	0.000768324	ARPC5L	9	124862130	124877733	+	3610	protein_coding	actin related protein 2/3 complex subunit 5 like [Source:HGNC Symbol;Acc:HGNC:23366]	-
ENSG00000102393	404.632	420.111	362.041	597.921	513.531	589.604	395.595	567.019	-0.520336	7.66e-05	0.00078394	GLA	X	101397803	101408012	-	2275	protein_coding	galactosidase alpha [Source:HGNC Symbol;Acc:HGNC:4296]	-
ENSG00000179218	8034.02	7912.58	8420.84	10423.2	9833.8	10004.4	8122.48	10087.1	-0.312506	7.78e-05	0.000794801	CALR	19	12938578	12944489	+	2714	protein_coding	calreticulin [Source:HGNC Symbol;Acc:HGNC:1455]	-
ENSG00000137804	253.736	286.033	230.226	380.314	373.962	393.419	256.665	382.565	-0.576968	7.8e-05	0.000796333	NUSAP1	15	41332694	41381050	+	2875	protein_coding	nucleolar and spindle associated protein 1 [Source:HGNC Symbol;Acc:HGNC:18538]	-
ENSG00000154188	0.961122	0	0	25.9532	13.8504	7.34382	0.320374	15.7158	-5.52895	7.92e-05	0.000807789	ANGPT1	8	107249482	107498055	-	7128	protein_coding	angiopoietin 1 [Source:HGNC Symbol;Acc:HGNC:484]	-
ENSG00000165480	577.634	614.772	458.646	758.631	1022.8	753.266	550.351	844.899	-0.618803	8.02e-05	0.000817446	SKA3	13	21153595	21176602	-	3048	protein_coding	spindle and kinetochore associated complex subunit 3 [Source:HGNC Symbol;Acc:HGNC:20262]	-
ENSG00000125746	148.974	135.071	210.363	333.398	295.121	239.199	164.803	289.239	-0.809916	8.02e-05	0.000817563	EML2	19	45606994	45645629	-	8224	protein_coding	echinoderm microtubule associated protein like 2 [Source:HGNC Symbol;Acc:HGNC:18035]	-
ENSG00000183615	1.92224	3.97268	1.80569	34.9369	21.3083	10.4912	2.56687	22.2455	-3.12826	8.34e-05	0.000847192	FAM167B	1	32247233	32248856	+	936	protein_coding	family with sequence similarity 167 member B [Source:HGNC Symbol;Acc:HGNC:28133]	-
ENSG00000146731	8200.29	8474.72	8205.96	9850.22	10379.3	10578.3	8293.66	10269.3	-0.308245	8.49e-05	0.000861306	CCT6A	7	56051630	56063989	+	3901	protein_coding	chaperonin containing TCP1 subunit 6A [Source:HGNC Symbol;Acc:HGNC:1620]	-
ENSG00000117868	3199.57	3031.15	2865.63	3692.34	3912.21	3988.74	3032.12	3864.43	-0.349963	8.52e-05	0.000862945	ESYT2	7	158730995	158830253	-	7098	protein_coding	extended synaptotagmin 2 [Source:HGNC Symbol;Acc:HGNC:22211]	-
ENSG00000125319	152.818	100.31	126.398	248.551	216.28	197.234	126.509	220.688	-0.802502	8.52e-05	0.000862945	C17orf53	17	44141906	44162476	+	3005	protein_coding	chromosome 17 open reading frame 53 [Source:HGNC Symbol;Acc:HGNC:28460]	-
ENSG00000168906	3819.5	4056.11	3764.87	4733.46	5033.03	4839.58	3880.16	4868.69	-0.327458	8.63e-05	0.000873644	MAT2A	2	85539165	85545280	+	4487	protein_coding	methionine adenosyltransferase 2A [Source:HGNC Symbol;Acc:HGNC:6904]	-
ENSG00000125753	1393.63	1322.9	1783.12	2615.28	1899.64	2138.1	1499.88	2217.67	-0.564049	8.89e-05	0.000896241	VASP	19	45506579	45526983	+	3601	protein_coding	vasodilator stimulated phosphoprotein [Source:HGNC Symbol;Acc:HGNC:12652]	-
ENSG00000130720	168.196	150.962	210.363	291.474	251.439	333.619	176.507	292.177	-0.725586	9.11e-05	0.000916482	FIBCD1	9	130902438	130939286	-	3831	protein_coding	fibrinogen C domain containing 1 [Source:HGNC Symbol;Acc:HGNC:25922]	-
ENSG00000166986	2143.3	2061.82	2409.7	3034.52	2808.44	2791.7	2204.94	2878.22	-0.384282	9.17e-05	0.000922087	MARS	12	57475445	57517569	+	7028	protein_coding	methionyl-tRNA synthetase [Source:HGNC Symbol;Acc:HGNC:6898]	-
ENSG00000164305	580.518	622.718	625.672	827.507	824.633	798.378	609.636	816.839	-0.422062	9.33e-05	0.00093634	CASP3	4	184627696	184649509	-	2899	protein_coding	caspase 3 [Source:HGNC Symbol;Acc:HGNC:1504]	-
ENSG00000166845	288.337	262.197	267.242	385.305	384.616	418.598	272.592	396.173	-0.539296	9.36e-05	0.000939076	C18orf54	18	54357917	54385218	+	6165	protein_coding	chromosome 18 open reading frame 54 [Source:HGNC Symbol;Acc:HGNC:13796]	-
ENSG00000161888	493.055	503.537	532.679	769.611	641.381	716.547	509.757	709.18	-0.476461	9.38e-05	0.000940883	SPC24	19	11131520	11155808	-	2839	protein_coding	SPC24, NDC80 kinetochore complex component [Source:HGNC Symbol;Acc:HGNC:26913]	-
ENSG00000134222	299.87	309.869	358.43	489.117	468.784	444.826	322.723	467.576	-0.53425	9.43e-05	0.000945366	PSRC1	1	109279556	109283186	-	2855	protein_coding	proline and serine rich coiled-coil 1 [Source:HGNC Symbol;Acc:HGNC:24472]	-
ENSG00000132932	15.3779	25.8224	12.6398	50.9081	46.8784	59.7997	17.9467	52.5287	-1.55583	9.58e-05	0.00095899	ATP8A2	13	25372071	26025851	+	10415	protein_coding	ATPase phospholipid transporting 8A2 [Source:HGNC Symbol;Acc:HGNC:13533]	-
ENSG00000116212	531.5	442.954	562.473	805.546	671.213	733.333	512.309	736.697	-0.523663	9.62e-05	0.000962462	LRRC42	1	53946077	53968168	+	2411	protein_coding	leucine rich repeat containing 42 [Source:HGNC Symbol;Acc:HGNC:28792]	-
ENSG00000147509	508.433	539.291	608.518	791.571	808.652	710.253	552.081	770.159	-0.479784	9.7e-05	0.00096981	RGS20	8	53851808	53959303	+	3192	protein_coding	regulator of G protein signaling 20 [Source:HGNC Symbol;Acc:HGNC:14600]	-
ENSG00000119927	285.453	273.122	296.133	402.274	418.709	406.008	284.903	408.997	-0.521045	9.77e-05	0.000974991	GPAM	10	112149864	112215377	-	9808	protein_coding	glycerol-3-phosphate acyltransferase, mitochondrial [Source:HGNC Symbol;Acc:HGNC:24865]	-
ENSG00000075643	543.995	517.442	505.594	737.669	709.568	680.877	522.343	709.371	-0.441849	9.77e-05	0.000974991	MOCOS	18	36187519	36272157	+	6281	protein_coding	molybdenum cofactor sulfurase [Source:HGNC Symbol;Acc:HGNC:18234]	-
ENSG00000127191	647.796	599.875	756.585	1007.18	854.465	962.041	668.085	941.229	-0.494069	0.000101188	0.00100744	TRAF2	9	136881912	136926607	+	3663	protein_coding	TNF receptor associated factor 2 [Source:HGNC Symbol;Acc:HGNC:12032]	-
ENSG00000128951	1245.61	1081.56	1441.84	2069.27	1566.16	1798.19	1256.34	1811.21	-0.52754	0.000101798	0.00101291	DUT	15	48331011	48343373	+	3674	protein_coding	deoxyuridine triphosphatase [Source:HGNC Symbol;Acc:HGNC:3078]	-
ENSG00000162607	1780	1879.08	1499.63	2172.08	2519.71	2307.01	1719.57	2332.93	-0.440305	0.000103493	0.00102793	USP1	1	62436297	62451804	+	4263	protein_coding	ubiquitin specific peptidase 1 [Source:HGNC Symbol;Acc:HGNC:12607]	-
ENSG00000150551	132.635	139.044	191.403	279.496	251.439	241.297	154.361	257.41	-0.736136	0.000104339	0.00103509	LYPD1	2	132644853	132671579	-	2412	protein_coding	LY6/PLAUR domain containing 1 [Source:HGNC Symbol;Acc:HGNC:28431]	-
ENSG00000125730	69.2008	65.5492	45.1423	140.746	107.607	112.256	59.9641	120.203	-1.00693	0.000104731	0.00103835	C3	19	6677704	6730562	-	8328	protein_coding	complement C3 [Source:HGNC Symbol;Acc:HGNC:1318]	-
ENSG00000111237	1219.66	1411.29	1271.21	1616.08	1904.97	1703.77	1300.72	1741.61	-0.42111	0.000104867	0.00103907	VPS29	12	110491097	110502117	-	3211	protein_coding	VPS29, retromer complex component [Source:HGNC Symbol;Acc:HGNC:14340]	-
ENSG00000211455	407.516	375.418	286.202	495.106	620.073	528.755	356.379	547.978	-0.621313	0.000104939	0.00103917	STK38L	12	27243968	27325959	+	6921	protein_coding	serine/threonine kinase 38 like [Source:HGNC Symbol;Acc:HGNC:17848]	-
ENSG00000112039	41.3282	39.7268	46.948	104.811	96.953	72.3891	42.6677	91.3843	-1.09802	0.000106655	0.00105428	FANCE	6	35452356	35467103	+	2692	protein_coding	FA complementation group E [Source:HGNC Symbol;Acc:HGNC:3586]	-
ENSG00000160957	735.258	655.492	967.851	1463.36	1068.61	1113.11	786.2	1215.03	-0.627681	0.000107466	0.00106166	RECQL4	8	144511288	144517845	-	4236	protein_coding	RecQ like helicase 4 [Source:HGNC Symbol;Acc:HGNC:9949]	-
ENSG00000144401	413.282	479.701	436.977	608.901	642.447	594.85	443.32	615.399	-0.473419	0.000113049	0.00111138	METTL21A	2	207580631	207625928	-	6798	protein_coding	methyltransferase like 21A [Source:HGNC Symbol;Acc:HGNC:30476]	-
ENSG00000126254	935.171	801.488	964.239	1384.5	1112.3	1255.79	900.3	1250.86	-0.474335	0.000113406	0.0011137	RBM42	19	35629030	35637686	+	2206	protein_coding	RNA binding motif protein 42 [Source:HGNC Symbol;Acc:HGNC:28117]	-
ENSG00000106701	491.133	428.056	372.875	627.867	629.662	595.899	430.688	617.809	-0.521189	0.000113973	0.0011186	FSD1L	9	105447796	105552433	+	9877	protein_coding	fibronectin type III and SPRY domain containing 1 like [Source:HGNC Symbol;Acc:HGNC:13753]	-
ENSG00000259781	731.414	712.103	740.333	937.308	926.913	1057.51	727.95	973.911	-0.419755	0.000114918	0.00112655	HMGB1P6	15	71164770	71165415	-	646	processed_pseudogene	high mobility group box 1 pseudogene 6 [Source:HGNC Symbol;Acc:HGNC:4998]	-
ENSG00000112335	2416.26	2547.48	1986.26	2970.64	3304.92	3096.99	2316.67	3124.19	-0.431634	0.0001152	0.00112864	SNX3	6	108211222	108261260	-	1842	protein_coding	sorting nexin 3 [Source:HGNC Symbol;Acc:HGNC:11174]	-
ENSG00000159128	654.524	627.683	747.556	984.224	854.465	955.746	676.588	931.478	-0.460885	0.000115347	0.00112942	IFNGR2	21	33402896	33479348	+	2960	protein_coding	interferon gamma receptor 2 [Source:HGNC Symbol;Acc:HGNC:5440]	-
ENSG00000164032	2629.63	2603.1	3920.16	4461.95	4512.04	4445.11	3050.96	4473.03	-0.551761	0.000116009	0.00113457	H2AFZ	4	99948086	99950388	-	2303	protein_coding	H2A histone family member Z [Source:HGNC Symbol;Acc:HGNC:4741]	-
ENSG00000128309	711.23	576.039	792.698	1086.04	901.343	1019.74	693.322	1002.38	-0.531346	0.000118716	0.00115967	MPST	22	37019635	37029822	+	6760	protein_coding	mercaptopyruvate sulfurtransferase [Source:HGNC Symbol;Acc:HGNC:7223]	-
ENSG00000215193	790.042	834.263	837.841	1110.99	1064.35	1047.02	820.715	1074.12	-0.388267	0.000120276	0.00117422	PEX26	22	18077920	18131138	+	20045	protein_coding	peroxisomal biogenesis factor 26 [Source:HGNC Symbol;Acc:HGNC:22965]	-
ENSG00000137040	949.588	957.416	1044.59	1250.74	1289.16	1306.15	983.865	1282.02	-0.381507	0.000122927	0.00119868	RANBP6	9	6011043	6015625	-	4583	protein_coding	RAN binding protein 6 [Source:HGNC Symbol;Acc:HGNC:9851]	-
ENSG00000103490	4.80561	5.95902	6.31992	24.955	27.7009	26.2279	5.69485	26.2946	-2.20525	0.000124614	0.00121371	PYCARD	16	31201485	31203450	-	1661	protein_coding	PYD and CARD domain containing [Source:HGNC Symbol;Acc:HGNC:16608]	-
ENSG00000123095	54.7839	58.597	43.3366	106.807	102.28	99.6662	52.2392	102.918	-0.981015	0.000125543	0.00122132	BHLHE41	12	26120026	26125127	-	3948	protein_coding	basic helix-loop-helix family member e41 [Source:HGNC Symbol;Acc:HGNC:16617]	bHLH
ENSG00000139083	856.359	823.338	691.58	1109	1047.31	1069.05	790.426	1075.12	-0.444425	0.000127757	0.00124212	ETV6	12	11649854	11895402	+	7075	protein_coding	ETS variant 6 [Source:HGNC Symbol;Acc:HGNC:3495]	ETS
ENSG00000089685	1972.22	2030.04	2521.65	3091.42	2826.55	2898.71	2174.64	2938.89	-0.434286	0.00012869	0.00124974	BIRC5	17	78214186	78225636	+	3815	protein_coding	baculoviral IAP repeat containing 5 [Source:HGNC Symbol;Acc:HGNC:593]	-
ENSG00000221926	580.518	544.257	749.362	925.33	898.147	867.62	624.712	897.032	-0.521137	0.00012933	0.00125521	TRIM16	17	15627960	15684311	-	5640	protein_coding	tripartite motif containing 16 [Source:HGNC Symbol;Acc:HGNC:17241]	-
ENSG00000233276	1635.83	1726.13	2100.92	2626.26	2392.93	2386.74	1820.96	2468.64	-0.438802	0.00013023	0.00126321	GPX1	3	49357171	49358600	-	1430	polymorphic_pseudogene	glutathione peroxidase 1 [Source:HGNC Symbol;Acc:HGNC:4553]	-
ENSG00000197594	28.8337	32.7746	28.8911	56.8973	91.6259	67.1435	30.1664	71.8889	-1.25232	0.00013087	0.00126868	ENPP1	6	131808016	131895155	+	9959	protein_coding	ectonucleotide pyrophosphatase/phosphodiesterase 1 [Source:HGNC Symbol;Acc:HGNC:3356]	-
ENSG00000108669	1042.82	1052.76	1208.01	1487.32	1430.86	1427.85	1101.19	1448.67	-0.395333	0.000131981	0.00127795	CYTH1	17	78674048	78782297	-	7754	protein_coding	cytohesin 1 [Source:HGNC Symbol;Acc:HGNC:9501]	-
ENSG00000260257	22.1058	49.6585	32.5024	94.8289	93.7567	66.0944	34.7556	84.8933	-1.29141	0.000133454	0.00129058	AL035071.1	20	32856621	32858751	+	2131	lincRNA	novel transcript	-
ENSG00000224877	512.278	493.605	615.741	946.292	717.026	728.088	540.541	797.135	-0.560245	0.000135601	0.00130841	NDUFAF8	17	81239239	81241281	+	1376	protein_coding	NADH:ubiquinone oxidoreductase complex assembly factor 8 [Source:HGNC Symbol;Acc:HGNC:33551]	-
ENSG00000100216	1024.56	1163	1159.25	1605.1	1469.21	1379.59	1115.6	1484.63	-0.412403	0.000135721	0.00130881	TOMM22	22	38681948	38685421	+	2191	protein_coding	translocase of outer mitochondrial membrane 22 [Source:HGNC Symbol;Acc:HGNC:18002]	-
ENSG00000138658	247.969	275.108	176.958	334.397	419.774	378.731	233.345	377.634	-0.69577	0.000135996	0.00130994	ZGRF1	4	112539333	112636995	-	9103	protein_coding	zinc finger GRF-type containing 1 [Source:HGNC Symbol;Acc:HGNC:25654]	-
ENSG00000145685	637.224	574.052	663.592	854.458	861.923	810.968	624.956	842.449	-0.430346	0.000137101	0.00131905	LHFPL2	5	78485215	78770021	-	7977	protein_coding	LHFPL tetraspan subfamily member 2 [Source:HGNC Symbol;Acc:HGNC:6588]	-
ENSG00000197747	5859	5828.91	6085.18	7716.07	7037.08	7314.45	5924.36	7355.87	-0.312244	0.000137244	0.00131966	S100A10	1	151982915	151994390	-	1543	protein_coding	S100 calcium binding protein A10 [Source:HGNC Symbol;Acc:HGNC:10487]	-
ENSG00000165476	1040.89	1017.01	1037.37	1295.66	1322.18	1353.36	1031.76	1323.74	-0.359395	0.000138594	0.00133179	REEP3	10	63521363	63625123	+	5248	protein_coding	receptor accessory protein 3 [Source:HGNC Symbol;Acc:HGNC:23711]	-
ENSG00000100418	896.727	875.976	921.805	1305.64	1124.02	1144.59	898.169	1191.42	-0.407756	0.000138666	0.00133179	DESI1	22	41598028	41621096	-	4972	protein_coding	desumoylating isopeptidase 1 [Source:HGNC Symbol;Acc:HGNC:24577]	-
ENSG00000124508	249.892	195.654	231.128	395.287	319.625	327.325	225.558	347.412	-0.623161	0.000142845	0.00136745	BTN2A2	6	26383096	26394874	+	6398	protein_coding	butyrophilin subfamily 2 member A2 [Source:HGNC Symbol;Acc:HGNC:1137]	-
ENSG00000180198	697.774	712.103	768.322	1048.11	902.409	974.63	726.066	975.049	-0.425361	0.000142874	0.00136745	RCC1	1	28505943	28539300	+	3888	protein_coding	regulator of chromosome condensation 1 [Source:HGNC Symbol;Acc:HGNC:1913]	-
ENSG00000125885	882.31	911.73	715.957	1128.96	1276.37	1090.03	836.665	1165.12	-0.478208	0.000143508	0.00137193	MCM8	20	5950652	5998977	+	7691	protein_coding	minichromosome maintenance 8 homologous recombination repair factor [Source:HGNC Symbol;Acc:HGNC:16147]	-
ENSG00000144681	610.312	703.164	519.136	826.508	946.091	841.392	610.871	871.33	-0.512986	0.000144267	0.00137681	STAC	3	36380344	36548007	+	4396	protein_coding	SH3 and cysteine rich domain [Source:HGNC Symbol;Acc:HGNC:11353]	-
ENSG00000188985	284.492	276.101	319.607	382.31	447.475	458.464	293.4	429.417	-0.548269	0.000145082	0.00138379	DHFRP1	18	26170726	26171284	-	559	processed_pseudogene	dihydrofolate reductase pseudogene 1 [Source:HGNC Symbol;Acc:HGNC:2862]	-
ENSG00000119318	4894.99	4853.62	4615.35	5809.52	5867.25	6046.06	4787.99	5907.61	-0.303198	0.000145701	0.00138889	RAD23B	9	107283137	107332194	+	4615	protein_coding	RAD23 homolog B, nucleotide excision repair protein [Source:HGNC Symbol;Acc:HGNC:9813]	-
ENSG00000187051	468.066	344.63	492.051	796.562	549.755	698.712	434.916	681.677	-0.648012	0.00014685	0.00139823	RPS19BP1	22	39529093	39532855	-	3763	protein_coding	ribosomal protein S19 binding protein 1 [Source:HGNC Symbol;Acc:HGNC:28749]	-
ENSG00000164951	327.743	371.446	331.344	494.108	448.541	526.657	343.511	489.769	-0.512369	0.000147475	0.00140338	PDP1	8	93857807	93926066	+	5603	protein_coding	pyruvate dehyrogenase phosphatase catalytic subunit 1 [Source:HGNC Symbol;Acc:HGNC:9279]	-
ENSG00000158042	797.731	793.543	726.791	1044.12	1135.73	947.353	772.688	1042.4	-0.432169	0.000147978	0.00140656	MRPL17	11	6680782	6683401	-	2276	protein_coding	mitochondrial ribosomal protein L17 [Source:HGNC Symbol;Acc:HGNC:14053]	-
ENSG00000107105	14.4168	36.7473	27.0854	72.8685	59.6634	71.34	26.0832	67.9573	-1.38381	0.000151386	0.00143402	ELAVL2	9	23690104	23826337	-	5140	protein_coding	ELAV like RNA binding protein 2 [Source:HGNC Symbol;Acc:HGNC:3313]	-
ENSG00000102007	2783.41	2895.09	2696.8	3557.58	3455.15	3421.17	2791.77	3477.97	-0.317209	0.000151839	0.00143749	PLP2	X	49171926	49175239	+	1279	protein_coding	proteolipid protein 2 [Source:HGNC Symbol;Acc:HGNC:9087]	-
ENSG00000135698	250.853	280.074	207.654	322.418	443.214	396.566	246.194	387.399	-0.654579	0.000152263	0.00143986	MPHOSPH6	16	82147798	82170226	-	2190	protein_coding	M-phase phosphoprotein 6 [Source:HGNC Symbol;Acc:HGNC:7214]	-
ENSG00000137936	668.941	641.588	698.803	843.478	905.605	921.125	669.777	890.069	-0.40972	0.00015395	0.00145332	BCAR3	1	93561786	93847150	-	6866	protein_coding	BCAR3, NSP family adaptor protein [Source:HGNC Symbol;Acc:HGNC:973]	-
ENSG00000274307	58.6284	67.5356	78.5476	131.762	145.962	108.059	68.2372	128.594	-0.91266	0.000154496	0.00145764	AC023449.2	15	25708470	25710869	-	2400	sense_intronic	novel transcript, sense intronic to ATP10A	-
ENSG00000046604	7800.46	8247.28	6505	9005.75	10675.5	10705.2	7517.58	10128.8	-0.430166	0.000154588	0.00145768	DSG2	18	31498043	31549008	+	6190	protein_coding	desmoglein 2 [Source:HGNC Symbol;Acc:HGNC:3049]	-
ENSG00000120526	1035.13	1105.4	1029.24	1249.74	1618.37	1446.73	1056.59	1438.28	-0.444771	0.000156375	0.0014737	NUDCD1	8	109240919	109334385	-	4439	protein_coding	NudC domain containing 1 [Source:HGNC Symbol;Acc:HGNC:24306]	-
ENSG00000114346	4475.94	4510.98	3745	4996.98	6100.58	6033.47	4243.98	5710.35	-0.428202	0.000158821	0.0014925	ECT2	3	172750682	172821474	+	5499	protein_coding	epithelial cell transforming 2 [Source:HGNC Symbol;Acc:HGNC:3155]	-
ENSG00000141030	1281.18	1459.96	1169.19	1709.91	1796.29	1696.42	1303.44	1734.21	-0.412333	0.000159342	0.00149651	COPS3	17	17246820	17281293	-	2788	protein_coding	COP9 signalosome subunit 3 [Source:HGNC Symbol;Acc:HGNC:2239]	-
ENSG00000158526	324.859	291.992	439.686	573.964	495.419	553.934	352.179	541.106	-0.61843	0.000160139	0.00150148	TSR2	X	54440401	54445487	+	1534	protein_coding	TSR2, ribosome maturation factor [Source:HGNC Symbol;Acc:HGNC:25455]	-
ENSG00000143106	1548.37	1567.22	1824.65	2122.17	2120.18	2187.41	1646.75	2143.25	-0.379862	0.000161333	0.00151077	PSMA5	1	109399031	109426427	-	5724	protein_coding	proteasome subunit alpha 5 [Source:HGNC Symbol;Acc:HGNC:9534]	-
ENSG00000104356	1572.4	1612.91	1697.35	2063.28	2058.39	2038.44	1627.55	2053.37	-0.335153	0.000163543	0.00152994	POP1	8	98117297	98159834	+	4852	protein_coding	POP1 homolog, ribonuclease P/MRP subunit [Source:HGNC Symbol;Acc:HGNC:30129]	-
ENSG00000125872	795.809	718.062	760.196	1051.1	926.913	1060.66	758.022	1012.89	-0.418216	0.000163799	0.00153147	LRRN4	20	6040778	6054049	-	2692	protein_coding	leucine rich repeat neuronal 4 [Source:HGNC Symbol;Acc:HGNC:16208]	-
ENSG00000159840	3053.48	2533.58	3627.63	5087.82	3774.77	4469.24	3071.56	4443.94	-0.532766	0.000165922	0.00154685	ZYX	7	143381080	143391111	+	3482	protein_coding	zyxin [Source:HGNC Symbol;Acc:HGNC:13200]	-
ENSG00000100749	283.531	305.896	222.1	364.342	457.064	423.843	270.509	415.083	-0.618549	0.000166004	0.00154685	VRK1	14	96797304	96931722	+	2744	protein_coding	vaccinia related kinase 1 [Source:HGNC Symbol;Acc:HGNC:12718]	-
ENSG00000168038	49.9783	47.6722	85.7703	128.768	121.458	121.698	61.1403	123.974	-1.01574	0.000166132	0.00154718	ULK4	3	41246599	41962430	-	6579	protein_coding	unc-51 like kinase 4 [Source:HGNC Symbol;Acc:HGNC:15784]	-
ENSG00000105281	1270.6	1274.24	1679.29	2103.2	1825.06	1961.85	1408.04	1963.37	-0.479326	0.000167598	0.00155996	SLC1A5	19	46774883	46788594	-	3332	protein_coding	solute carrier family 1 member 5 [Source:HGNC Symbol;Acc:HGNC:10943]	-
ENSG00000176406	29.7948	31.7814	20.7654	70.8721	70.3176	55.6032	27.4472	65.5976	-1.26105	0.000169332	0.00157432	RIMS2	8	103500748	104256094	+	13619	protein_coding	regulating synaptic membrane exocytosis 2 [Source:HGNC Symbol;Acc:HGNC:17283]	-
ENSG00000160949	728.53	643.574	832.424	1160.9	978.053	965.188	734.843	1034.72	-0.493386	0.000171885	0.00159537	TONSL	8	144428775	144444444	-	7111	protein_coding	tonsoku like, DNA repair protein [Source:HGNC Symbol;Acc:HGNC:7801]	-
ENSG00000095319	1361.91	1450.03	1287.46	1732.87	1704.67	1844.35	1366.47	1760.63	-0.365903	0.000173785	0.00160851	NUP188	9	128947699	129007096	+	8041	protein_coding	nucleoporin 188 [Source:HGNC Symbol;Acc:HGNC:17859]	-
ENSG00000123240	2744	2891.12	2440.39	3383.89	3434.91	3531.33	2691.84	3450.04	-0.358216	0.000174083	0.00161037	OPTN	10	13099449	13138308	+	5138	protein_coding	optineurin [Source:HGNC Symbol;Acc:HGNC:17142]	-
ENSG00000123130	778.509	768.714	834.229	1005.19	1031.32	1082.69	793.817	1039.73	-0.388932	0.000176284	0.00162981	ACOT9	X	23702253	23766475	-	5046	protein_coding	acyl-CoA thioesterase 9 [Source:HGNC Symbol;Acc:HGNC:17152]	-
ENSG00000131378	265.27	236.374	241.963	379.315	411.251	319.981	247.869	370.182	-0.57861	0.000177456	0.00163882	RFTN1	3	16313574	16514026	-	4776	protein_coding	raftlin, lipid raft linker 1 [Source:HGNC Symbol;Acc:HGNC:30278]	-
ENSG00000055044	1843.43	1854.25	1621.51	2170.08	2358.83	2339.53	1773.06	2289.48	-0.368932	0.000177924	0.00164223	NOP58	2	202265716	202303666	+	3299	protein_coding	NOP58 ribonucleoprotein [Source:HGNC Symbol;Acc:HGNC:29926]	-
ENSG00000185624	7675.52	7565.97	7857.47	9844.23	9226.52	9260.56	7699.65	9443.77	-0.294574	0.000179606	0.00165683	P4HB	17	81843159	81860694	-	5303	protein_coding	prolyl 4-hydroxylase subunit beta [Source:HGNC Symbol;Acc:HGNC:8548]	-
ENSG00000121236	146.091	135.071	167.026	252.544	266.354	204.578	149.396	241.159	-0.689645	0.000182248	0.00167748	TRIM6	11	5596109	5612958	+	3947	protein_coding	tripartite motif containing 6 [Source:HGNC Symbol;Acc:HGNC:16277]	-
ENSG00000100372	327.743	386.343	383.709	548.011	487.961	514.068	365.932	516.68	-0.497886	0.000184809	0.00169821	SLC25A17	22	40769630	40819399	-	3989	protein_coding	solute carrier family 25 member 17 [Source:HGNC Symbol;Acc:HGNC:10987]	-
ENSG00000077232	3398.53	3720.41	2917.09	4059.67	4759.22	4628.71	3345.35	4482.53	-0.422264	0.000184997	0.001699	DNAJC10	2	182716041	182794464	+	21835	protein_coding	DnaJ heat shock protein family (Hsp40) member C10 [Source:HGNC Symbol;Acc:HGNC:24637]	-
ENSG00000108559	782.353	861.078	736.722	1022.16	1029.19	1115.21	793.384	1055.52	-0.412269	0.000188554	0.00172817	NUP88	17	5360963	5420160	-	5294	protein_coding	nucleoporin 88 [Source:HGNC Symbol;Acc:HGNC:8067]	-
ENSG00000139496	1429.19	1572.19	1297.39	1787.77	2024.29	1870.58	1432.92	1894.21	-0.402861	0.000190107	0.00174111	NUP58	13	25301524	25349800	+	10422	protein_coding	nucleoporin 58 [Source:HGNC Symbol;Acc:HGNC:20261]	-
ENSG00000149554	488.25	462.817	406.281	583.946	659.493	646.256	452.449	629.899	-0.477661	0.000191143	0.00174867	CHEK1	11	125625136	125676255	+	6558	protein_coding	checkpoint kinase 1 [Source:HGNC Symbol;Acc:HGNC:1925]	-
ENSG00000146112	707.386	708.13	729.499	1126.97	886.427	928.469	715.005	980.621	-0.456073	0.000191796	0.0017519	PPP1R18	6	30676389	30687895	-	4599	protein_coding	protein phosphatase 1 regulatory subunit 18 [Source:HGNC Symbol;Acc:HGNC:29413]	-
ENSG00000005189	122.062	145.003	157.998	236.573	210.953	230.806	141.688	226.111	-0.673806	0.000191919	0.0017519	REXO5	16	20806429	20849668	+	4114	protein_coding	RNA exonuclease 5 [Source:HGNC Symbol;Acc:HGNC:24661]	-
ENSG00000100030	2908.35	2854.37	2841.26	3381.9	3689.54	3647.78	2867.99	3573.07	-0.317052	0.000193827	0.00176737	MAPK1	22	21754500	21867680	-	11336	protein_coding	mitogen-activated protein kinase 1 [Source:HGNC Symbol;Acc:HGNC:6871]	-
ENSG00000230479	61.5118	78.4604	47.8508	127.769	120.392	112.256	62.6077	120.139	-0.944	0.000194189	0.00176872	AP000695.1	21	36430360	36481070	+	893	antisense	novel transcript	-
ENSG00000137054	538.228	503.537	513.719	736.67	670.148	684.025	518.495	696.948	-0.426947	0.000195553	0.00177946	POLR1E	9	37485935	37503697	+	2512	protein_coding	RNA polymerase I subunit E [Source:HGNC Symbol;Acc:HGNC:17631]	-
ENSG00000160200	72.0841	63.5629	60.4907	85.8451	138.504	190.939	65.3792	138.43	-1.08147	0.000195583	0.00177946	CBS	21	43053191	43076943	-	6786	protein_coding	cystathionine-beta-synthase [Source:HGNC Symbol;Acc:HGNC:1550]	-
ENSG00000161542	626.651	652.513	725.888	895.384	857.661	927.42	668.351	893.488	-0.418438	0.000197768	0.0017954	PRPSAP1	17	76309486	76384521	-	6939	protein_coding	phosphoribosyl pyrophosphate synthetase associated protein 1 [Source:HGNC Symbol;Acc:HGNC:9466]	-
ENSG00000171320	420.971	469.769	333.15	559.989	685.063	574.916	407.964	606.656	-0.573208	0.000201355	0.00182397	ESCO2	8	27771949	27812640	+	7973	protein_coding	establishment of sister chromatid cohesion N-acetyltransferase 2 [Source:HGNC Symbol;Acc:HGNC:27230]	-
ENSG00000135372	1332.11	1330.85	1291.07	1691.95	1635.42	1659.7	1318.01	1662.36	-0.335019	0.000201622	0.00182539	NAT10	11	34105602	34147670	+	5242	protein_coding	N-acetyltransferase 10 [Source:HGNC Symbol;Acc:HGNC:29830]	-
ENSG00000114738	1174.49	1099.44	1296.49	1714.91	1476.67	1542.2	1190.14	1577.93	-0.40674	0.000211111	0.00190505	MAPKAPK3	3	50611520	50649297	+	3921	protein_coding	mitogen-activated protein kinase-activated protein kinase 3 [Source:HGNC Symbol;Acc:HGNC:6888]	-
ENSG00000136877	1271.56	1168.96	1457.19	1850.66	1680.16	1669.15	1299.24	1733.32	-0.415578	0.000211474	0.00190729	FPGS	9	127794597	127814327	+	3931	protein_coding	folylpolyglutamate synthase [Source:HGNC Symbol;Acc:HGNC:3824]	-
ENSG00000163584	1744.44	2024.08	1765.97	2438.6	2582.57	2223.08	1844.83	2414.75	-0.388555	0.000213291	0.00192159	RPL22L1	3	170864875	170870483	-	2326	protein_coding	ribosomal protein L22 like 1 [Source:HGNC Symbol;Acc:HGNC:27610]	-
ENSG00000146386	549.762	611.793	590.461	814.53	811.848	728.088	584.005	784.822	-0.426547	0.000213789	0.00192503	ABRACL	6	139028682	139043302	+	1200	protein_coding	ABRA C-terminal like [Source:HGNC Symbol;Acc:HGNC:21230]	-
ENSG00000102390	152.818	147.982	179.666	282.49	218.411	260.181	160.156	253.694	-0.663109	0.00021889	0.00196562	PBDC1	X	76172936	76178204	+	1201	protein_coding	polysaccharide biosynthesis domain containing 1 [Source:HGNC Symbol;Acc:HGNC:28790]	-
ENSG00000117318	1050.51	925.634	1390.38	1899.57	1500.11	1565.28	1122.17	1654.99	-0.560181	0.000219086	0.00196632	ID3	1	23557918	23559794	-	1797	protein_coding	inhibitor of DNA binding 3, HLH protein [Source:HGNC Symbol;Acc:HGNC:5362]	bHLH
ENSG00000258955	0	0	0.902846	11.9784	10.6542	14.6876	0.300949	12.4401	-5.18936	0.000220621	0.00197902	LINC00519	14	51304416	51328386	-	682	lincRNA	long intergenic non-protein coding RNA 519 [Source:HGNC Symbol;Acc:HGNC:19838]	-
ENSG00000183765	148.974	169.832	183.278	233.578	269.551	275.918	167.361	259.682	-0.632586	0.000221511	0.00198593	CHEK2	22	28687743	28742422	-	4493	protein_coding	checkpoint kinase 2 [Source:HGNC Symbol;Acc:HGNC:16627]	-
ENSG00000162385	395.982	423.09	482.12	725.69	593.438	560.229	433.731	626.452	-0.530339	0.000222808	0.00199443	MAGOH	1	53226892	53238610	-	1463	protein_coding	mago homolog, exon junction complex subunit [Source:HGNC Symbol;Acc:HGNC:6815]	-
ENSG00000100109	456.533	442.954	401.766	637.849	568.933	582.26	433.751	596.347	-0.460088	0.00022282	0.00199443	TFIP11	22	26491225	26512505	-	5436	protein_coding	tuftelin interacting protein 11 [Source:HGNC Symbol;Acc:HGNC:17165]	-
ENSG00000096063	1648.32	1600.99	1431.91	1922.53	2101	2008.01	1560.41	2010.51	-0.365784	0.000226945	0.00202697	SRPK1	6	35832966	35921342	-	6692	protein_coding	SRSF protein kinase 1 [Source:HGNC Symbol;Acc:HGNC:11305]	-
ENSG00000084636	1.92224	0	0	18.9658	12.785	13.6385	0.640748	15.1298	-4.57507	0.00022766	0.00203226	COL16A1	1	31652247	31704319	-	9269	protein_coding	collagen type XVI alpha 1 chain [Source:HGNC Symbol;Acc:HGNC:2193]	-
ENSG00000151693	1878.03	1921.78	1738.88	2207.02	2488.82	2381.5	1846.23	2359.11	-0.353713	0.000229712	0.00204728	ASAP2	2	9206765	9405683	+	7257	protein_coding	ArfGAP with SH3 domain, ankyrin repeat and PH domain 2 [Source:HGNC Symbol;Acc:HGNC:2721]	-
ENSG00000267519	460.377	404.22	554.347	779.593	630.727	660.944	472.982	690.421	-0.545121	0.000230332	0.00205059	AC020916.1	19	13823880	13842928	-	19049	antisense	novel transcript	-
ENSG00000131467	3479.26	3276.47	3225.87	4022.74	4125.3	4200.67	3327.2	4116.23	-0.307026	0.000230342	0.00205059	PSME3	17	42824385	42843758	+	5152	protein_coding	proteasome activator subunit 3 [Source:HGNC Symbol;Acc:HGNC:9570]	-
ENSG00000008083	201.836	201.613	177.861	290.476	285.532	286.409	193.77	287.472	-0.569992	0.000230625	0.002051	JARID2	6	15246296	15522040	+	6015	protein_coding	jumonji and AT-rich interaction domain containing 2 [Source:HGNC Symbol;Acc:HGNC:6196]	ARID
ENSG00000220785	19.2224	5.95902	17.1541	51.9063	33.0279	54.5541	14.1118	46.4961	-1.71517	0.000232328	0.00206504	MTMR9LP	1	32231658	32241620	-	2961	transcribed_unprocessed_pseudogene	myotubularin related protein 9-like, pseudogene [Source:HGNC Symbol;Acc:HGNC:27920]	-
ENSG00000198053	3562.88	3815.76	3760.35	4599.7	4539.74	4556.32	3713	4565.25	-0.298125	0.000232536	0.00206578	SIRPA	20	1894167	1940592	+	5068	protein_coding	signal regulatory protein alpha [Source:HGNC Symbol;Acc:HGNC:9662]	-
ENSG00000153767	471.911	446.926	396.349	581.95	616.877	608.488	438.395	602.438	-0.459025	0.00023422	0.00207963	GTF2E1	3	120742637	120783069	+	3370	protein_coding	general transcription factor IIE subunit 1 [Source:HGNC Symbol;Acc:HGNC:4650]	-
ENSG00000001497	1196.6	1236.5	1233.29	1625.07	1539.53	1494.99	1222.13	1553.2	-0.345959	0.000234715	0.0020829	LAS1L	X	65512582	65534775	-	5589	protein_coding	LAS1 like, ribosome biogenesis factor [Source:HGNC Symbol;Acc:HGNC:25726]	-
ENSG00000198924	431.544	488.64	375.584	553.002	625.4	689.27	431.922	622.557	-0.528	0.000235649	0.00209003	DCLRE1A	10	113834725	113854383	-	4600	protein_coding	DNA cross-link repair 1A [Source:HGNC Symbol;Acc:HGNC:17660]	-
ENSG00000184007	6140.61	6541.02	5424.3	7370.7	8139.79	7705.77	6035.31	7738.75	-0.358744	0.00023577	0.00209003	PTP4A2	1	31906421	31944856	-	6719	protein_coding	protein tyrosine phosphatase type IVA, member 2 [Source:HGNC Symbol;Acc:HGNC:9635]	-
ENSG00000237819	25.9503	19.8634	16.2512	65.8811	45.813	50.3576	20.6883	54.0172	-1.38827	0.000236847	0.00209684	AC002454.1	7	92836483	92917187	+	667	antisense	uncharacterized LOC101927497 [Source:NCBI gene;Acc:101927497]	-
ENSG00000082641	3253.4	3024.2	3321.57	4239.35	3786.49	4066.38	3199.72	4030.74	-0.333071	0.000238171	0.00210681	NFE2L1	17	48048329	48061487	+	5825	protein_coding	nuclear factor, erythroid 2 like 1 [Source:HGNC Symbol;Acc:HGNC:7781]	TF_bZIP
ENSG00000137767	1193.71	1298.07	1125.85	1452.38	1781.38	1589.41	1205.88	1607.72	-0.414988	0.000240022	0.00212092	SQOR	15	45631148	45691294	+	3088	protein_coding	sulfide quinone oxidoreductase [Source:HGNC Symbol;Acc:HGNC:20390]	-
ENSG00000066697	867.893	887.894	851.383	1111.99	1103.77	1126.75	869.057	1114.17	-0.358603	0.000241486	0.00213045	MSANTD3	9	100427156	100451711	+	3253	protein_coding	Myb/SANT DNA binding domain containing 3 [Source:HGNC Symbol;Acc:HGNC:23370]	-
ENSG00000135624	5428.42	5668.02	5959.68	7411.62	6886.86	6872.77	5685.37	7057.08	-0.311809	0.000242078	0.00213401	CCT7	2	73233420	73253021	+	3591	protein_coding	chaperonin containing TCP1 subunit 7 [Source:HGNC Symbol;Acc:HGNC:1622]	-
ENSG00000105810	10359	10975.5	8714.27	11720.8	15186.5	13841	10016.3	13582.8	-0.439454	0.000245226	0.00215885	CDK6	7	92604921	92836594	-	12260	protein_coding	cyclin dependent kinase 6 [Source:HGNC Symbol;Acc:HGNC:1777]	-
ENSG00000087586	1310.01	1200.74	1264.89	1590.13	1588.54	1606.2	1258.55	1594.96	-0.341647	0.000245753	0.00216234	AURKA	20	56369389	56392337	-	2928	protein_coding	aurora kinase A [Source:HGNC Symbol;Acc:HGNC:11393]	-
ENSG00000084652	3309.14	3268.52	3545.47	4319.2	4068.83	4173.39	3374.38	4187.14	-0.311281	0.000246201	0.00216513	TXLNA	1	32179686	32198285	+	5103	protein_coding	taxilin alpha [Source:HGNC Symbol;Acc:HGNC:30685]	-
ENSG00000153404	11.5335	4.96585	12.6398	24.955	43.6821	38.8173	9.71305	35.8181	-1.8737	0.000246924	0.00217034	PLEKHG4B	5	92151	189972	+	13304	protein_coding	pleckstrin homology and RhoGEF domain containing G4B [Source:HGNC Symbol;Acc:HGNC:29399]	-
ENSG00000163975	583.401	551.209	750.265	1038.13	805.456	896.995	628.292	913.526	-0.539576	0.000249062	0.00218681	MELTF	3	196988621	197029816	-	8393	protein_coding	melanotransferrin [Source:HGNC Symbol;Acc:HGNC:7037]	-
ENSG00000171385	24.9892	20.8566	27.0854	65.8811	73.5138	43.0138	24.3104	60.8029	-1.32054	0.000252313	0.00221419	KCND3	1	111770662	111989155	-	7863	protein_coding	potassium voltage-gated channel subfamily D member 3 [Source:HGNC Symbol;Acc:HGNC:6239]	-
ENSG00000108175	1373.44	1214.65	1412.95	1823.71	1627.96	1759.37	1333.68	1737.01	-0.381032	0.000254923	0.00223472	ZMIZ1	10	79069035	79316528	+	11048	protein_coding	zinc finger MIZ-type containing 1 [Source:HGNC Symbol;Acc:HGNC:16493]	zf-MIZ
ENSG00000166226	4848.86	4808.93	5054.13	5860.42	5961.01	6196.09	4903.97	6005.84	-0.292345	0.000256003	0.00223945	CCT2	12	69585334	69601570	+	4322	protein_coding	chaperonin containing TCP1 subunit 2 [Source:HGNC Symbol;Acc:HGNC:1615]	-
ENSG00000184967	371.954	378.398	387.321	599.917	509.27	486.791	379.224	531.992	-0.488745	0.000258105	0.00225665	NOC4L	12	132144448	132152473	+	2029	protein_coding	nucleolar complex associated 4 homolog [Source:HGNC Symbol;Acc:HGNC:28461]	-
ENSG00000137210	921.716	1084.54	1066.26	1270.71	1467.08	1341.82	1024.17	1359.87	-0.408799	0.000259521	0.00226664	TMEM14B	6	10747759	10852753	+	4815	protein_coding	transmembrane protein 14B [Source:HGNC Symbol;Acc:HGNC:21384]	-
ENSG00000172244	93.2288	103.29	86.6732	148.732	180.056	150.024	94.3972	159.604	-0.758315	0.000260392	0.00227305	C5orf34	5	43486701	43515145	-	3011	protein_coding	chromosome 5 open reading frame 34 [Source:HGNC Symbol;Acc:HGNC:24738]	-
ENSG00000106355	892.882	1003.1	771.933	1183.86	1311.53	1147.73	889.306	1214.38	-0.449946	0.000265985	0.00231456	LSM5	7	32485332	32495283	-	4701	protein_coding	LSM5 homolog, U6 small nuclear RNA and mRNA degradation associated [Source:HGNC Symbol;Acc:HGNC:17162]	-
ENSG00000152056	1247.54	1435.13	1183.63	1583.14	1814.41	1718.45	1288.77	1705.33	-0.404265	0.000270314	0.00234853	AP1S3	2	223751686	223838027	-	4284	protein_coding	adaptor related protein complex 1 subunit sigma 3 [Source:HGNC Symbol;Acc:HGNC:18971]	-
ENSG00000125871	703.541	783.611	673.523	901.373	1011.08	963.09	720.225	958.515	-0.412607	0.000274897	0.00238585	MGME1	20	17968913	17991122	+	2336	protein_coding	mitochondrial genome maintenance exonuclease 1 [Source:HGNC Symbol;Acc:HGNC:16205]	-
ENSG00000123094	845.787	894.846	734.014	985.222	1187.94	1237.96	824.882	1137.04	-0.4632	0.000276642	0.00239973	RASSF8	12	25959029	26079892	+	7619	protein_coding	Ras association domain family member 8 [Source:HGNC Symbol;Acc:HGNC:13232]	-
ENSG00000084463	1713.68	1813.53	1468.93	2069.27	2190.5	2299.67	1665.38	2186.48	-0.393016	0.000280027	0.00242529	WBP11	12	14784579	14803540	-	5315	protein_coding	WW domain binding protein 11 [Source:HGNC Symbol;Acc:HGNC:16461]	-
ENSG00000185101	2.88337	2.97951	11.737	39.9279	24.5046	23.0806	5.86662	29.171	-2.29833	0.000282056	0.00244032	ANO9	11	417933	442011	-	6207	protein_coding	anoctamin 9 [Source:HGNC Symbol;Acc:HGNC:20679]	-
ENSG00000087116	8.6501	3.97268	11.737	26.9514	29.8317	37.7682	8.11992	31.5171	-1.94599	0.000282771	0.00244523	ADAMTS2	5	179110851	179345430	-	8726	protein_coding	ADAM metallopeptidase with thrombospondin type 1 motif 2 [Source:HGNC Symbol;Acc:HGNC:218]	-
ENSG00000213024	1386.9	1281.19	1507.75	1880.61	1688.69	1857.99	1391.95	1809.09	-0.377944	0.000288061	0.00248708	NUP62	19	49906825	49929763	-	6020	protein_coding	nucleoporin 62 [Source:HGNC Symbol;Acc:HGNC:8066]	-
ENSG00000081154	1982.79	2001.24	1705.48	2326.8	2507.99	2488.51	1896.5	2441.1	-0.364378	0.000291423	0.00251349	PCNP	3	101574095	101594437	+	3102	protein_coding	PEST proteolytic signal containing nuclear protein [Source:HGNC Symbol;Acc:HGNC:30023]	-
ENSG00000123091	1120.67	1008.07	1141.2	1382.5	1466.01	1370.15	1089.98	1406.22	-0.36715	0.000292205	0.00251892	RNF11	1	51236271	51273455	+	3122	protein_coding	ring finger protein 11 [Source:HGNC Symbol;Acc:HGNC:10056]	-
ENSG00000109270	526.695	546.243	474.897	666.797	752.185	678.779	515.945	699.253	-0.438926	0.000293446	0.0025283	LAMTOR3	4	99878336	99894490	-	4226	protein_coding	late endosomal/lysosomal adaptor, MAPK and MTOR activator 3 [Source:HGNC Symbol;Acc:HGNC:15606]	-
ENSG00000092208	88.4232	60.5834	92.0903	142.742	142.766	143.729	80.3656	143.079	-0.829721	0.000294694	0.00253773	GEMIN2	14	39114223	39136973	+	2757	protein_coding	gem nuclear organelle associated protein 2 [Source:HGNC Symbol;Acc:HGNC:10884]	-
ENSG00000170291	392.138	412.166	440.589	570.97	555.082	562.327	414.964	562.793	-0.439287	0.000296891	0.00255533	ELP5	17	7251416	7259940	+	2768	protein_coding	elongator acetyltransferase complex subunit 5 [Source:HGNC Symbol;Acc:HGNC:30617]	-
ENSG00000169718	1114.9	1043.82	1226.06	1525.25	1412.74	1457.22	1128.26	1465.07	-0.376579	0.000297581	0.00255994	DUS1L	17	82057506	82065887	-	5999	protein_coding	dihydrouridine synthase 1 like [Source:HGNC Symbol;Acc:HGNC:30086]	-
ENSG00000147416	1159.11	1167.97	1250.44	1434.41	1574.69	1569.48	1192.51	1526.19	-0.355575	0.000298758	0.00256873	ATP6V1B2	8	20197367	20226819	+	7816	protein_coding	ATPase H+ transporting V1 subunit B2 [Source:HGNC Symbol;Acc:HGNC:854]	-
ENSG00000164306	177.808	225.45	196.82	279.496	291.924	338.865	200.026	303.428	-0.601468	0.000300683	0.0025826	PRIMPOL	4	184649613	184694963	+	2843	protein_coding	primase and DNA directed polymerase [Source:HGNC Symbol;Acc:HGNC:26575]	-
ENSG00000157778	407.516	374.425	437.88	600.916	533.774	548.688	406.607	561.126	-0.46433	0.00030121	0.00258579	PSMG3	7	1567330	1571005	-	1960	protein_coding	proteasome assembly chaperone 3 [Source:HGNC Symbol;Acc:HGNC:22420]	-
ENSG00000260918	1.92224	4.96585	7.22277	23.9568	23.4392	23.0806	4.70362	23.4922	-2.31225	0.000304606	0.00260822	AC107398.3	4	47431960	47438959	+	7000	sense_overlapping	novel transcript, overlapping GABRB1	-
ENSG00000164402	1396.51	1457.97	1384.97	1846.67	1673.77	1864.28	1413.15	1794.91	-0.345212	0.000304609	0.00260822	2022-09-08	5	132750817	132807241	-	7711	protein_coding	septin 8 [Source:HGNC Symbol;Acc:HGNC:16511]	-
ENSG00000148426	295.064	248.292	304.259	469.153	350.522	446.924	282.539	422.2	-0.579261	0.000306752	0.00262386	PROSER2	10	11823339	11872277	+	3663	protein_coding	proline and serine rich 2 [Source:HGNC Symbol;Acc:HGNC:23728]	-
ENSG00000237813	5.76673	13.9044	7.22277	30.9442	40.4859	27.2771	8.96462	32.9024	-1.88191	0.000307589	0.0026283	AC002066.1	7	116238260	116499465	-	1213	antisense	novel transcript	-
ENSG00000111817	987.072	1107.38	1012.99	1320.62	1371.19	1299.86	1035.82	1330.56	-0.361438	0.000309887	0.00264658	DSE	6	116254173	116444860	+	19193	protein_coding	dermatan sulfate epimerase [Source:HGNC Symbol;Acc:HGNC:21144]	-
ENSG00000008018	1904.94	1877.09	2295.94	2977.63	2549.54	2560.9	2025.99	2696.02	-0.412069	0.000310188	0.00264778	PSMB1	6	170535117	170553341	-	2256	protein_coding	proteasome subunit beta 1 [Source:HGNC Symbol;Acc:HGNC:9537]	-
ENSG00000171303	77.8509	52.638	67.7134	119.784	107.607	141.631	66.0674	123.007	-0.895593	0.000318616	0.00271413	KCNK3	2	26692690	26733420	+	6223	protein_coding	potassium two pore domain channel subfamily K member 3 [Source:HGNC Symbol;Acc:HGNC:6278]	-
ENSG00000142892	853.476	923.648	696.094	1031.14	1274.24	1146.69	824.406	1150.69	-0.481419	0.000319125	0.00271568	PIGK	1	77088990	77219430	-	5513	protein_coding	phosphatidylinositol glycan anchor biosynthesis class K [Source:HGNC Symbol;Acc:HGNC:8965]	-
ENSG00000153684	3.84449	4.96585	5.41707	29.946	19.1775	19.9332	4.74247	23.0189	-2.27896	0.00031991	0.00271981	GOLGA8F	15	28378621	28392018	+	5663	protein_coding	golgin A8 family member F [Source:HGNC Symbol;Acc:HGNC:32378]	-
ENSG00000185386	7.68897	6.95219	9.9313	34.9369	36.2242	20.9823	8.19082	30.7145	-1.90306	0.000319939	0.00271981	MAPK11	22	50263713	50270767	-	2688	protein_coding	mitogen-activated protein kinase 11 [Source:HGNC Symbol;Acc:HGNC:6873]	-
ENSG00000160563	281.609	238.361	325.024	388.299	415.513	438.531	281.665	414.114	-0.554476	0.000325592	0.00276645	MED27	9	131860107	132079908	-	2107	protein_coding	mediator complex subunit 27 [Source:HGNC Symbol;Acc:HGNC:2377]	-
ENSG00000182944	5116.05	4926.12	5469.44	7267.88	6173.03	6312.54	5170.54	6584.48	-0.348757	0.00032727	0.00277928	EWSR1	22	29268009	29300525	+	10326	protein_coding	EWS RNA binding protein 1 [Source:HGNC Symbol;Acc:HGNC:3508]	-
ENSG00000143549	10401.3	10839.5	9361.61	12110.1	13155.8	13067.8	10200.8	12777.9	-0.325007	0.000328589	0.00278905	TPM3	1	154155304	154194648	-	8389	protein_coding	tropomyosin 3 [Source:HGNC Symbol;Acc:HGNC:12012]	-
ENSG00000187840	931.327	961.388	1140.29	1531.24	1321.12	1262.09	1011	1371.48	-0.439766	0.0003294	0.0027945	EIF4EBP1	8	38030341	38060365	+	1073	protein_coding	eukaryotic translation initiation factor 4E binding protein 1 [Source:HGNC Symbol;Acc:HGNC:3288]	-
ENSG00000137807	1964.53	2131.34	1560.12	2290.87	2857.45	2696.23	1885.33	2614.85	-0.472084	0.000329885	0.00279719	KIF23	15	69414246	69448427	+	6576	protein_coding	kinesin family member 23 [Source:HGNC Symbol;Acc:HGNC:6392]	-
ENSG00000182718	33684.4	35810.7	29884.2	40010.8	43263.4	41972	33126.5	41748.7	-0.333764	0.000332704	0.00281965	ANXA2	15	60347134	60402883	-	8824	protein_coding	annexin A2 [Source:HGNC Symbol;Acc:HGNC:537]	-
ENSG00000115758	4349.08	4619.23	4827.52	5551.98	5843.81	5628.52	4598.61	5674.77	-0.303283	0.000333316	0.0028234	ODC1	2	10439968	10448504	-	2968	protein_coding	ornithine decarboxylase 1 [Source:HGNC Symbol;Acc:HGNC:8109]	-
ENSG00000115946	588.206	564.121	626.575	749.647	837.418	775.298	592.967	787.454	-0.408597	0.000335125	0.00283582	PNO1	2	68157844	68176238	+	2674	protein_coding	partner of NOB1 homolog [Source:HGNC Symbol;Acc:HGNC:32790]	-
ENSG00000163513	941.899	900.805	887.497	1086.04	1290.22	1195.99	910.067	1190.75	-0.387614	0.000337052	0.00285067	TGFBR2	3	30606502	30694142	+	4704	protein_coding	transforming growth factor beta receptor 2 [Source:HGNC Symbol;Acc:HGNC:11773]	-
ENSG00000057704	45.1727	47.6722	52.365	83.8487	107.607	90.2241	48.4033	93.8933	-0.954104	0.000337411	0.00285216	TMCC3	12	94567124	94650562	-	6515	protein_coding	transmembrane and coiled-coil domain family 3 [Source:HGNC Symbol;Acc:HGNC:29199]	-
ENSG00000134809	279.686	312.849	342.178	554.998	414.447	420.696	311.571	463.381	-0.572855	0.000337739	0.00285216	TIMM10	11	57528463	57530803	-	777	protein_coding	translocase of inner mitochondrial membrane 10 [Source:HGNC Symbol;Acc:HGNC:11814]	-
ENSG00000165916	1967.42	2076.72	2369.07	2985.61	2579.38	2790.65	2137.73	2785.21	-0.381611	0.000339296	0.0028638	PSMC3	11	47418769	47426473	-	2276	protein_coding	proteasome 26S subunit, ATPase 3 [Source:HGNC Symbol;Acc:HGNC:9549]	-
ENSG00000171497	694.891	818.372	546.222	961.265	1008.95	968.335	686.495	979.517	-0.513619	0.000341535	0.00287831	PPID	4	158709134	158723396	-	2509	protein_coding	peptidylprolyl isomerase D [Source:HGNC Symbol;Acc:HGNC:9257]	-
ENSG00000168078	922.677	910.737	826.104	1137.95	1169.83	1121.51	886.506	1143.09	-0.367052	0.000341969	0.00288049	PBK	8	27809620	27838095	-	2165	protein_coding	PDZ binding kinase [Source:HGNC Symbol;Acc:HGNC:18282]	-
ENSG00000163655	2412.42	2581.25	2106.34	2879.8	3268.7	3082.31	2366.67	3076.94	-0.378788	0.000343743	0.00289397	GMPS	3	155870536	155944026	+	8885	protein_coding	guanine monophosphate synthase [Source:HGNC Symbol;Acc:HGNC:4378]	-
ENSG00000232677	36.5226	31.7814	27.9882	64.8829	67.1213	75.5365	32.0974	69.1802	-1.10902	0.000344158	0.00289599	LINC00665	19	36313067	36331718	-	7201	lincRNA	long intergenic non-protein coding RNA 665 [Source:HGNC Symbol;Acc:HGNC:44323]	-
ENSG00000167747	1012.06	926.628	1357.88	1715.9	1554.44	1439.39	1098.86	1569.91	-0.514235	0.000347225	0.00291736	C19orf48	19	50797704	50804929	-	3256	protein_coding	chromosome 19 open reading frame 48 [Source:HGNC Symbol;Acc:HGNC:29667]	-
ENSG00000138758	3273.58	3518.8	2918.9	3843.06	4310.68	4391.61	3237.09	4181.78	-0.369514	0.000349035	0.00293108	2022-09-11	4	76949703	77040384	+	9787	protein_coding	septin 11 [Source:HGNC Symbol;Acc:HGNC:25589]	-
ENSG00000107833	576.673	570.08	664.494	1014.17	757.512	791.035	603.749	854.239	-0.500723	0.000350469	0.00293708	NPM3	10	101781325	101783413	-	928	protein_coding	nucleophosmin/nucleoplasmin 3 [Source:HGNC Symbol;Acc:HGNC:7931]	-
ENSG00000174744	716.997	645.56	818.881	1104.01	913.063	979.876	727.146	998.982	-0.457886	0.000350569	0.00293708	BRMS1	11	66337333	66345125	-	2514	protein_coding	BRMS1, transcriptional repressor and anoikis regulator [Source:HGNC Symbol;Acc:HGNC:17262]	-
ENSG00000148843	1634.87	1603.97	1648.6	2019.36	2029.62	2004.86	1629.14	2017.95	-0.308706	0.000352861	0.00295423	PDCD11	10	103396626	103446292	+	7670	protein_coding	programmed cell death 11 [Source:HGNC Symbol;Acc:HGNC:13408]	-
ENSG00000258987	6.72785	5.95902	6.31992	29.946	26.6354	20.9823	6.3356	25.8546	-2.02921	0.000353812	0.00296069	AL132642.1	14	93939555	93944129	+	553	antisense	novel transcript, antisense to ASB2	-
ENSG00000135002	807.342	895.839	737.625	997.2	1146.39	1121.51	813.602	1088.37	-0.420047	0.000354915	0.00296693	RFK	9	76385517	76394517	-	3877	protein_coding	riboflavin kinase [Source:HGNC Symbol;Acc:HGNC:30324]	-
ENSG00000062716	3986.73	4052.13	3654.72	4688.54	4975.5	4814.4	3897.86	4826.15	-0.308265	0.000355894	0.00297362	VMP1	17	59707192	59842255	+	6916	protein_coding	vacuole membrane protein 1 [Source:HGNC Symbol;Acc:HGNC:29559]	-
ENSG00000172216	202.797	145.003	222.1	366.339	285.532	273.82	189.967	308.563	-0.698899	0.000358027	0.00298993	CEBPB	20	50190734	50192689	+	1956	protein_coding	CCAAT enhancer binding protein beta [Source:HGNC Symbol;Acc:HGNC:1834]	C/EBP
ENSG00000004478	2347.06	2502.79	2665.2	3219.19	3024.72	3174.63	2505.02	3139.51	-0.32565	0.000359338	0.00299937	FKBP4	12	2794953	2805423	+	5180	protein_coding	FK506 binding protein 4 [Source:HGNC Symbol;Acc:HGNC:3720]	-
ENSG00000152128	397.904	345.623	439.686	571.968	551.886	527.706	394.404	550.52	-0.480278	0.000361238	0.00301371	TMEM163	2	134455759	134719000	-	6804	protein_coding	transmembrane protein 163 [Source:HGNC Symbol;Acc:HGNC:25380]	-
ENSG00000181458	6.72785	12.9112	7.22277	20.9622	38.355	39.8665	8.95394	33.0612	-1.88836	0.000362362	0.00302157	TMEM45A	3	100492619	100577444	+	6005	protein_coding	transmembrane protein 45A [Source:HGNC Symbol;Acc:HGNC:25480]	-
ENSG00000132603	752.558	757.789	896.526	1041.12	1077.14	1060.66	802.291	1059.64	-0.400754	0.00036267	0.00302261	NIP7	16	69337996	69343111	+	4749	protein_coding	NIP7, nucleolar pre-rRNA processing protein [Source:HGNC Symbol;Acc:HGNC:24328]	-
ENSG00000104064	289.298	303.91	245.574	372.328	431.494	403.91	279.594	402.577	-0.5266	0.000365121	0.00303846	GABPB1	15	50275392	50355408	-	5677	protein_coding	GA binding protein transcription factor subunit beta 1 [Source:HGNC Symbol;Acc:HGNC:4074]	Others
ENSG00000185043	1596.42	1425.2	1708.18	2326.8	1946.52	1980.73	1576.6	2084.68	-0.402925	0.000372768	0.00309899	CIB1	15	90229975	90234047	-	1472	protein_coding	calcium and integrin binding 1 [Source:HGNC Symbol;Acc:HGNC:16920]	-
ENSG00000021826	483.444	542.271	500.176	619.881	752.185	708.154	508.63	693.407	-0.446914	0.000374625	0.0031113	CPS1	2	210477682	210679107	+	10775	protein_coding	carbamoyl-phosphate synthase 1 [Source:HGNC Symbol;Acc:HGNC:2323]	-
ENSG00000138160	1790.57	1984.35	1500.53	2085.24	2580.44	2573.49	1758.48	2413.05	-0.456683	0.000375517	0.00311715	KIF11	10	92593286	92655395	+	4860	protein_coding	kinesin family member 11 [Source:HGNC Symbol;Acc:HGNC:6388]	-
ENSG00000197712	725.647	799.502	762.002	945.294	1015.34	1004.01	762.383	988.214	-0.374265	0.00037625	0.00312013	FAM114A1	4	38867677	38945739	+	4871	protein_coding	family with sequence similarity 114 member A1 [Source:HGNC Symbol;Acc:HGNC:25087]	-
ENSG00000134686	3388.92	3016.26	3640.27	4621.66	4017.69	4307.68	3348.48	4315.67	-0.365994	0.000379898	0.00314763	PHC2	1	33323623	33431052	-	4975	protein_coding	polyhomeotic homolog 2 [Source:HGNC Symbol;Acc:HGNC:3183]	-
ENSG00000107371	430.583	443.947	380.098	531.042	663.755	564.425	418.209	586.407	-0.487857	0.000379949	0.00314763	EXOSC3	9	37766978	37801437	-	3023	protein_coding	exosome component 3 [Source:HGNC Symbol;Acc:HGNC:17944]	-
ENSG00000183655	117.257	115.208	120.981	221.6	166.205	183.596	117.815	190.467	-0.693696	0.000381292	0.00315718	KLHL25	15	85759323	85795030	-	7219	protein_coding	kelch like family member 25 [Source:HGNC Symbol;Acc:HGNC:25732]	-
ENSG00000101955	23.0669	22.8429	23.474	45.9171	66.0559	54.5541	23.1279	55.509	-1.26153	0.000381711	0.00315908	SRPX	X	38149336	38220924	-	1987	protein_coding	sushi repeat containing protein X-linked [Source:HGNC Symbol;Acc:HGNC:11309]	-
ENSG00000148484	2542.17	2570.32	2318.51	2992.6	3095.04	3169.38	2477	3085.67	-0.317115	0.000387357	0.0032026	RSU1	10	16590611	16817528	-	4191	protein_coding	Ras suppressor protein 1 [Source:HGNC Symbol;Acc:HGNC:10464]	-
ENSG00000099899	249.892	245.313	289.813	461.168	362.242	346.209	261.673	389.873	-0.575157	0.000390473	0.00322515	TRMT2A	22	20111866	20117392	-	3963	protein_coding	tRNA methyltransferase 2 homolog A [Source:HGNC Symbol;Acc:HGNC:24974]	-
ENSG00000196371	54.7839	44.6926	50.5594	98.8217	125.719	75.5365	50.012	100.026	-0.998969	0.00039426	0.00325319	FUT4	11	94543840	94549898	+	6059	protein_coding	fucosyltransferase 4 [Source:HGNC Symbol;Acc:HGNC:4015]	-
ENSG00000117505	1206.21	1194.78	1160.16	1437.41	1543.79	1503.39	1187.05	1494.86	-0.332601	0.000394574	0.00325415	DR1	1	93345888	93369498	+	10949	protein_coding	down-regulator of transcription 1 [Source:HGNC Symbol;Acc:HGNC:3017]	-
ENSG00000187800	233.553	190.689	199.529	314.433	284.466	322.079	207.923	306.993	-0.562339	0.000398653	0.00328453	PEAR1	1	156893698	156916434	+	5530	protein_coding	platelet endothelial aggregation receptor 1 [Source:HGNC Symbol;Acc:HGNC:33631]	-
ENSG00000184900	1841.51	1739.04	1825.55	2344.77	2196.89	2191.61	1802.03	2244.42	-0.316729	0.000398873	0.00328471	SUMO3	21	44805617	44818779	-	2732	protein_coding	small ubiquitin-like modifier 3 [Source:HGNC Symbol;Acc:HGNC:11124]	-
ENSG00000170915	145.129	142.023	116.467	203.632	198.168	235.002	134.54	212.267	-0.659082	0.00040016	0.0032928	PAQR8	6	52361421	52407777	+	5057	protein_coding	progestin and adipoQ receptor family member 8 [Source:HGNC Symbol;Acc:HGNC:15708]	-
ENSG00000164176	32.6781	30.7883	31.5996	69.8739	58.598	75.5365	31.6887	68.0028	-1.1019	0.000401758	0.00330354	EDIL3	5	83940554	84384793	-	5738	protein_coding	EGF like repeats and discoidin domains 3 [Source:HGNC Symbol;Acc:HGNC:3173]	-
ENSG00000081870	486.328	503.537	464.966	655.816	682.933	606.39	484.943	648.38	-0.419352	0.000402036	0.00330419	HSPB11	1	53916574	53945929	-	3236	protein_coding	heat shock protein family B (small) member 11 [Source:HGNC Symbol;Acc:HGNC:25019]	-
ENSG00000144218	468.066	430.043	409.892	565.979	584.914	616.881	436	589.258	-0.434732	0.000403711	0.00331631	AFF3	2	99545419	100142739	-	12737	protein_coding	AF4/FMR2 family member 3 [Source:HGNC Symbol;Acc:HGNC:6473]	AF-4
ENSG00000278709	39.406	53.6312	35.211	83.8487	84.168	89.175	42.7494	85.7305	-1.00709	0.000406461	0.00333725	NKILA	20	57710183	57712780	+	2598	antisense	NF-kappaB interacting lncRNA [Source:HGNC Symbol;Acc:HGNC:51599]	-
ENSG00000088205	2425.87	2477.96	2227.32	2888.79	2961.86	3017.26	2377.05	2955.97	-0.314603	0.000407998	0.00334821	DDX18	2	117814650	117832379	+	7851	protein_coding	DEAD-box helicase 18 [Source:HGNC Symbol;Acc:HGNC:2741]	-
ENSG00000236333	21.1447	21.8497	27.9882	76.8613	42.6167	56.6523	23.6609	58.7101	-1.31056	0.000409608	0.0033576	TRHDE-AS1	12	72253508	72274907	-	8781	processed_transcript	TRHDE antisense RNA 1 [Source:HGNC Symbol;Acc:HGNC:27471]	-
ENSG00000237870	2.88337	0.99317	3.61138	15.9712	12.785	25.1788	2.49597	17.9783	-2.83468	0.000411798	0.00337272	AC073130.1	7	116275606	116286734	-	2560	processed_transcript	uncharacterized LOC102724434 [Source:NCBI gene;Acc:102724434]	-
ENSG00000257167	139.363	156.921	139.038	244.559	206.691	218.216	145.107	223.155	-0.622259	0.000412875	0.00337987	TMPO-AS1	12	98512973	98516422	-	3357	antisense	TMPO antisense RNA 1 [Source:HGNC Symbol;Acc:HGNC:44158]	-
ENSG00000196305	6562.54	6689	6089.69	7424.6	8370.98	8318.45	6447.08	8038.01	-0.318203	0.00041394	0.00338358	IARS	9	92210207	92293756	-	7401	protein_coding	isoleucyl-tRNA synthetase [Source:HGNC Symbol;Acc:HGNC:5330]	-
ENSG00000164284	726.608	765.734	631.992	919.341	991.904	912.732	708.111	941.326	-0.411219	0.000415329	0.00338824	GRPEL2	5	149345430	149354583	+	4419	protein_coding	GrpE like 2, mitochondrial [Source:HGNC Symbol;Acc:HGNC:21060]	-
ENSG00000181472	283.531	302.917	280.785	384.306	402.728	420.696	289.078	402.577	-0.477984	0.000416379	0.00339514	ZBTB2	6	151364117	151391548	-	3090	protein_coding	zinc finger and BTB domain containing 2 [Source:HGNC Symbol;Acc:HGNC:20868]	ZBTB
ENSG00000177084	1924.17	1970.45	2010.64	2422.63	2398.25	2443.39	1968.42	2421.43	-0.29877	0.000424285	0.00345451	POLE	12	132623753	132687365	-	16609	protein_coding	DNA polymerase epsilon, catalytic subunit [Source:HGNC Symbol;Acc:HGNC:9177]	-
ENSG00000168495	593.012	636.622	653.66	790.573	858.726	817.262	627.765	822.187	-0.388892	0.000424876	0.00345762	POLR3D	8	22245104	22254600	+	5611	protein_coding	RNA polymerase III subunit D [Source:HGNC Symbol;Acc:HGNC:1080]	-
ENSG00000198890	461.338	453.879	538.096	656.815	649.905	653.6	484.438	653.44	-0.430999	0.000425382	0.00345838	PRMT6	1	107056679	107067636	+	4335	protein_coding	protein arginine methyltransferase 6 [Source:HGNC Symbol;Acc:HGNC:18241]	-
ENSG00000058804	1739.63	1795.65	1653.11	2020.35	2318.35	2244.06	1729.46	2194.25	-0.3434	0.000425387	0.00345838	NDC1	1	53765460	53838860	-	5135	protein_coding	NDC1 transmembrane nucleoporin [Source:HGNC Symbol;Acc:HGNC:25525]	-
ENSG00000056050	303.714	311.855	297.036	406.267	438.952	414.401	304.202	419.873	-0.464968	0.000426593	0.00346649	HPF1	4	169729465	169757953	-	1436	protein_coding	histone PARylation factor 1 [Source:HGNC Symbol;Acc:HGNC:26051]	-
ENSG00000115355	1322.5	1493.73	947.988	1533.23	1959.3	2111.87	1254.74	1868.14	-0.574483	0.000431246	0.00350258	CCDC88A	2	55287842	55419895	-	33942	protein_coding	coiled-coil domain containing 88A [Source:HGNC Symbol;Acc:HGNC:25523]	-
ENSG00000142867	595.895	696.212	522.748	820.519	823.568	837.196	604.952	827.094	-0.452058	0.000432787	0.00351165	BCL10	1	85265776	85276904	-	4618	protein_coding	B cell CLL/lymphoma 10 [Source:HGNC Symbol;Acc:HGNC:989]	-
ENSG00000258337	1.92224	0.99317	0	14.973	10.6542	15.7368	0.971804	13.788	-3.85056	0.000439151	0.00356155	AC130895.1	12	116174502	116181295	-	493	sense_intronic	novel transcript, sense intronic to MED13L	-
ENSG00000135269	1575.28	1613.9	1409.34	1791.77	2094.61	2078.3	1532.84	1988.23	-0.375342	0.000449559	0.00363884	TES	7	116210493	116258783	+	4280	protein_coding	testin LIM domain protein [Source:HGNC Symbol;Acc:HGNC:14620]	-
ENSG00000151465	1148.54	1405.34	1273.01	1621.07	1671.64	1653.41	1275.63	1648.71	-0.370244	0.00045225	0.00365883	CDC123	10	12195965	12250589	+	2404	protein_coding	cell division cycle 123 [Source:HGNC Symbol;Acc:HGNC:16827]	-
ENSG00000166451	466.144	468.776	447.811	564.98	659.493	636.814	460.911	620.429	-0.428581	0.000454911	0.00367856	CENPN	16	81006498	81033114	+	3568	protein_coding	centromere protein N [Source:HGNC Symbol;Acc:HGNC:30873]	-
ENSG00000164164	1548.37	1530.47	1320.86	1757.83	1958.24	1979.68	1466.57	1898.58	-0.372633	0.000455341	0.00368025	OTUD4	4	145110838	145180161	-	9085	protein_coding	OTU deubiquitinase 4 [Source:HGNC Symbol;Acc:HGNC:24949]	-
ENSG00000113721	11.5335	16.8839	18.9598	51.9063	30.8971	51.4068	15.7924	44.7367	-1.50152	0.000457543	0.00369445	PDGFRB	5	150113837	150155872	-	7137	protein_coding	platelet derived growth factor receptor beta [Source:HGNC Symbol;Acc:HGNC:8804]	-
ENSG00000161692	403.671	397.268	392.738	627.867	497.55	528.755	397.892	551.391	-0.471352	0.000461604	0.00372179	DBF4B	17	44708608	44752264	+	7146	protein_coding	DBF4 zinc finger B [Source:HGNC Symbol;Acc:HGNC:17883]	-
ENSG00000168036	2829.54	2641.83	2979.39	3432.8	3425.32	3672.96	2816.92	3510.36	-0.317329	0.00046426	0.00373957	CTNNB1	3	41194741	41260096	+	11927	protein_coding	catenin beta 1 [Source:HGNC Symbol;Acc:HGNC:2514]	-
ENSG00000133216	1480.13	1352.7	1524.91	1926.52	1777.12	1814.97	1452.58	1839.54	-0.340597	0.000466443	0.00375361	EPHB2	1	22710839	22921500	+	12516	protein_coding	EPH receptor B2 [Source:HGNC Symbol;Acc:HGNC:3393]	-
ENSG00000169851	20.1836	10.9249	12.6398	38.9297	38.355	47.2103	14.5828	41.4984	-1.5086	0.000466855	0.003755	PCDH7	4	30720415	31146805	+	12249	protein_coding	protocadherin 7 [Source:HGNC Symbol;Acc:HGNC:8659]	-
ENSG00000108106	1582.97	1495.71	1828.26	2319.81	2059.45	2036.34	1635.65	2138.53	-0.386567	0.00046902	0.00377059	UBE2S	19	55399745	55407777	-	2788	protein_coding	ubiquitin conjugating enzyme E2 S [Source:HGNC Symbol;Acc:HGNC:17895]	-
ENSG00000108312	2496.03	2350.83	2563.18	3155.31	2937.36	3080.21	2470.02	3057.62	-0.307825	0.000470714	0.0037787	UBTF	17	44205033	44221626	-	6993	protein_coding	upstream binding transcription factor [Source:HGNC Symbol;Acc:HGNC:12511]	HMG
ENSG00000040633	746.792	724.021	687.968	924.332	927.979	923.223	719.594	925.178	-0.362778	0.000471057	0.00377963	PHF23	17	7235028	7239722	-	2783	protein_coding	PHD finger protein 23 [Source:HGNC Symbol;Acc:HGNC:28428]	-
ENSG00000196705	403.671	385.35	270.854	508.083	539.101	514.068	353.292	520.417	-0.559917	0.000472454	0.00378717	ZNF431	19	21142024	21196053	+	14132	protein_coding	zinc finger protein 431 [Source:HGNC Symbol;Acc:HGNC:20809]	zf-C2H2
ENSG00000108433	702.58	701.178	724.985	928.325	967.399	862.375	709.581	919.366	-0.373516	0.000475272	0.00380608	GOSR2	17	46923075	46975524	+	14366	protein_coding	golgi SNAP receptor complex member 2 [Source:HGNC Symbol;Acc:HGNC:4431]	-
ENSG00000273156	2.88337	1.98634	2.70854	12.9766	24.5046	14.6876	2.52608	17.3896	-2.77804	0.000475555	0.00380651	AC124016.2	4	82344876	82345540	-	665	lincRNA	novel transcript	-
ENSG00000142961	129.751	163.873	111.05	233.578	225.868	194.087	134.891	217.845	-0.693827	0.000479128	0.00383326	MOB3C	1	46607715	46616891	-	5916	protein_coding	MOB kinase activator 3C [Source:HGNC Symbol;Acc:HGNC:29800]	-
ENSG00000188636	1625.26	1478.83	1803.89	2066.27	2131.9	2095.09	1635.99	2097.75	-0.3583	0.000480932	0.00384583	RTL6	22	44492572	44498298	-	5495	protein_coding	retrotransposon Gag like 6 [Source:HGNC Symbol;Acc:HGNC:13343]	-
ENSG00000138231	385.41	428.056	411.698	488.119	647.774	586.457	408.388	574.117	-0.490907	0.000486409	0.00388588	DBR1	3	138161012	138174949	-	3160	protein_coding	debranching RNA lariats 1 [Source:HGNC Symbol;Acc:HGNC:15594]	-
ENSG00000109332	4201.06	4334.19	4191.91	4969.03	5327.09	5175.3	4242.39	5157.14	-0.281679	0.000491344	0.00392342	UBE2D3	4	102794383	102868896	-	10069	protein_coding	ubiquitin conjugating enzyme E2 D3 [Source:HGNC Symbol;Acc:HGNC:12476]	-
ENSG00000112029	608.39	632.649	419.823	727.687	876.839	829.852	553.621	811.459	-0.552289	0.000493741	0.00394036	FBXO5	6	152970519	152983579	-	3833	protein_coding	F-box protein 5 [Source:HGNC Symbol;Acc:HGNC:13584]	-
ENSG00000183722	73.0453	85.4126	92.9931	170.692	140.635	123.796	83.817	145.041	-0.791193	0.000493942	0.00394036	LHFPL6	13	39209116	39603528	-	4564	protein_coding	LHFPL tetraspan subfamily member 6 [Source:HGNC Symbol;Acc:HGNC:6586]	-
ENSG00000110427	8.6501	10.9249	1.80569	28.9478	37.2896	23.0806	7.12689	29.7727	-2.07586	0.000496975	0.00395505	KIAA1549L	11	33376466	33674102	+	13012	protein_coding	KIAA1549 like [Source:HGNC Symbol;Acc:HGNC:24836]	-
ENSG00000157510	37.4837	29.7951	28.8911	68.8757	69.2521	65.0453	32.0566	67.7244	-1.07982	0.000501572	0.00398589	AFAP1L1	5	149271871	149341802	+	4721	protein_coding	actin filament associated protein 1 like 1 [Source:HGNC Symbol;Acc:HGNC:26714]	-
ENSG00000278259	1553.17	1502.67	1384.97	1985.42	1772.85	1874.77	1480.27	1877.68	-0.34343	0.000508181	0.00403454	MYO19	17	36495633	36543435	-	13075	protein_coding	myosin XIX [Source:HGNC Symbol;Acc:HGNC:26234]	-
ENSG00000133121	566.101	499.564	487.537	638.847	722.353	733.333	517.734	698.178	-0.431264	0.000509722	0.00404483	STARD13	13	33103135	33350630	-	8388	protein_coding	StAR related lipid transfer domain containing 13 [Source:HGNC Symbol;Acc:HGNC:19164]	-
ENSG00000168389	83.6176	53.6312	65.0049	128.768	123.588	113.305	67.4179	121.887	-0.853931	0.00051049	0.00404899	MFSD2A	1	39955112	39969968	+	4007	protein_coding	major facilitator superfamily domain containing 2A [Source:HGNC Symbol;Acc:HGNC:25897]	-
ENSG00000080819	513.239	474.735	529.068	659.809	646.708	706.056	505.681	670.858	-0.407322	0.000513411	0.00406632	CPOX	3	98579446	98593723	-	3232	protein_coding	coproporphyrinogen oxidase [Source:HGNC Symbol;Acc:HGNC:2321]	-
ENSG00000107959	2024.12	2045.93	1836.39	2365.73	2538.89	2478.02	1968.81	2460.88	-0.321971	0.000519058	0.00410712	PITRM1	10	3137728	3172841	-	6979	protein_coding	pitrilysin metallopeptidase 1 [Source:HGNC Symbol;Acc:HGNC:17663]	-
ENSG00000156876	314.287	304.903	213.072	386.303	434.69	425.942	277.421	415.645	-0.584416	0.000522196	0.00412801	SASS6	1	100083563	100132955	-	3972	protein_coding	SAS-6 centriolar assembly protein [Source:HGNC Symbol;Acc:HGNC:25403]	-
ENSG00000135924	500.744	484.667	627.478	814.53	693.587	733.333	537.63	747.15	-0.47422	0.000528907	0.00417509	DNAJB2	2	219279267	219286900	+	5886	protein_coding	DnaJ heat shock protein family (Hsp40) member B2 [Source:HGNC Symbol;Acc:HGNC:5228]	-
ENSG00000135480	179.73	269.149	329.539	428.227	416.578	395.517	259.472	413.441	-0.671195	0.000537417	0.00423622	KRT7	12	52232520	52252186	+	4093	protein_coding	keratin 7 [Source:HGNC Symbol;Acc:HGNC:6445]	-
ENSG00000141380	2366.28	2326	2087.38	2749.04	2835.08	2867.24	2259.89	2817.12	-0.318118	0.000542298	0.00427097	SS18	18	26016253	26091217	-	6144	protein_coding	SS18, nBAF chromatin remodeling complex subunit [Source:HGNC Symbol;Acc:HGNC:11340]	-
ENSG00000182199	2674.8	2476.97	3070.58	3800.14	3375.24	3447.4	2740.78	3540.93	-0.3694	0.000543323	0.00427667	SHMT2	12	57229327	57234935	+	4838	protein_coding	serine hydroxymethyltransferase 2 [Source:HGNC Symbol;Acc:HGNC:10852]	-
ENSG00000173442	1116.82	1107.38	1336.21	1794.76	1456.43	1520.17	1186.81	1590.45	-0.422222	0.00054599	0.00429562	EHBP1L1	11	65576038	65592650	+	6741	protein_coding	EH domain binding protein 1 like 1 [Source:HGNC Symbol;Acc:HGNC:30682]	-
ENSG00000181019	4798.88	4806.94	5185.04	6015.14	5884.3	6089.08	4930.29	5996.17	-0.282301	0.000548351	0.00431215	NQO1	16	69706996	69726951	-	3254	protein_coding	NAD(P)H quinone dehydrogenase 1 [Source:HGNC Symbol;Acc:HGNC:2874]	-
ENSG00000117525	21.1447	8.93853	9.02846	50.9081	26.6354	48.2594	13.0372	41.9343	-1.68836	0.000554874	0.00436138	F3	1	94529225	94541800	-	2875	protein_coding	coagulation factor III, tissue factor [Source:HGNC Symbol;Acc:HGNC:3541]	-
ENSG00000100207	1076.46	1142.15	1036.47	1295.66	1443.64	1408.96	1085.02	1382.76	-0.34989	0.000559342	0.00438817	TCF20	22	42160013	42343616	-	7548	protein_coding	transcription factor 20 [Source:HGNC Symbol;Acc:HGNC:11631]	-
ENSG00000130305	439.233	391.309	477.605	611.896	550.821	626.323	436.049	596.347	-0.451054	0.000562711	0.00441252	NSUN5	7	73302517	73308867	-	3414	protein_coding	NOP2/Sun RNA methyltransferase family member 5 [Source:HGNC Symbol;Acc:HGNC:16385]	-
ENSG00000214249	0.961122	0	0	10.9802	13.8504	7.34382	0.320374	10.7248	-4.97499	0.000564296	0.00442286	CTAGE11P	13	75237944	75240296	-	2353	processed_pseudogene	CTAGE family member 11, pseudogene [Source:HGNC Symbol;Acc:HGNC:37293]	-
ENSG00000095261	1125.47	1186.84	953.405	1303.65	1571.49	1484.5	1088.57	1453.21	-0.417023	0.000564777	0.00442453	PSMD5	9	120815496	120842984	-	4432	protein_coding	proteasome 26S subunit, non-ATPase 5 [Source:HGNC Symbol;Acc:HGNC:9563]	-
ENSG00000101945	175.885	185.723	234.74	329.406	269.551	303.195	198.783	300.717	-0.596335	0.00057028	0.00446342	SUV39H1	X	48695554	48709012	+	3368	protein_coding	suppressor of variegation 3-9 homolog 1 [Source:HGNC Symbol;Acc:HGNC:11479]	-
ENSG00000173598	477.677	433.022	420.726	560.988	633.923	596.948	443.809	597.286	-0.428401	0.000570588	0.00446373	NUDT4	12	93377883	93408146	+	10078	protein_coding	nudix hydrolase 4 [Source:HGNC Symbol;Acc:HGNC:8051]	-
ENSG00000130706	741.986	690.253	918.194	1131.96	1033.45	1030.23	783.478	1065.22	-0.442615	0.000572495	0.00447391	ADRM1	20	62302093	62308862	+	2142	protein_coding	adhesion regulating molecule 1 [Source:HGNC Symbol;Acc:HGNC:15759]	-
ENSG00000148840	1530.11	1408.31	1418.37	1829.7	1845.3	1760.42	1452.26	1811.81	-0.319156	0.0005727	0.00447391	PPRC1	10	102132994	102150331	+	6095	protein_coding	peroxisome proliferator-activated receptor gamma, coactivator-related 1 [Source:HGNC Symbol;Acc:HGNC:30025]	-
ENSG00000107438	744.869	838.235	693.385	942.299	1032.39	1020.79	758.83	998.493	-0.396352	0.000574587	0.00448654	PDLIM1	10	95237572	95291024	-	2239	protein_coding	PDZ and LIM domain 1 [Source:HGNC Symbol;Acc:HGNC:2067]	-
ENSG00000095739	132.635	146.989	157.095	256.537	194.971	226.609	145.573	226.039	-0.63509	0.000577657	0.00450627	BAMBI	10	28677342	28682939	+	2314	protein_coding	BMP and activin membrane bound inhibitor [Source:HGNC Symbol;Acc:HGNC:30251]	-
ENSG00000087245	0.961122	3.97268	1.80569	15.9712	22.3738	11.5403	2.2465	16.6284	-2.89833	0.000583636	0.00454863	MMP2	16	55389700	55506691	+	4933	protein_coding	matrix metallopeptidase 2 [Source:HGNC Symbol;Acc:HGNC:7166]	-
ENSG00000093183	451.727	509.496	471.285	608.901	616.877	695.565	477.503	640.448	-0.423698	0.000589052	0.00458653	SEC22C	3	42547969	42601080	-	8159	protein_coding	SEC22 homolog C, vesicle trafficking protein [Source:HGNC Symbol;Acc:HGNC:16828]	-
ENSG00000109674	232.591	270.142	202.237	289.478	395.27	389.223	234.99	357.99	-0.607762	0.000590994	0.00459733	NEIL3	4	177309836	177362943	+	2959	protein_coding	nei like DNA glycosylase 3 [Source:HGNC Symbol;Acc:HGNC:24573]	-
ENSG00000058091	543.995	622.718	463.16	742.66	750.054	736.48	543.291	743.065	-0.452682	0.00059393	0.004618	CDK14	7	90466424	91210590	+	6841	protein_coding	cyclin dependent kinase 14 [Source:HGNC Symbol;Acc:HGNC:8883]	-
ENSG00000165507	85.5398	53.6312	115.564	181.672	141.701	156.319	84.9117	159.897	-0.910151	0.000594571	0.00462082	DEPP1	10	44970981	44978810	-	2979	protein_coding	DEPP1, autophagy regulator [Source:HGNC Symbol;Acc:HGNC:23355]	-
ENSG00000168734	132.635	121.167	147.164	211.618	192.841	212.971	133.655	205.81	-0.621755	0.000599839	0.00465521	PKIG	20	44531785	44624247	+	2496	protein_coding	cAMP-dependent protein kinase inhibitor gamma [Source:HGNC Symbol;Acc:HGNC:9019]	-
ENSG00000100522	535.345	589.943	496.565	674.782	790.54	716.547	540.618	727.29	-0.428217	0.000601467	0.00466566	GNPNAT1	14	52775194	52791668	-	4009	protein_coding	glucosamine-phosphate N-acetyltransferase 1 [Source:HGNC Symbol;Acc:HGNC:19980]	-
ENSG00000122644	311.403	340.657	324.122	428.227	457.064	444.826	325.394	443.372	-0.446329	0.000602642	0.00467259	ARL4A	7	12686856	12690934	+	3561	protein_coding	ADP ribosylation factor like GTPase 4A [Source:HGNC Symbol;Acc:HGNC:695]	-
ENSG00000115875	1678.12	1659.59	1864.38	2153.11	2157.47	2181.12	1734.03	2163.9	-0.319245	0.000603567	0.00467757	SRSF7	2	38743599	38751494	-	4045	protein_coding	serine and arginine rich splicing factor 7 [Source:HGNC Symbol;Acc:HGNC:10789]	-
ENSG00000184203	703.541	698.198	641.02	811.535	966.334	914.83	680.92	897.566	-0.398495	0.00060886	0.00471639	PPP1R2	3	195514425	195543386	-	5126	protein_coding	protein phosphatase 1 regulatory inhibitor subunit 2 [Source:HGNC Symbol;Acc:HGNC:9288]	-
ENSG00000182841	134.557	86.4058	137.233	237.571	178.99	190.939	119.398	202.5	-0.760979	0.000612549	0.0047401	RRP7BP	22	42555223	42582038	-	5092	transcribed_unprocessed_pseudogene	ribosomal RNA processing 7 homolog B, pseudogene [Source:HGNC Symbol;Acc:HGNC:30454]	-
ENSG00000107937	1947.23	1984.35	1783.12	2230.97	2527.17	2441.3	1904.9	2399.81	-0.333261	0.000612778	0.0047401	GTPBP4	10	988019	1019936	+	6540	protein_coding	GTP binding protein 4 [Source:HGNC Symbol;Acc:HGNC:21535]	-
ENSG00000096696	2930.46	3122.53	2652.56	3573.55	3535.06	3825.08	2901.85	3644.56	-0.328948	0.000618616	0.00478302	DSP	6	7541575	7586717	+	10093	protein_coding	desmoplakin [Source:HGNC Symbol;Acc:HGNC:3052]	-
ENSG00000111077	133.596	155.928	154.387	298.461	201.364	212.971	147.97	237.599	-0.684262	0.000623954	0.00482205	TNS2	12	53046969	53064372	+	8093	protein_coding	tensin 2 [Source:HGNC Symbol;Acc:HGNC:19737]	-
ENSG00000203805	4.80561	2.97951	9.02846	21.9604	34.0934	18.8841	5.60452	24.9793	-2.14253	0.000624303	0.0048225	PLPP4	10	120456954	120589855	+	1785	protein_coding	phospholipid phosphatase 4 [Source:HGNC Symbol;Acc:HGNC:23531]	-
ENSG00000166831	72.0841	55.6175	53.2679	119.784	104.411	102.814	60.3232	109.003	-0.854923	0.000626843	0.00483986	RBPMS2	15	64739892	64775587	-	2101	protein_coding	RNA binding protein, mRNA processing factor 2 [Source:HGNC Symbol;Acc:HGNC:19098]	-
ENSG00000004142	1977.03	1968.46	2286.01	2799.95	2547.41	2566.14	2077.17	2637.83	-0.344593	0.000628198	0.00484806	POLDIP2	17	28347177	28357522	-	2121	protein_coding	DNA polymerase delta interacting protein 2 [Source:HGNC Symbol;Acc:HGNC:23781]	-
ENSG00000135549	1553.17	1646.68	1351.56	1896.58	1998.72	1931.43	1517.14	1942.24	-0.356685	0.000635671	0.00489889	PKIB	6	122471917	122726373	+	3432	protein_coding	cAMP-dependent protein kinase inhibitor beta [Source:HGNC Symbol;Acc:HGNC:9018]	-
ENSG00000161800	1912.63	2007.2	1815.62	2222.99	2489.88	2491.65	1911.82	2401.51	-0.329033	0.00064054	0.00493118	RACGAP1	12	49976923	50033136	-	4487	protein_coding	Rac GTPase activating protein 1 [Source:HGNC Symbol;Acc:HGNC:9804]	-
ENSG00000187514	16783.1	15586.8	15106.4	19890.1	18358.2	19711.9	15825.4	19320.1	-0.287878	0.000640752	0.00493118	PTMA	2	231706895	231713541	+	3378	protein_coding	prothymosin alpha [Source:HGNC Symbol;Acc:HGNC:9623]	-
ENSG00000169242	105.723	99.317	155.289	222.598	171.532	212.971	120.11	202.367	-0.750656	0.000643103	0.00494468	EFNA1	1	155127460	155134857	+	2539	protein_coding	ephrin A1 [Source:HGNC Symbol;Acc:HGNC:3221]	-
ENSG00000184164	173.002	208.566	202.237	307.445	272.747	274.869	194.602	285.02	-0.550974	0.000646141	0.00496113	CRELD2	22	49918167	49927540	+	5165	protein_coding	cysteine rich with EGF like domains 2 [Source:HGNC Symbol;Acc:HGNC:28150]	-
ENSG00000169756	3813.73	4210.05	3234.9	4405.05	5461.33	5091.37	3752.89	4985.92	-0.409933	0.000648767	0.00497899	LIMS1	2	108534355	108687246	+	7771	protein_coding	LIM zinc finger domain containing 1 [Source:HGNC Symbol;Acc:HGNC:6616]	-
ENSG00000253161	0.961122	0	0.902846	17.9676	9.58876	10.4912	0.621322	12.6825	-4.33011	0.000653992	0.0050148	LINC01605	8	37421341	37554183	-	1522	lincRNA	long intergenic non-protein coding RNA 1605 [Source:HGNC Symbol;Acc:HGNC:51654]	-
ENSG00000198089	346.004	309.869	334.956	456.177	421.905	480.496	330.276	452.859	-0.455206	0.000654039	0.0050148	SFI1	22	31488688	31618586	+	12174	protein_coding	SFI1 centrin binding protein [Source:HGNC Symbol;Acc:HGNC:29064]	-
ENSG00000254999	1171.61	1088.51	1376.84	1654.01	1524.61	1577.87	1212.32	1585.5	-0.386786	0.000661943	0.00507071	BRK1	3	10115592	10127190	+	1233	protein_coding	BRICK1, SCAR/WAVE actin nucleating complex subunit [Source:HGNC Symbol;Acc:HGNC:23057]	-
ENSG00000132967	581.479	618.745	683.454	895.384	816.11	782.642	627.893	831.378	-0.404812	0.000662958	0.00507614	HMGB1P5	3	22381819	22382929	+	1111	transcribed_processed_pseudogene	high mobility group box 1 pseudogene 5 [Source:HGNC Symbol;Acc:HGNC:4997]	-
ENSG00000137486	18.2613	18.8702	30.6968	68.8757	46.8784	50.3576	22.6094	55.3706	-1.28876	0.000667418	0.00510794	ARRB1	11	75264182	75351705	-	5828	protein_coding	arrestin beta 1 [Source:HGNC Symbol;Acc:HGNC:711]	-
ENSG00000054611	515.161	516.448	610.324	752.642	709.568	721.793	547.311	728.001	-0.411014	0.000676568	0.00516879	TBC1D22A	22	46762617	47175699	+	5315	protein_coding	TBC1 domain family member 22A [Source:HGNC Symbol;Acc:HGNC:1309]	-
ENSG00000169607	610.312	636.622	494.759	764.62	772.428	815.164	580.565	784.071	-0.434289	0.000676617	0.00516879	CKAP2L	2	112736607	112764677	-	5219	protein_coding	cytoskeleton associated protein 2 like [Source:HGNC Symbol;Acc:HGNC:26877]	-
ENSG00000168010	208.563	225.45	174.249	328.407	290.859	279.065	202.754	299.444	-0.564374	0.000682303	0.00520743	ATG16L2	11	72814308	72843674	+	8617	protein_coding	autophagy related 16 like 2 [Source:HGNC Symbol;Acc:HGNC:25464]	-
ENSG00000198742	1080.3	1014.03	1062.65	1282.69	1301.94	1392.18	1052.33	1325.6	-0.33288	0.000682635	0.00520757	SMURF1	7	99027438	99144100	-	6276	protein_coding	SMAD specific E3 ubiquitin protein ligase 1 [Source:HGNC Symbol;Acc:HGNC:16807]	-
ENSG00000029993	1593.54	1599	1585.4	1837.68	2036.01	2105.58	1592.65	1993.09	-0.32344	0.00070349	0.00535582	HMGB3	X	150980509	150990775	+	3967	protein_coding	high mobility group box 3 [Source:HGNC Symbol;Acc:HGNC:5004]	HMG
ENSG00000136267	1.92224	0	0	11.9784	9.58876	16.7859	0.640748	12.7843	-4.33042	0.000708878	0.00538546	DGKB	7	14145049	14974777	-	9491	protein_coding	diacylglycerol kinase beta [Source:HGNC Symbol;Acc:HGNC:2850]	-
ENSG00000165474	121.101	117.194	156.192	215.611	207.756	194.087	131.496	205.818	-0.644622	0.000715199	0.00542354	GJB2	13	20187463	20193010	-	2546	protein_coding	gap junction protein beta 2 [Source:HGNC Symbol;Acc:HGNC:4284]	-
ENSG00000076382	1259.07	1249.41	1205.3	1510.27	1559.77	1532.76	1237.93	1534.27	-0.309688	0.00072765	0.00551291	SPAG5	17	28577565	28599279	-	5472	protein_coding	sperm associated antigen 5 [Source:HGNC Symbol;Acc:HGNC:13452]	-
ENSG00000087266	2053.92	1937.67	2077.45	2589.33	2350.31	2589.22	2023.01	2509.62	-0.310934	0.000728604	0.00551762	SH3BP2	4	2793023	2841098	+	13968	protein_coding	SH3 domain binding protein 2 [Source:HGNC Symbol;Acc:HGNC:10825]	-
ENSG00000138778	1215.82	1453.01	754.779	1449.38	2041.34	1885.26	1141.2	1792	-0.651339	0.000738099	0.00558059	CENPE	4	103105806	103198409	-	9444	protein_coding	centromere protein E [Source:HGNC Symbol;Acc:HGNC:1856]	-
ENSG00000118922	326.781	349.596	255.505	402.274	469.849	471.054	310.628	447.726	-0.528295	0.000738266	0.00558059	KLF12	13	73686089	73995056	-	10923	protein_coding	Kruppel like factor 12 [Source:HGNC Symbol;Acc:HGNC:6346]	zf-C2H2
ENSG00000163597	1195.64	857.106	1060.84	1393.49	1403.15	1393.23	1037.86	1396.62	-0.428051	0.000742865	0.0056128	SNHG16	17	76557766	76565348	+	5362	processed_transcript	small nucleolar RNA host gene 16 [Source:HGNC Symbol;Acc:HGNC:44352]	-
ENSG00000101412	484.405	425.077	580.53	760.627	641.381	678.779	496.671	693.596	-0.481161	0.000752677	0.00567988	E2F1	20	33675683	33686404	-	2503	protein_coding	E2F transcription factor 1 [Source:HGNC Symbol;Acc:HGNC:3113]	E2F
ENSG00000074356	1574.32	1511.6	1291.97	1749.84	1963.56	1944.01	1459.3	1885.81	-0.370075	0.000752771	0.00567988	NCBP3	17	3802165	3846251	-	14718	protein_coding	nuclear cap binding subunit 3 [Source:HGNC Symbol;Acc:HGNC:24612]	-
ENSG00000120686	1522.42	1560.27	1192.66	1776.79	2013.64	1886.31	1425.12	1892.25	-0.409319	0.000758342	0.0057167	UFM1	13	38349849	38363619	+	4382	protein_coding	ubiquitin fold modifier 1 [Source:HGNC Symbol;Acc:HGNC:20597]	-
ENSG00000119777	1348.45	1301.05	1486.99	1761.82	1734.5	1696.42	1378.83	1730.91	-0.327801	0.000760255	0.00572636	TMEM214	2	27032910	27041695	+	4910	protein_coding	transmembrane protein 214 [Source:HGNC Symbol;Acc:HGNC:25983]	-
ENSG00000198856	963.044	948.477	1134.88	1322.61	1316.86	1287.27	1015.47	1308.91	-0.365749	0.00076228	0.00573512	OSTC	4	108650584	108667820	+	1617	protein_coding	oligosaccharyltransferase complex non-catalytic subunit [Source:HGNC Symbol;Acc:HGNC:24448]	-
ENSG00000167881	1758.85	1822.47	1832.78	2146.13	2205.41	2295.47	1804.7	2215.67	-0.295897	0.000773529	0.00580742	SRP68	17	76038775	76072653	-	7641	protein_coding	signal recognition particle 68 [Source:HGNC Symbol;Acc:HGNC:11302]	-
ENSG00000104881	482.483	423.09	570.598	792.57	639.25	648.355	492.057	693.392	-0.494378	0.00078561	0.00588746	PPP1R13L	19	45379634	45406349	-	5032	protein_coding	protein phosphatase 1 regulatory subunit 13 like [Source:HGNC Symbol;Acc:HGNC:18838]	-
ENSG00000100591	964.966	972.313	1059.94	1524.25	1247.6	1194.94	999.073	1322.27	-0.404453	0.000788095	0.00590341	AHSA1	14	77457870	77469474	+	2948	protein_coding	activator of HSP90 ATPase activity 1 [Source:HGNC Symbol;Acc:HGNC:1189]	-
ENSG00000091490	1225.43	1233.52	1105.99	1445.39	1594.93	1471.91	1188.31	1504.08	-0.340123	0.000790558	0.00591651	SEL1L3	4	25747427	25863760	-	7489	protein_coding	SEL1L family member 3 [Source:HGNC Symbol;Acc:HGNC:29108]	-
ENSG00000185627	1662.74	1663.56	2087.38	2576.35	2254.42	2286.03	1804.56	2372.27	-0.394415	0.000791516	0.00592101	PSMD13	11	236546	252984	+	4767	protein_coding	proteasome 26S subunit, non-ATPase 13 [Source:HGNC Symbol;Acc:HGNC:9558]	-
ENSG00000196628	119.179	126.133	101.119	160.71	206.691	183.596	115.477	183.665	-0.670095	0.000796199	0.00595029	TCF4	18	55222331	55664787	-	27828	protein_coding	transcription factor 4 [Source:HGNC Symbol;Acc:HGNC:11634]	bHLH
ENSG00000106080	226.825	228.429	234.74	297.463	344.13	332.57	229.998	324.721	-0.496889	0.000796527	0.00595029	FKBP14	7	30010587	30026684	-	5326	protein_coding	FK506 binding protein 14 [Source:HGNC Symbol;Acc:HGNC:18625]	-
ENSG00000038274	1588.73	1598.01	1561.92	1876.61	1998.72	1961.85	1582.89	1945.73	-0.297709	0.000797128	0.00595029	MAT2B	5	163503114	163519336	+	5153	protein_coding	methionine adenosyltransferase 2B [Source:HGNC Symbol;Acc:HGNC:6905]	-
ENSG00000151136	395.982	383.364	397.252	519.063	520.989	517.215	392.199	519.089	-0.404221	0.000797225	0.00595029	BTBD11	12	107318413	107659642	+	7924	protein_coding	BTB domain containing 11 [Source:HGNC Symbol;Acc:HGNC:23844]	-
ENSG00000114021	1439.76	1393.42	1493.31	1870.62	1787.77	1716.36	1442.16	1791.58	-0.312935	0.000804662	0.005995	NIT2	3	100334701	100361635	+	9264	protein_coding	nitrilase family member 2 [Source:HGNC Symbol;Acc:HGNC:29878]	-
ENSG00000138271	28.8337	29.7951	23.474	50.9081	66.0559	61.8979	27.3676	59.6206	-1.12451	0.000805558	0.00599898	GPR87	3	151294086	151316952	-	1698	protein_coding	G protein-coupled receptor 87 [Source:HGNC Symbol;Acc:HGNC:4538]	-
ENSG00000090006	74.9675	76.4741	98.4102	149.73	136.373	132.189	83.2839	139.431	-0.741812	0.000805959	0.00599902	LTBP4	19	40592883	40629818	+	8108	protein_coding	latent transforming growth factor beta binding protein 4 [Source:HGNC Symbol;Acc:HGNC:6717]	-
ENSG00000166128	227.786	222.47	189.598	272.508	340.934	322.079	213.284	311.84	-0.548269	0.000806287	0.00599902	RAB8B	15	63189469	63267782	+	5200	protein_coding	RAB8B, member RAS oncogene family [Source:HGNC Symbol;Acc:HGNC:30273]	-
ENSG00000080839	435.388	457.851	319.607	492.112	626.465	673.533	404.282	597.37	-0.563817	0.00081344	0.00604953	RBL1	20	36996349	37095995	-	5954	protein_coding	RB transcriptional corepressor like 1 [Source:HGNC Symbol;Acc:HGNC:9893]	-
ENSG00000280385	154.741	141.03	111.953	196.645	208.822	229.757	135.908	211.741	-0.64086	0.000814404	0.00605127	AP000648.3	11	90193614	90198120	+	4507	TEC	novel transcript	-
ENSG00000205250	1142.77	1077.59	1122.24	1428.42	1408.48	1336.58	1114.2	1391.16	-0.320246	0.000814933	0.00605248	E2F4	16	67192169	67198918	+	3582	protein_coding	E2F transcription factor 4 [Source:HGNC Symbol;Acc:HGNC:3118]	E2F
ENSG00000189068	3.84449	1.98634	0	23.9568	10.6542	13.6385	1.94361	16.0832	-3.06962	0.000817347	0.00606769	VSTM1	19	54040825	54063953	-	1405	protein_coding	V-set and transmembrane domain containing 1 [Source:HGNC Symbol;Acc:HGNC:29455]	-
ENSG00000108384	524.772	580.011	528.165	686.761	757.512	694.516	544.316	712.929	-0.389453	0.000818424	0.00607297	RAD51C	17	58692573	58735611	+	6068	protein_coding	RAD51 paralog C [Source:HGNC Symbol;Acc:HGNC:9820]	-
ENSG00000065427	3315.87	3570.45	3113.91	4053.68	4135.95	4097.85	3333.41	4095.83	-0.297297	0.000820343	0.00608448	KARS	16	75627474	75648643	-	4065	protein_coding	lysyl-tRNA synthetase [Source:HGNC Symbol;Acc:HGNC:6215]	-
ENSG00000148606	779.47	804.468	801.727	1009.18	1038.78	969.385	795.221	1005.78	-0.338856	0.000825186	0.0061122	POLR3A	10	77969251	78029545	-	8917	protein_coding	RNA polymerase III subunit A [Source:HGNC Symbol;Acc:HGNC:30074]	-
ENSG00000110888	526.695	620.731	487.537	699.737	777.755	724.94	544.988	734.144	-0.430426	0.000826098	0.00611623	CAPRIN2	12	30709552	30754951	-	8392	protein_coding	caprin family member 2 [Source:HGNC Symbol;Acc:HGNC:21259]	-
ENSG00000104472	1121.63	1270.26	986.81	1392.49	1604.52	1460.37	1126.23	1485.79	-0.400048	0.000834128	0.00617016	CHRAC1	8	140511298	140517137	+	3301	protein_coding	chromatin accessibility complex subunit 1 [Source:HGNC Symbol;Acc:HGNC:13544]	-
ENSG00000130429	48.0561	52.638	61.3935	114.793	82.0371	102.814	54.0292	99.8812	-0.886099	0.000836397	0.00618419	ARPC1B	7	99374249	99394816	+	3988	protein_coding	actin related protein 2/3 complex subunit 1B [Source:HGNC Symbol;Acc:HGNC:704]	-
ENSG00000101230	1485.89	1511.6	1266.69	1732.87	1854.89	1848.54	1421.4	1812.1	-0.350623	0.00084472	0.00624294	ISM1	20	13221771	13300651	+	2593	protein_coding	isthmin 1 [Source:HGNC Symbol;Acc:HGNC:16213]	-
ENSG00000134508	241.242	214.525	253.7	360.35	301.513	352.503	236.489	338.122	-0.515378	0.000845643	0.00624669	CABLES1	18	23134564	23260467	+	6654	protein_coding	Cdk5 and Abl enzyme substrate 1 [Source:HGNC Symbol;Acc:HGNC:25097]	-
ENSG00000136261	1088.95	1204.72	1022.02	1352.56	1417.01	1455.13	1105.23	1408.23	-0.349842	0.000845981	0.00624669	BZW2	7	16646131	16706523	+	3662	protein_coding	basic leucine zipper and W2 domains 2 [Source:HGNC Symbol;Acc:HGNC:18808]	-
ENSG00000171848	1408.04	1549.35	1352.46	1791.77	1805.88	1787.7	1436.62	1795.12	-0.321687	0.000849706	0.0062714	RRM2	2	10120698	10131419	+	5323	protein_coding	ribonucleotide reductase regulatory subunit M2 [Source:HGNC Symbol;Acc:HGNC:10452]	-
ENSG00000135049	409.438	434.015	305.162	475.142	605.157	591.702	382.872	557.334	-0.542318	0.000854613	0.00630482	AGTPBP1	9	85546539	85742029	-	4939	protein_coding	ATP/GTP binding protein 1 [Source:HGNC Symbol;Acc:HGNC:17258]	-
ENSG00000186792	64.3952	61.5765	85.7703	149.73	121.458	105.961	70.5807	125.716	-0.831364	0.000862463	0.00635424	HYAL3	3	50292831	50299468	-	2030	protein_coding	hyaluronoglucosaminidase 3 [Source:HGNC Symbol;Acc:HGNC:5322]	-
ENSG00000012211	148.013	124.146	181.472	283.488	227.999	209.823	151.21	240.437	-0.66797	0.00086952	0.00640055	PRICKLE3	X	49175264	49186528	-	3194	protein_coding	prickle planar cell polarity protein 3 [Source:HGNC Symbol;Acc:HGNC:6645]	-
ENSG00000197406	20.1836	16.8839	14.4455	54.9009	41.5513	35.67	17.171	44.0407	-1.3621	0.000872884	0.00642246	DIO3	14	101561351	101563452	+	2102	protein_coding	iodothyronine deiodinase 3 [Source:HGNC Symbol;Acc:HGNC:2885]	-
ENSG00000130638	1918.4	2002.23	1880.63	2192.04	2643.3	2494.8	1933.75	2443.38	-0.337392	0.000876971	0.00644887	ATXN10	22	45671798	45845307	+	5127	protein_coding	ataxin 10 [Source:HGNC Symbol;Acc:HGNC:10549]	-
ENSG00000183763	97.0733	139.044	134.524	212.616	191.775	184.645	123.547	196.345	-0.668576	0.000884967	0.00650117	TRAIP	3	49828599	49856574	-	3263	protein_coding	TRAF interacting protein [Source:HGNC Symbol;Acc:HGNC:30764]	-
ENSG00000198168	516.122	540.284	476.702	670.789	689.325	646.256	511.036	668.79	-0.388645	0.00088515	0.00650117	SVIP	11	22813799	22830299	-	5263	protein_coding	small VCP interacting protein [Source:HGNC Symbol;Acc:HGNC:25238]	-
ENSG00000100139	1480.13	1411.29	1733.46	2173.08	1860.22	1970.24	1541.63	2001.18	-0.376205	0.000890885	0.00653529	MICALL1	22	37905657	37942822	+	5968	protein_coding	MICAL like 1 [Source:HGNC Symbol;Acc:HGNC:29804]	-
ENSG00000119403	957.277	891.867	953.405	1239.76	1110.16	1201.24	934.183	1183.72	-0.341561	0.000892425	0.006543	PHF19	9	120855652	120894896	-	6733	protein_coding	PHD finger protein 19 [Source:HGNC Symbol;Acc:HGNC:24566]	-
ENSG00000155959	896.727	914.709	873.052	1075.06	1157.04	1145.64	894.829	1125.91	-0.331404	0.000895872	0.00656537	VBP1	X	155197007	155239817	+	2018	protein_coding	VHL binding protein 1 [Source:HGNC Symbol;Acc:HGNC:12662]	-
ENSG00000101224	1416.69	1259.34	1384.97	1876.61	1568.29	1753.08	1353.67	1732.66	-0.35616	0.000907039	0.0066384	CDC25B	20	3786772	3806121	+	4314	protein_coding	cell division cycle 25B [Source:HGNC Symbol;Acc:HGNC:1726]	-
ENSG00000134330	646.835	608.813	641.02	817.525	820.371	787.887	632.223	808.594	-0.354826	0.000907457	0.00663853	IAH1	2	9473658	9496543	+	5908	protein_coding	isoamyl acetate hydrolyzing esterase 1 (putative) [Source:HGNC Symbol;Acc:HGNC:27696]	-
ENSG00000129484	245.086	235.381	195.015	313.434	314.298	338.865	225.161	322.199	-0.518013	0.000910548	0.0066582	PARP2	14	20343582	20357905	+	4096	protein_coding	poly(ADP-ribose) polymerase 2 [Source:HGNC Symbol;Acc:HGNC:272]	-
ENSG00000018699	502.667	567.1	553.444	685.762	710.633	716.547	541.07	704.314	-0.380311	0.000914159	0.00667872	TTC27	2	32628032	32821051	+	3443	protein_coding	tetratricopeptide repeat domain 27 [Source:HGNC Symbol;Acc:HGNC:25986]	-
ENSG00000121210	176.846	192.675	167.929	260.53	283.401	240.248	179.15	261.393	-0.545709	0.000915152	0.00668303	TMEM131L	4	153466346	153636711	+	6393	protein_coding	transmembrane 131 like [Source:HGNC Symbol;Acc:HGNC:29146]	-
ENSG00000153814	75.9286	77.4673	66.8106	107.805	139.57	126.943	73.4021	124.773	-0.765594	0.000917552	0.0066976	JAZF1	7	27830573	28180743	-	4206	protein_coding	JAZF zinc finger 1 [Source:HGNC Symbol;Acc:HGNC:28917]	-
ENSG00000185104	1192.75	1201.74	1203.49	1415.45	1505.43	1551.64	1199.33	1490.84	-0.313756	0.00091948	0.00670787	FAF1	1	50437028	50960263	-	7545	protein_coding	Fas associated factor 1 [Source:HGNC Symbol;Acc:HGNC:3578]	-
ENSG00000100479	122.062	120.174	125.496	154.721	222.672	206.676	122.577	194.69	-0.66609	0.000929617	0.00676779	POLE2	14	49643555	49688422	-	2955	protein_coding	DNA polymerase epsilon 2, accessory subunit [Source:HGNC Symbol;Acc:HGNC:9178]	-
ENSG00000177156	3506.17	3554.56	3747.71	4598.7	4274.45	4266.76	3602.81	4379.97	-0.281789	0.000931728	0.00678019	TALDO1	11	747329	765024	+	3005	protein_coding	transaldolase 1 [Source:HGNC Symbol;Acc:HGNC:11559]	-
ENSG00000136861	1682.92	1865.17	1533.93	2100.21	2211.81	2118.17	1694.01	2143.39	-0.339734	0.000939508	0.0068308	CDK5RAP2	9	120388869	120580170	-	10080	protein_coding	CDK5 regulatory subunit associated protein 2 [Source:HGNC Symbol;Acc:HGNC:18672]	-
ENSG00000102781	734.297	661.451	626.575	790.573	1018.54	909.585	674.108	906.232	-0.426728	0.000940138	0.00683238	KATNAL1	13	30202630	30307484	-	8105	protein_coding	katanin catalytic subunit A1 like 1 [Source:HGNC Symbol;Acc:HGNC:28361]	-
ENSG00000100299	121.101	146.989	180.569	264.523	227.999	211.922	149.553	234.815	-0.649973	0.000950723	0.00690325	ARSA	22	50622754	50628173	-	2932	protein_coding	arylsulfatase A [Source:HGNC Symbol;Acc:HGNC:713]	-
ENSG00000160211	2510.45	2304.15	2918.9	3727.27	3034.31	3359.27	2577.83	3373.62	-0.38803	0.000954709	0.00692613	G6PD	X	154531390	154547572	-	3995	protein_coding	glucose-6-phosphate dehydrogenase [Source:HGNC Symbol;Acc:HGNC:4057]	-
ENSG00000132963	1692.54	1553.32	1790.34	2130.16	2056.26	2079.35	1678.73	2088.59	-0.314928	0.000963347	0.00697963	POMP	13	28659104	28678925	+	1428	protein_coding	proteasome maturation protein [Source:HGNC Symbol;Acc:HGNC:20330]	-
ENSG00000163938	1126.43	1219.61	974.17	1340.58	1477.73	1498.14	1106.74	1438.82	-0.378895	0.000974804	0.00705339	GNL3	3	52681156	52694492	+	3318	protein_coding	G protein nucleolar 3 [Source:HGNC Symbol;Acc:HGNC:29931]	-
ENSG00000104524	379.643	334.698	535.387	771.607	542.297	596.948	416.576	636.951	-0.611957	0.000983378	0.00710374	PYCR3	8	143603913	143609773	-	3244	protein_coding	pyrroline-5-carboxylate reductase 3 [Source:HGNC Symbol;Acc:HGNC:25846]	-
ENSG00000130052	508.433	469.769	483.925	698.739	610.484	617.93	487.376	642.384	-0.398716	0.000983476	0.00710374	STARD8	X	68647666	68725842	+	5558	protein_coding	StAR related lipid transfer domain containing 8 [Source:HGNC Symbol;Acc:HGNC:19161]	-
ENSG00000102977	307.559	257.231	316.899	434.216	404.859	388.173	293.896	409.083	-0.476443	0.000985798	0.00711741	ACD	16	67657512	67660815	-	3223	protein_coding	ACD, shelterin complex subunit and telomerase recruitment factor [Source:HGNC Symbol;Acc:HGNC:25070]	-
ENSG00000251322	245.086	204.593	228.42	354.36	290.859	326.276	226.033	323.832	-0.518844	0.000988599	0.00713142	SHANK3	22	50674415	50733298	+	7455	protein_coding	SH3 and multiple ankyrin repeat domains 3 [Source:HGNC Symbol;Acc:HGNC:14294]	-
ENSG00000139618	610.312	774.673	471.285	827.507	955.679	904.339	618.757	895.842	-0.534621	0.000991802	0.00715142	BRCA2	13	32315474	32400266	+	12273	protein_coding	BRCA2, DNA repair associated [Source:HGNC Symbol;Acc:HGNC:1101]	-
ENSG00000090863	3419.67	3394.65	3360.39	4015.75	3989.99	4252.07	3391.57	4085.94	-0.268718	0.000994387	0.00716693	GLG1	16	74447427	74607144	-	14111	protein_coding	golgi glycoprotein 1 [Source:HGNC Symbol;Acc:HGNC:4316]	-
ENSG00000275496	17.3002	55.6175	30.6968	56.8973	124.654	79.7329	34.5382	87.0947	-1.33601	0.00101858	0.00733174	CU633906.1	21	6228966	6267317	-	2878	lincRNA	uncharacterized LOC102724701 [Source:NCBI gene;Acc:102724701]	-
ENSG00000113569	1414.77	1441.09	1331.7	1615.09	1789.9	1846.45	1395.85	1750.48	-0.326614	0.00102311	0.00736044	NUP155	5	37288137	37371181	-	9233	protein_coding	nucleoporin 155 [Source:HGNC Symbol;Acc:HGNC:8063]	-
ENSG00000106571	131.674	134.078	99.313	184.667	181.121	205.627	121.688	190.472	-0.648216	0.00102346	0.00736044	GLI3	7	41960950	42237870	-	10950	protein_coding	GLI family zinc finger 3 [Source:HGNC Symbol;Acc:HGNC:4319]	zf-C2H2
ENSG00000105227	28.8337	17.8771	27.9882	51.9063	46.8784	74.4873	24.8996	57.7573	-1.21079	0.00102974	0.00739284	PRX	19	40393768	40413366	-	5767	protein_coding	periaxin [Source:HGNC Symbol;Acc:HGNC:13797]	-
ENSG00000243147	634.34	682.308	696.997	943.298	829.96	832.999	671.215	868.752	-0.372347	0.00103526	0.00742924	MRPL33	2	27771717	27988087	+	1539	protein_coding	mitochondrial ribosomal protein L33 [Source:HGNC Symbol;Acc:HGNC:14487]	-
ENSG00000168393	1063.96	1111.36	1254.05	1570.17	1486.26	1353.36	1143.12	1469.93	-0.362576	0.00103869	0.00745064	DTYMK	2	241675742	241686991	-	2451	protein_coding	deoxythymidylate kinase [Source:HGNC Symbol;Acc:HGNC:3061]	-
ENSG00000167604	41.3282	22.8429	30.6968	98.8217	47.9438	70.2909	31.6226	72.3521	-1.19487	0.00104618	0.00749133	NFKBID	19	35887653	35902303	-	3198	protein_coding	NFKB inhibitor delta [Source:HGNC Symbol;Acc:HGNC:15671]	-
ENSG00000105171	637.224	679.328	658.174	821.517	860.857	829.852	658.242	837.409	-0.347303	0.0010569	0.00756159	POP4	19	29604017	29617237	+	6574	protein_coding	POP4 homolog, ribonuclease P/MRP subunit [Source:HGNC Symbol;Acc:HGNC:30081]	-
ENSG00000179362	8.6501	8.93853	4.51423	26.9514	27.7009	23.0806	7.36762	25.9109	-1.82168	0.00106035	0.00758298	HMGN2P46	15	45511136	45586290	+	3091	transcribed_processed_pseudogene	high mobility group nucleosomal binding domain 2 pseudogene 46 [Source:HGNC Symbol;Acc:HGNC:26817]	-
ENSG00000108651	1063.96	1078.58	968.753	1234.77	1415.94	1304.05	1037.1	1318.25	-0.346166	0.00106571	0.00761808	UTP6	17	31860899	31901765	-	6450	protein_coding	UTP6, small subunit processome component [Source:HGNC Symbol;Acc:HGNC:18279]	-
ENSG00000198042	535.345	573.059	385.515	634.854	758.577	738.579	497.973	710.67	-0.513829	0.0010665	0.00762043	MAK16	8	33484750	33501260	+	4846	protein_coding	MAK16 homolog [Source:HGNC Symbol;Acc:HGNC:13703]	-
ENSG00000117395	1971.26	2183.98	2034.11	2499.49	2483.49	2608.11	2063.12	2530.36	-0.294614	0.00106828	0.00762983	EBNA1BP2	1	43164175	43270936	-	3561	protein_coding	EBNA1 binding protein 2 [Source:HGNC Symbol;Acc:HGNC:15531]	-
ENSG00000128203	21.1447	26.8156	26.1825	39.9279	72.4484	58.7506	24.7143	57.0423	-1.20464	0.00108123	0.00771237	ASPHD2	22	26429273	26445015	+	3357	protein_coding	aspartate beta-hydroxylase domain containing 2 [Source:HGNC Symbol;Acc:HGNC:30437]	-
ENSG00000165490	156.663	178.771	146.261	216.609	236.523	264.378	160.565	239.17	-0.57559	0.00108306	0.00772023	DDIAS	11	82899975	82958277	+	5339	protein_coding	DNA damage induced apoptosis suppressor [Source:HGNC Symbol;Acc:HGNC:26351]	-
ENSG00000125817	1700.22	1627.81	2085.57	2808.93	2152.14	2320.65	1804.53	2427.24	-0.427587	0.00108326	0.00772023	CENPB	20	3783851	3786690	-	2840	protein_coding	centromere protein B [Source:HGNC Symbol;Acc:HGNC:1852]	-
ENSG00000127463	518.045	528.366	512.816	684.764	629.662	710.253	519.742	674.893	-0.377124	0.00109529	0.00779589	EMC1	1	19215664	19251552	-	9623	protein_coding	ER membrane protein complex subunit 1 [Source:HGNC Symbol;Acc:HGNC:28957]	-
ENSG00000067208	496.9	436.995	347.596	520.061	646.708	672.484	427.163	613.085	-0.521627	0.00109588	0.00779676	EVI5	1	92508696	92792404	-	8276	protein_coding	ecotropic viral integration site 5 [Source:HGNC Symbol;Acc:HGNC:3501]	-
ENSG00000116574	144.168	159.9	189.598	235.575	249.308	247.592	164.555	244.158	-0.567768	0.00110115	0.00783087	RHOU	1	228735077	228746669	+	4372	protein_coding	ras homolog family member U [Source:HGNC Symbol;Acc:HGNC:17794]	-
ENSG00000170089	235.475	229.422	230.226	343.38	297.251	329.423	231.708	323.352	-0.481243	0.0011211	0.00796253	AC106795.1	5	177809407	177950732	+	3852	transcribed_unprocessed_pseudogene	THO complex 3 pseudogene [Source:NCBI gene;Acc:728554]	-
ENSG00000144231	956.316	854.126	950.696	1157.91	1159.17	1158.23	920.38	1158.44	-0.331584	0.00112761	0.00800184	POLR2D	2	127843551	127858157	-	5226	protein_coding	RNA polymerase II subunit D [Source:HGNC Symbol;Acc:HGNC:9191]	-
ENSG00000167900	1766.54	1629.79	2272.46	2794.96	2385.47	2445.49	1889.6	2541.97	-0.427631	0.0011285	0.00800478	TK1	17	78174075	78187233	-	1861	protein_coding	thymidine kinase 1 [Source:HGNC Symbol;Acc:HGNC:11830]	-
ENSG00000163378	316.209	306.89	233.837	362.346	442.148	430.138	285.645	411.544	-0.527495	0.00113623	0.00805271	EOGT	3	68975214	69013961	-	5645	protein_coding	EGF domain specific O-linked N-acetylglucosamine transferase [Source:HGNC Symbol;Acc:HGNC:28526]	-
ENSG00000277161	420.01	452.885	362.944	529.045	559.344	577.015	411.947	555.135	-0.431125	0.00113945	0.00806768	PIGW	17	36535020	36539310	+	2799	protein_coding	phosphatidylinositol glycan anchor biosynthesis class W [Source:HGNC Symbol;Acc:HGNC:23213]	-
ENSG00000272711	7.68897	13.9044	23.474	49.9099	34.0934	44.0629	15.0224	42.6887	-1.50118	0.00113953	0.00806768	AC019069.1	2	74832655	74833987	-	1333	lincRNA	novel transcript	-
ENSG00000203760	222.019	246.306	252.797	324.415	351.588	327.325	240.374	334.442	-0.475965	0.00114742	0.00811816	CENPW	6	126340174	126348875	+	795	protein_coding	centromere protein W [Source:HGNC Symbol;Acc:HGNC:21488]	-
ENSG00000259354	4.80561	2.97951	5.41707	21.9604	19.1775	17.835	4.40073	19.6576	-2.15343	0.00114973	0.00812953	AC025580.2	15	45448427	45513767	+	3886	antisense	novel transcript, antisense to SLC30A4	-
ENSG00000129250	3411.02	3438.35	3974.33	4976.02	4175.37	4551.07	3607.9	4567.49	-0.340196	0.00115001	0.00812953	KIF1C	17	4997948	5028401	+	8580	protein_coding	kinesin family member 1C [Source:HGNC Symbol;Acc:HGNC:6317]	-
ENSG00000196072	618.001	673.369	646.437	848.469	847.007	783.691	645.936	826.389	-0.355606	0.00115843	0.00818208	BLOC1S2	10	100273280	100286712	-	2943	protein_coding	biogenesis of lysosomal organelles complex 1 subunit 2 [Source:HGNC Symbol;Acc:HGNC:20984]	-
ENSG00000159216	1001.49	1012.04	888.4	1129.96	1311.53	1286.22	967.31	1242.57	-0.36138	0.00116352	0.00820751	RUNX1	21	34787801	36004667	-	15574	protein_coding	runt related transcription factor 1 [Source:HGNC Symbol;Acc:HGNC:10471]	Runt
ENSG00000088826	459.416	471.756	561.57	685.762	666.951	633.667	497.581	662.127	-0.41153	0.00116775	0.00823035	SMOX	20	4120980	4187747	+	2946	protein_coding	spermine oxidase [Source:HGNC Symbol;Acc:HGNC:15862]	-
ENSG00000149136	3974.24	4074.98	4239.76	5166.68	4800.77	4858.46	4096.33	4941.97	-0.270758	0.00117561	0.00827961	SSRP1	11	57325985	57335877	-	6323	protein_coding	structure specific recognition protein 1 [Source:HGNC Symbol;Acc:HGNC:11327]	HMG
ENSG00000035141	1383.05	1474.86	1269.4	1632.05	1880.46	1720.55	1375.77	1744.36	-0.342592	0.00117574	0.00827961	FAM136A	2	70295975	70302090	-	3086	protein_coding	family with sequence similarity 136 member A [Source:HGNC Symbol;Acc:HGNC:25911]	-
ENSG00000014138	90.3454	90.3785	103.827	181.672	132.112	148.975	94.8504	154.253	-0.701669	0.00117817	0.00829322	POLA2	11	65261762	65305589	+	5726	protein_coding	DNA polymerase alpha 2, accessory subunit [Source:HGNC Symbol;Acc:HGNC:30073]	-
ENSG00000178295	1183.14	1280.2	914.583	1401.47	1570.43	1571.58	1125.97	1514.49	-0.428067	0.00118966	0.00836631	GEN1	2	17753858	17788941	+	11827	protein_coding	GEN1, Holliday junction 5' flap endonuclease [Source:HGNC Symbol;Acc:HGNC:26881]	-
ENSG00000105185	1060.12	1111.36	953.405	1285.68	1380.78	1289.37	1041.63	1318.61	-0.340493	0.00119021	0.00836631	PDCD5	19	32581068	32587452	+	2253	protein_coding	programmed cell death 5 [Source:HGNC Symbol;Acc:HGNC:8764]	-
ENSG00000174371	556.489	567.1	472.188	696.743	764.97	659.895	531.926	707.202	-0.411442	0.00119028	0.00836631	EXO1	1	241847967	241895148	+	4140	protein_coding	exonuclease 1 [Source:HGNC Symbol;Acc:HGNC:3511]	-
ENSG00000205208	393.099	460.831	388.224	481.132	634.989	612.685	414.051	576.268	-0.476915	0.00119329	0.00837476	C4orf46	4	158666679	158672255	-	3730	protein_coding	chromosome 4 open reading frame 46 [Source:HGNC Symbol;Acc:HGNC:27320]	-
ENSG00000170860	775.625	807.447	556.153	863.442	1126.15	1043.87	713.075	1011.15	-0.504275	0.00119478	0.00838086	LSM3	3	14178358	14201119	+	3815	protein_coding	LSM3 homolog, U6 small nuclear RNA and mRNA degradation associated [Source:HGNC Symbol;Acc:HGNC:17874]	-
ENSG00000152620	502.667	488.64	525.456	673.784	621.138	671.435	505.587	655.453	-0.374379	0.00120466	0.00844379	NADK2	5	36192592	36242279	-	4885	protein_coding	NAD kinase 2, mitochondrial [Source:HGNC Symbol;Acc:HGNC:26404]	-
ENSG00000031698	2163.48	2257.48	2336.56	2774.99	2682.72	2737.15	2252.51	2731.62	-0.278177	0.00120887	0.00846973	SARS	1	109213918	109238169	+	3836	protein_coding	seryl-tRNA synthetase [Source:HGNC Symbol;Acc:HGNC:10537]	-
ENSG00000040608	112.451	111.235	110.147	176.681	177.925	157.368	111.278	170.658	-0.61716	0.00121447	0.00850182	RTN4R	22	20241415	20283246	-	3339	protein_coding	reticulon 4 receptor [Source:HGNC Symbol;Acc:HGNC:18601]	-
ENSG00000100473	10.5723	12.9112	13.5427	25.9532	31.9625	49.3085	12.3421	35.7414	-1.5319	0.00121989	0.00853617	COCH	14	30874514	30895065	+	4031	protein_coding	cochlin [Source:HGNC Symbol;Acc:HGNC:2180]	-
ENSG00000155265	9.61122	2.97951	9.02846	20.9622	34.0934	25.1788	7.20639	26.7448	-1.8829	0.00122526	0.00856611	GOLGA7B	10	97850239	97871580	+	6458	protein_coding	golgin A7 family member B [Source:HGNC Symbol;Acc:HGNC:31668]	-
ENSG00000101811	320.054	340.657	371.07	493.11	443.214	455.317	343.927	463.88	-0.431449	0.00122721	0.00856982	CSTF2	X	100820359	100840932	+	2187	protein_coding	cleavage stimulation factor subunit 2 [Source:HGNC Symbol;Acc:HGNC:2484]	-
ENSG00000135604	121.101	125.139	86.6732	168.696	167.271	197.234	110.971	177.733	-0.681583	0.00122853	0.00856982	STX11	6	144150526	144188370	+	1926	protein_coding	syntaxin 11 [Source:HGNC Symbol;Acc:HGNC:11429]	-
ENSG00000087191	1725.21	1782.74	2107.24	2466.55	2282.12	2368.91	1871.73	2372.53	-0.341836	0.00123329	0.00859366	PSMC5	17	63827152	63832026	+	4490	protein_coding	proteasome 26S subunit, ATPase 5 [Source:HGNC Symbol;Acc:HGNC:9552]	-
ENSG00000182195	272.959	271.135	330.442	415.251	410.186	383.977	291.512	403.138	-0.466742	0.00123412	0.00859581	LDOC1	X	141175745	141177125	-	1381	protein_coding	LDOC1, regulator of NFKB signaling [Source:HGNC Symbol;Acc:HGNC:6548]	-
ENSG00000097046	484.405	487.646	415.309	574.962	641.381	624.225	462.454	613.523	-0.408222	0.0012404	0.0086323	CDC7	1	91500893	91525764	+	3557	protein_coding	cell division cycle 7 [Source:HGNC Symbol;Acc:HGNC:1745]	-
ENSG00000197170	1605.07	1631.78	1357.88	1855.65	1998.72	1961.85	1531.58	1938.74	-0.340359	0.00124566	0.00866528	PSMD12	17	67337916	67366627	-	5364	protein_coding	proteasome 26S subunit, non-ATPase 12 [Source:HGNC Symbol;Acc:HGNC:9557]	-
ENSG00000273559	494.017	529.36	489.342	705.726	631.793	633.667	504.239	657.062	-0.382552	0.00125119	0.00870004	CWC25	17	38800434	38825481	-	3848	protein_coding	CWC25 spliceosome associated protein homolog [Source:HGNC Symbol;Acc:HGNC:25989]	-
ENSG00000169599	372.915	357.541	352.11	482.13	463.457	485.741	360.855	477.109	-0.403122	0.00126159	0.0087577	NFU1	2	69395750	69437628	-	2197	protein_coding	NFU1 iron-sulfur cluster scaffold [Source:HGNC Symbol;Acc:HGNC:16287]	-
ENSG00000167695	369.071	361.514	479.411	576.959	562.54	530.853	403.332	556.784	-0.464124	0.00126663	0.00878901	FAM57A	17	732412	742972	+	2740	protein_coding	family with sequence similarity 57 member A [Source:HGNC Symbol;Acc:HGNC:29646]	-
ENSG00000236453	1.92224	0	0.902846	20.9622	2.13083	18.8841	0.941696	13.9924	-3.88602	0.00126768	0.00879258	AC003092.1	7	94022833	94066661	+	1064	lincRNA	novel transcript	-
ENSG00000136715	728.53	744.877	688.871	844.476	982.315	950.5	720.76	925.764	-0.361075	0.00127348	0.00882912	SAP130	2	127941217	128028120	-	4373	protein_coding	Sin3A associated protein 130 [Source:HGNC Symbol;Acc:HGNC:29813]	-
ENSG00000108592	1161.04	1069.64	1221.55	1451.38	1405.29	1453.03	1150.74	1436.56	-0.319758	0.00128905	0.00892959	FTSJ3	17	63819433	63830012	-	5212	protein_coding	FtsJ RNA methyltransferase homolog 3 [Source:HGNC Symbol;Acc:HGNC:17136]	-
ENSG00000125870	1059.16	1209.68	954.308	1354.56	1491.58	1335.53	1074.38	1393.89	-0.375995	0.00129093	0.00893891	SNRPB2	20	16729961	16742563	+	2607	protein_coding	small nuclear ribonucleoprotein polypeptide B2 [Source:HGNC Symbol;Acc:HGNC:11155]	-
ENSG00000100116	43.2505	38.7336	48.7537	98.8217	82.0371	68.1926	43.5793	83.0171	-0.929017	0.00129915	0.00897603	GCAT	22	37807905	37817176	+	2104	protein_coding	glycine C-acetyltransferase [Source:HGNC Symbol;Acc:HGNC:4188]	-
ENSG00000117450	15895	14586.7	19567.4	22533.3	21021.8	20848.1	16683	21467.7	-0.36375	0.00130008	0.00897603	PRDX1	1	45511036	45523047	-	1522	protein_coding	peroxiredoxin 1 [Source:HGNC Symbol;Acc:HGNC:9352]	-
ENSG00000150991	15838.3	15555	12087.3	17739	19612.2	18557.8	14493.5	18636.3	-0.362742	0.00130387	0.00899181	UBC	12	124911604	124917368	-	3898	protein_coding	ubiquitin C [Source:HGNC Symbol;Acc:HGNC:12468]	-
ENSG00000159479	534.384	576.039	569.696	740.663	689.325	727.038	560.039	719.009	-0.360637	0.00130399	0.00899181	MED8	1	43383917	43389808	-	2704	protein_coding	mediator complex subunit 8 [Source:HGNC Symbol;Acc:HGNC:19971]	-
ENSG00000259342	52.8617	27.8088	48.7537	113.795	69.2521	82.8803	43.1414	88.6423	-1.03771	0.00130636	0.00900437	AC025580.1	15	45430652	45441808	-	729	antisense	novel transcript, antisense to C15orf48	-
ENSG00000171148	912.105	978.272	886.594	1269.71	1132.54	1119.41	925.657	1173.89	-0.343248	0.00131162	0.00903478	TADA3	3	9779860	9793011	-	4234	protein_coding	transcriptional adaptor 3 [Source:HGNC Symbol;Acc:HGNC:19422]	-
ENSG00000276045	295.064	229.422	301.55	416.249	343.064	425.942	275.346	395.085	-0.520256	0.00131186	0.00903478	ORAI1	12	121626550	121642677	+	2262	protein_coding	ORAI calcium release-activated calcium modulator 1 [Source:HGNC Symbol;Acc:HGNC:25896]	-
ENSG00000166016	553.606	467.783	626.575	811.535	676.54	757.463	549.321	748.513	-0.445844	0.00131426	0.00904752	ABTB2	11	34150988	34358008	-	4973	protein_coding	ankyrin repeat and BTB domain containing 2 [Source:HGNC Symbol;Acc:HGNC:23842]	-
ENSG00000159593	1306.16	1365.61	1040.98	1528.24	1697.21	1634.52	1237.58	1619.99	-0.388817	0.00131895	0.0090723	NAE1	16	66802875	66873256	-	4810	protein_coding	NEDD8 activating enzyme E1 subunit 1 [Source:HGNC Symbol;Acc:HGNC:621]	-
ENSG00000100124	317.17	257.231	378.292	473.146	446.41	437.482	317.564	452.346	-0.509117	0.00132067	0.00908036	ANKRD54	22	37830855	37849327	-	4487	protein_coding	ankyrin repeat domain 54 [Source:HGNC Symbol;Acc:HGNC:25185]	-
ENSG00000165283	2141.38	2227.68	2368.16	2822.91	2686.98	2703.58	2245.74	2737.82	-0.285766	0.00132291	0.00908445	STOML2	9	35099776	35103195	-	1806	protein_coding	stomatin like 2 [Source:HGNC Symbol;Acc:HGNC:14559]	-
ENSG00000213551	687.202	759.775	624.769	880.411	900.278	892.799	690.582	891.163	-0.368467	0.00132928	0.00912067	DNAJC9	10	73183362	73248862	-	3955	protein_coding	DnaJ heat shock protein family (Hsp40) member C9 [Source:HGNC Symbol;Acc:HGNC:19123]	-
ENSG00000175866	605.507	491.619	656.369	903.37	728.746	770.052	584.498	800.722	-0.45375	0.00134074	0.00919549	BAIAP2	17	81035122	81117432	+	10288	protein_coding	BAI1 associated protein 2 [Source:HGNC Symbol;Acc:HGNC:947]	-
ENSG00000075618	4049.21	3739.28	5407.14	6918.51	5201.37	6046.06	4398.54	6055.32	-0.461094	0.00134529	0.00922283	FSCN1	7	5592823	5606655	+	3692	protein_coding	fascin actin-bundling protein 1 [Source:HGNC Symbol;Acc:HGNC:11148]	-
ENSG00000105750	9.61122	8.93853	7.22277	26.9514	30.8971	24.1297	8.59084	27.3261	-1.67169	0.00134686	0.00922979	ZNF85	19	20923222	20950697	+	4668	protein_coding	zinc finger protein 85 [Source:HGNC Symbol;Acc:HGNC:13160]	zf-C2H2
ENSG00000249115	237.397	226.443	229.323	383.308	327.083	282.213	231.054	330.868	-0.518659	0.00135747	0.00929096	HAUS5	19	35612744	35625349	+	5075	protein_coding	HAUS augmin like complex subunit 5 [Source:HGNC Symbol;Acc:HGNC:29130]	-
ENSG00000165733	1993.37	2012.16	1807.5	2380.7	2325.81	2411.92	1937.68	2372.81	-0.292499	0.00135867	0.00929533	BMS1	10	42782801	42834937	+	7753	protein_coding	BMS1, ribosome biogenesis factor [Source:HGNC Symbol;Acc:HGNC:23505]	-
ENSG00000137814	701.619	634.636	664.494	866.436	804.39	883.357	666.916	851.394	-0.352332	0.00136648	0.00934492	HAUS2	15	42548810	42569994	+	4323	protein_coding	HAUS augmin like complex subunit 2 [Source:HGNC Symbol;Acc:HGNC:25530]	-
ENSG00000168917	55.7451	53.6312	74.0333	135.755	96.953	97.5679	61.1365	110.092	-0.847488	0.00137448	0.00939579	SLC35G2	3	136818647	136855892	+	4287	protein_coding	solute carrier family 35 member G2 [Source:HGNC Symbol;Acc:HGNC:28480]	-
ENSG00000146909	769.858	743.884	748.459	932.317	951.418	947.353	754.067	943.696	-0.323577	0.00137587	0.0094014	NOM1	7	156949723	156973182	+	7788	protein_coding	nucleolar protein with MIF4G domain 1 [Source:HGNC Symbol;Acc:HGNC:13244]	-
ENSG00000226973	0	2.97951	0	21.9604	14.9158	4.19647	0.99317	13.6909	-3.82817	0.00138842	0.00948298	AL512638.1	1	115471941	115476027	+	794	unprocessed_pseudogene	renin (REN) pseudogene	-
ENSG00000271425	37.4837	28.8019	29.7939	52.9045	121.458	51.4068	32.0265	75.2563	-1.23104	0.00138895	0.00948298	NBPF10	1	146064699	146144804	-	13249	protein_coding	NBPF member 10 [Source:HGNC Symbol;Acc:HGNC:31992]	-
ENSG00000164087	157.624	154.935	164.318	257.535	229.065	210.873	158.959	232.491	-0.548719	0.00138997	0.00948601	POC1A	3	52075253	52154690	-	2247	protein_coding	POC1 centriolar protein A [Source:HGNC Symbol;Acc:HGNC:24488]	-
ENSG00000147454	1504.16	1485.78	1514.97	1846.67	1821.86	1802.38	1501.64	1823.64	-0.280265	0.00139962	0.00954792	SLC25A37	8	23528805	23575463	+	8147	protein_coding	solute carrier family 25 member 37 [Source:HGNC Symbol;Acc:HGNC:29786]	-
ENSG00000033100	750.636	667.41	984.102	1329.6	985.511	1093.18	800.716	1136.1	-0.504361	0.00140151	0.00955585	CHPF2	7	151232489	151238827	+	4205	protein_coding	chondroitin polymerizing factor 2 [Source:HGNC Symbol;Acc:HGNC:29270]	-
ENSG00000120539	751.597	865.051	585.044	944.296	1097.38	993.514	733.897	1011.73	-0.463775	0.00140193	0.00955585	MASTL	10	27154824	27186924	+	3631	protein_coding	microtubule associated serine/threonine kinase like [Source:HGNC Symbol;Acc:HGNC:19042]	-
ENSG00000196576	5956.07	5704.77	6197.13	7510.45	6826.13	7206.39	5952.66	7180.99	-0.270631	0.00140438	0.00956858	PLXNB2	22	50274979	50307627	-	7257	protein_coding	plexin B2 [Source:HGNC Symbol;Acc:HGNC:9104]	-
ENSG00000183597	198.952	188.702	217.586	276.501	280.205	296.9	201.747	284.535	-0.495053	0.00141781	0.00965219	TANGO2	22	20017014	20065926	+	6157	protein_coding	transport and golgi organization 2 homolog [Source:HGNC Symbol;Acc:HGNC:25439]	-
ENSG00000055130	1595.46	1652.63	1349.75	1822.71	2026.42	2005.91	1532.62	1951.68	-0.348949	0.00144693	0.00983026	CUL1	7	148697914	148801036	+	3548	protein_coding	cullin 1 [Source:HGNC Symbol;Acc:HGNC:2551]	-
ENSG00000122729	1615.65	1600.99	1728.95	1908.56	2051.99	2148.59	1648.53	2036.38	-0.304543	0.00145386	0.0098733	ACO1	9	32384603	32454769	+	7555	protein_coding	aconitase 1 [Source:HGNC Symbol;Acc:HGNC:117]	-
ENSG00000131788	368.11	316.821	392.738	502.094	436.821	545.541	359.223	494.819	-0.461397	0.00150244	0.0101698	PIAS3	1	145848522	145859836	-	4805	protein_coding	protein inhibitor of activated STAT 3 [Source:HGNC Symbol;Acc:HGNC:16861]	zf-MIZ
ENSG00000198176	2797.83	2795.77	3231.28	3712.3	3571.28	3579.59	2941.63	3621.06	-0.299641	0.00150931	0.010199	TFDP1	13	113584721	113641470	+	3741	protein_coding	transcription factor Dp-1 [Source:HGNC Symbol;Acc:HGNC:11749]	E2F
ENSG00000111880	444.038	437.988	421.629	528.047	591.307	584.358	434.552	567.904	-0.38598	0.0015196	0.0102608	RNGTT	6	88610272	88963721	-	4916	protein_coding	RNA guanylyltransferase and 5'-phosphatase [Source:HGNC Symbol;Acc:HGNC:10073]	-
ENSG00000169857	265.27	228.429	274.465	370.332	329.214	366.142	256.055	355.229	-0.471714	0.00153221	0.0103334	AVEN	15	33866227	34039176	-	1808	protein_coding	apoptosis and caspase activation inhibitor [Source:HGNC Symbol;Acc:HGNC:13509]	-
ENSG00000107968	17.3002	16.8839	16.2512	35.9351	46.8784	39.8665	16.8118	40.8933	-1.28186	0.00154053	0.0103768	MAP3K8	10	30433937	30461833	+	3601	protein_coding	mitogen-activated protein kinase kinase kinase 8 [Source:HGNC Symbol;Acc:HGNC:6860]	-
ENSG00000145293	739.103	708.13	708.734	882.407	966.334	876.013	718.656	908.251	-0.337657	0.0015604	0.0105021	ENOPH1	4	82430562	82461091	+	2025	protein_coding	enolase-phosphatase 1 [Source:HGNC Symbol;Acc:HGNC:24599]	-
ENSG00000280433	51.9006	71.5082	59.5878	92.8325	94.8222	146.876	60.9989	111.51	-0.870738	0.00156284	0.0105143	FP565260.6	21	5155499	5165472	-	5411	protein_coding	trafficking protein particle complex subunit 10-like [Source:NCBI gene;Acc:102724200]	-
ENSG00000197601	2614.25	2743.14	2364.55	2891.78	3496.7	3371.86	2573.98	3253.45	-0.338	0.00156365	0.0105154	FAR1	11	13668670	13732346	+	7501	protein_coding	fatty acyl-CoA reductase 1 [Source:HGNC Symbol;Acc:HGNC:26222]	-
ENSG00000140563	75.9286	76.4741	67.7134	126.771	102.28	138.484	73.372	122.512	-0.741007	0.00156796	0.0105402	MCTP2	15	94231538	94483952	+	12978	protein_coding	multiple C2 and transmembrane domain containing 2 [Source:HGNC Symbol;Acc:HGNC:25636]	-
ENSG00000184162	179.73	213.532	232.031	323.416	288.728	283.262	208.431	298.469	-0.51774	0.00157577	0.0105758	NR2C2AP	19	19201416	19203424	-	1794	protein_coding	nuclear receptor 2C2 associated protein [Source:HGNC Symbol;Acc:HGNC:30763]	-
ENSG00000198860	650.679	785.597	646.437	935.312	930.109	848.736	694.238	904.719	-0.382638	0.00157756	0.0105833	TSEN15	1	184051651	184123978	+	10197	protein_coding	tRNA splicing endonuclease subunit 15 [Source:HGNC Symbol;Acc:HGNC:16791]	-
ENSG00000111424	80.7342	70.5151	102.022	156.717	131.046	131.14	84.4236	139.634	-0.724131	0.00157874	0.0105869	VDR	12	47841537	47943048	-	5674	protein_coding	vitamin D receptor [Source:HGNC Symbol;Acc:HGNC:12679]	THR-like
ENSG00000225614	7.68897	14.8975	9.02846	42.9225	31.9625	22.0315	10.5383	32.3055	-1.62219	0.00158127	0.0105953	ZNF469	16	88427471	88440757	+	13287	protein_coding	zinc finger protein 469 [Source:HGNC Symbol;Acc:HGNC:23216]	zf-C2H2
ENSG00000171631	3.84449	3.97268	2.70854	19.964	26.6354	8.39294	3.50857	18.3308	-2.38976	0.00160245	0.0107155	P2RY6	11	73264505	73298617	+	3976	protein_coding	pyrimidinergic receptor P2Y6 [Source:HGNC Symbol;Acc:HGNC:8543]	-
ENSG00000120705	3250.51	3223.83	3149.13	3786.17	3784.36	3896.42	3207.82	3822.32	-0.252884	0.0016268	0.0108709	ETF1	5	138506095	138543300	-	4601	protein_coding	eukaryotic translation termination factor 1 [Source:HGNC Symbol;Acc:HGNC:3477]	-
ENSG00000111602	1473.4	1367.59	1447.26	1782.78	1670.57	1812.87	1429.42	1755.41	-0.296338	0.00162735	0.0108709	TIMELESS	12	56416373	56449403	-	5818	protein_coding	timeless circadian regulator [Source:HGNC Symbol;Acc:HGNC:11813]	-
ENSG00000172137	2.88337	2.97951	1.80569	13.9748	21.3083	10.4912	2.55619	15.2581	-2.58323	0.00162765	0.0108709	CALB2	16	71358713	71390438	+	1703	protein_coding	calbindin 2 [Source:HGNC Symbol;Acc:HGNC:1435]	-
ENSG00000037241	969.772	917.689	1096.05	1300.65	1235.88	1239.01	994.505	1258.51	-0.33928	0.00163231	0.0108976	RPL26L1	5	172958729	172969771	+	1164	protein_coding	ribosomal protein L26 like 1 [Source:HGNC Symbol;Acc:HGNC:17050]	-
ENSG00000130309	2539.28	2489.88	2812.36	3443.78	3025.79	3217.64	2613.84	3229.07	-0.304884	0.00163403	0.0109047	COLGALT1	19	17555594	17583162	+	4900	protein_coding	collagen beta(1-O)galactosyltransferase 1 [Source:HGNC Symbol;Acc:HGNC:26182]	-
ENSG00000148362	258.542	215.518	340.373	515.07	366.504	367.191	271.477	416.255	-0.615886	0.00165171	0.0110139	PAXX	9	136992418	136993984	+	1367	protein_coding	PAXX, non-homologous end joining factor [Source:HGNC Symbol;Acc:HGNC:27849]	-
ENSG00000142864	8977.84	9113.33	8802.74	10858.4	10319.6	10581.4	8964.64	10586.5	-0.239945	0.00165914	0.0110589	SERBP1	1	67407810	67430415	-	7676	protein_coding	SERPINE1 mRNA binding protein 1 [Source:HGNC Symbol;Acc:HGNC:17860]	-
ENSG00000128789	804.459	796.522	793.601	1022.16	1032.39	942.107	798.194	998.884	-0.32364	0.00166512	0.0110899	PSMG2	18	12658043	12725740	+	3356	protein_coding	proteasome assembly chaperone 2 [Source:HGNC Symbol;Acc:HGNC:24929]	-
ENSG00000164300	479.6	410.179	551.639	668.793	590.241	707.105	480.473	655.38	-0.447111	0.00166865	0.0111056	SERINC5	5	80111651	80256079	-	9570	protein_coding	serine incorporator 5 [Source:HGNC Symbol;Acc:HGNC:18825]	-
ENSG00000175305	204.719	251.272	208.557	301.456	327.083	305.293	221.516	311.277	-0.491494	0.00166882	0.0111056	CCNE2	8	94879770	94896678	-	4397	protein_coding	cyclin E2 [Source:HGNC Symbol;Acc:HGNC:1590]	-
ENSG00000115514	692.969	678.335	628.381	766.616	942.894	891.75	666.561	867.087	-0.379313	0.00167379	0.0111342	TXNDC9	2	99318982	99340702	-	2816	protein_coding	thioredoxin domain containing 9 [Source:HGNC Symbol;Acc:HGNC:24110]	-
ENSG00000198721	420.01	445.933	570.598	661.806	621.138	671.435	478.847	651.46	-0.443266	0.00167509	0.0111384	ECI2	6	4115689	4135597	-	4579	protein_coding	enoyl-CoA delta isomerase 2 [Source:HGNC Symbol;Acc:HGNC:14601]	-
ENSG00000154473	2651.73	2608.06	2528.87	3016.56	3356.06	3078.11	2596.22	3150.24	-0.279016	0.00168058	0.0111704	BUB3	10	123154277	123170467	+	8300	protein_coding	BUB3, mitotic checkpoint protein [Source:HGNC Symbol;Acc:HGNC:1151]	-
ENSG00000104756	1020.71	991.184	880.274	1156.91	1274.24	1221.17	964.056	1217.44	-0.336862	0.00168314	0.0111785	KCTD9	8	25427847	25458476	-	4383	protein_coding	potassium channel tetramerization domain containing 9 [Source:HGNC Symbol;Acc:HGNC:22401]	-
ENSG00000134697	1417.65	1579.14	1328.09	1704.92	1849.56	1871.63	1441.63	1808.7	-0.32747	0.00169183	0.0112284	GNL2	1	37566816	37595935	-	5745	protein_coding	G protein nucleolar 2 [Source:HGNC Symbol;Acc:HGNC:29925]	-
ENSG00000255717	1066.85	1051.77	1112.31	1417.44	1245.47	1363.85	1076.97	1342.26	-0.317715	0.00169201	0.0112284	SNHG1	11	62851988	62855914	-	3756	processed_transcript	small nucleolar RNA host gene 1 [Source:HGNC Symbol;Acc:HGNC:32688]	-
ENSG00000118655	305.637	248.292	330.442	489.117	382.485	390.272	294.79	420.625	-0.512431	0.00169283	0.0112293	DCLRE1B	1	113905141	113914086	+	3940	protein_coding	DNA cross-link repair 1B [Source:HGNC Symbol;Acc:HGNC:17641]	-
ENSG00000168175	933.249	858.099	864.926	1066.08	1083.53	1190.75	885.425	1113.45	-0.330527	0.00169893	0.0112652	MAPK1IP1L	14	55051631	55070192	+	6988	protein_coding	mitogen-activated protein kinase 1 interacting protein 1 like [Source:HGNC Symbol;Acc:HGNC:19840]	-
ENSG00000166902	769.858	859.092	780.059	995.204	1016.41	1010.3	803.003	1007.3	-0.32727	0.00170398	0.0112943	MRPL16	11	59806135	59810872	-	2271	protein_coding	mitochondrial ribosomal protein L16 [Source:HGNC Symbol;Acc:HGNC:14476]	-
ENSG00000160131	1847.28	1625.82	1393.09	1881.6	2284.25	2233.57	1622.06	2133.14	-0.395225	0.00171623	0.0113709	VMA21	X	151396515	151409364	+	5109	protein_coding	VMA21, vacuolar ATPase assembly factor [Source:HGNC Symbol;Acc:HGNC:22082]	-
ENSG00000218336	2998.7	3104.65	2648.95	3393.87	3714.05	3711.78	2917.43	3606.57	-0.306036	0.00172107	0.0113939	TENM3	4	182143987	182803024	+	11983	protein_coding	teneurin transmembrane protein 3 [Source:HGNC Symbol;Acc:HGNC:29944]	-
ENSG00000235750	30.7559	18.8702	20.7654	47.9135	52.2055	55.6032	23.4639	51.9074	-1.14519	0.00172461	0.0114092	KIAA0040	1	175156987	175192999	-	4783	protein_coding	KIAA0040 [Source:HGNC Symbol;Acc:HGNC:28950]	-
ENSG00000146282	613.196	627.683	548.027	728.685	790.54	778.445	596.302	765.89	-0.361428	0.00172476	0.0114092	RARS2	6	87514378	87590003	-	2545	protein_coding	arginyl-tRNA synthetase 2, mitochondrial [Source:HGNC Symbol;Acc:HGNC:21406]	-
ENSG00000198805	358.498	395.282	423.435	511.078	555.082	497.282	392.405	521.147	-0.408759	0.00173814	0.0114931	PNP	14	20468954	20477094	+	4139	protein_coding	purine nucleoside phosphorylase [Source:HGNC Symbol;Acc:HGNC:7892]	-
ENSG00000162302	818.876	716.076	1289.26	1675.98	1183.68	1410.01	941.405	1423.22	-0.595859	0.00174294	0.0115156	RPS6KA4	11	64359148	64372215	+	3807	protein_coding	ribosomal protein S6 kinase A4 [Source:HGNC Symbol;Acc:HGNC:10433]	-
ENSG00000160888	419.049	396.275	617.546	866.436	623.269	644.158	477.623	711.288	-0.574004	0.00174548	0.0115278	IER2	19	13150415	13154908	+	3072	protein_coding	immediate early response 2 [Source:HGNC Symbol;Acc:HGNC:28871]	-
ENSG00000233328	88.4232	136.064	52.365	177.679	217.345	134.287	92.2842	176.437	-0.938008	0.00175328	0.0115673	PFN1P1	1	171670517	171670939	-	423	processed_pseudogene	profilin 1 pseudogene 1 [Source:HGNC Symbol;Acc:HGNC:42989]	-
ENSG00000140538	0.961122	0	1.80569	14.973	17.0467	4.19647	0.922271	12.072	-3.6802	0.00177235	0.0116727	NTRK3	15	87859751	88256768	-	26750	protein_coding	neurotrophic receptor tyrosine kinase 3 [Source:HGNC Symbol;Acc:HGNC:8033]	-
ENSG00000111196	326.781	347.609	306.065	409.261	452.802	449.022	326.819	437.029	-0.419545	0.0017763	0.0116895	MAGOHB	12	10604190	10613623	-	4856	protein_coding	mago homolog B, exon junction complex subunit [Source:HGNC Symbol;Acc:HGNC:25504]	-
ENSG00000144158	73.0453	78.4604	87.576	120.782	150.224	119.599	79.6939	130.202	-0.706573	0.00180334	0.0118533	AL078621.1	2	113657908	113658675	+	768	processed_pseudogene	small nuclear ribonucleoprotein polypeptide A' (SNRPA1) pseudogene	-
ENSG00000109670	373.876	418.125	328.636	475.142	493.288	550.787	373.546	506.406	-0.439785	0.00180783	0.0118769	FBXW7	4	152320544	152536063	-	11095	protein_coding	F-box and WD repeat domain containing 7 [Source:HGNC Symbol;Acc:HGNC:16712]	-
ENSG00000185359	1963.57	1755.92	2057.59	2483.52	2311.96	2348.97	1925.69	2381.48	-0.306315	0.00181052	0.0118769	HGS	17	81683326	81703138	+	8254	protein_coding	hepatocyte growth factor-regulated tyrosine kinase substrate [Source:HGNC Symbol;Acc:HGNC:4897]	-
ENSG00000171867	1149.5	1143.14	1112.31	1339.58	1448.97	1393.23	1134.98	1393.93	-0.296435	0.00182184	0.0119417	PRNP	20	4686236	4701590	+	2851	protein_coding	prion protein [Source:HGNC Symbol;Acc:HGNC:9449]	-
ENSG00000033050	330.626	339.664	373.778	474.144	493.288	428.04	348.023	465.157	-0.418004	0.00182499	0.0119567	ABCF2	7	151212490	151227230	-	4177	protein_coding	ATP binding cassette subfamily F member 2 [Source:HGNC Symbol;Acc:HGNC:71]	-
ENSG00000141985	1900.14	1632.77	2335.66	3230.17	2270.4	2623.84	1956.19	2708.14	-0.469142	0.00182556	0.0119567	SH3GL1	19	4360370	4400547	-	3685	protein_coding	SH3 domain containing GRB2 like 1, endophilin A2 [Source:HGNC Symbol;Acc:HGNC:10830]	-
ENSG00000127423	23.0669	25.8224	18.9598	44.9189	43.6821	62.947	22.6164	50.516	-1.1617	0.00183184	0.0119931	AUNIP	1	25831913	25859458	-	2408	protein_coding	aurora kinase A and ninein interacting protein [Source:HGNC Symbol;Acc:HGNC:28363]	-
ENSG00000155115	714.113	763.748	604.004	838.487	976.988	916.929	693.955	910.801	-0.392697	0.00183626	0.0120172	GTF3C6	6	110958560	110967890	+	1067	protein_coding	general transcription factor IIIC subunit 6 [Source:HGNC Symbol;Acc:HGNC:20872]	-
ENSG00000131323	766.014	727.994	839.646	1005.19	958.876	981.974	777.885	982.012	-0.335789	0.00183946	0.0120312	TRAF3	14	102777476	102911500	+	8263	protein_coding	TNF receptor associated factor 3 [Source:HGNC Symbol;Acc:HGNC:12033]	-
ENSG00000149115	2645.01	2213.78	2994.74	3758.22	3142.98	3348.78	2617.84	3416.66	-0.384069	0.00183985	0.0120312	TNKS1BP1	11	57299638	57324952	-	7149	protein_coding	tankyrase 1 binding protein 1 [Source:HGNC Symbol;Acc:HGNC:19081]	-
ENSG00000078401	90.3454	89.3853	83.9646	137.751	120.392	165.761	87.8985	141.301	-0.685452	0.00186458	0.0121665	EDN1	6	12290363	12297194	+	2033	protein_coding	endothelin 1 [Source:HGNC Symbol;Acc:HGNC:3176]	-
ENSG00000134265	574.751	585.97	461.354	681.77	737.269	724.94	540.692	714.66	-0.403107	0.00186869	0.0121862	NAPG	18	10525905	10552761	+	5586	protein_coding	NSF attachment protein gamma [Source:HGNC Symbol;Acc:HGNC:7642]	-
ENSG00000165689	1049.54	993.17	1011.19	1317.62	1258.26	1201.24	1017.97	1259.04	-0.306738	0.00188557	0.0122818	ENTR1	9	136401922	136410609	-	3133	protein_coding	endosome associated trafficking regulator 1 [Source:HGNC Symbol;Acc:HGNC:10667]	-
ENSG00000175029	1473.4	1459.96	1354.27	1714.91	1818.67	1715.31	1429.21	1749.63	-0.291956	0.00188586	0.0122818	CTBP2	10	124984317	125161170	-	10946	protein_coding	C-terminal binding protein 2 [Source:HGNC Symbol;Acc:HGNC:2495]	-
ENSG00000135362	24.9892	22.8429	12.6398	43.9207	51.14	46.1612	20.1573	47.074	-1.22816	0.00188631	0.0122818	PRR5L	11	36296288	36465204	+	6616	protein_coding	proline rich 5 like [Source:HGNC Symbol;Acc:HGNC:25878]	-
ENSG00000065618	7.68897	1.98634	7.22277	21.9604	24.5046	19.9332	5.63269	22.1327	-1.96511	0.00189214	0.0123149	COL17A1	10	104031286	104085957	-	7066	protein_coding	collagen type XVII alpha 1 chain [Source:HGNC Symbol;Acc:HGNC:2194]	-
ENSG00000101868	843.865	881.935	706.025	929.323	1129.34	1167.67	810.608	1075.44	-0.408065	0.00189486	0.0123278	POLA1	X	24693919	24996986	+	6336	protein_coding	DNA polymerase alpha 1, catalytic subunit [Source:HGNC Symbol;Acc:HGNC:9173]	-
ENSG00000268858	85.5398	63.5629	74.0333	122.778	125.719	117.501	74.3787	122	-0.713204	0.00190085	0.0123619	AL118506.1	20	63861212	63864293	-	3082	antisense	novel transcript, antisense to ABHD16B	-
ENSG00000221968	752.558	661.451	884.789	1220.8	935.437	975.679	766.266	1043.97	-0.445926	0.00191092	0.0124225	FADS3	11	61873519	61892051	-	6283	protein_coding	fatty acid desaturase 3 [Source:HGNC Symbol;Acc:HGNC:3576]	-
ENSG00000152253	321.976	302.917	270.854	389.297	438.952	388.173	298.582	405.474	-0.441842	0.00191271	0.0124292	SPC25	2	168834132	168913371	-	1841	protein_coding	SPC25, NDC80 kinetochore complex component [Source:HGNC Symbol;Acc:HGNC:24031]	-
ENSG00000106144	772.742	806.454	707.831	887.398	1017.47	1018.69	762.342	974.522	-0.354376	0.00191778	0.0124573	CASP2	7	143288215	143307696	+	8020	protein_coding	caspase 2 [Source:HGNC Symbol;Acc:HGNC:1503]	-
ENSG00000126524	948.627	1035.88	742.139	1140.94	1251.87	1227.47	908.881	1206.76	-0.4095	0.00192982	0.0125257	SBDS	7	66987677	66995601	-	1732	protein_coding	SBDS, ribosome maturation factor [Source:HGNC Symbol;Acc:HGNC:19440]	-
ENSG00000064703	525.734	495.592	464.063	574.962	701.045	684.025	495.129	653.344	-0.399878	0.00193334	0.0125387	DDX20	1	111755245	111768016	+	6019	protein_coding	DEAD-box helicase 20 [Source:HGNC Symbol;Acc:HGNC:2743]	-
ENSG00000095713	21.1447	19.8634	22.5711	33.9387	64.9905	49.3085	21.1931	49.4126	-1.21815	0.00195212	0.0126457	CRTAC1	10	97865000	98030828	-	3553	protein_coding	cartilage acidic protein 1 [Source:HGNC Symbol;Acc:HGNC:14882]	-
ENSG00000063978	1968.38	1858.22	1901.39	2274.89	2237.38	2431.85	1909.33	2314.71	-0.277725	0.00195526	0.0126611	RNF4	4	2462220	2625320	+	7270	protein_coding	ring finger protein 4 [Source:HGNC Symbol;Acc:HGNC:10067]	-
ENSG00000082153	4884.42	5110.85	4876.27	5548.99	6218.84	6140.48	4957.18	5969.44	-0.268046	0.00196449	0.0127109	BZW1	2	200810594	200827338	+	8085	protein_coding	basic leucine zipper and W2 domains 1 [Source:HGNC Symbol;Acc:HGNC:18380]	-
ENSG00000106105	4232.78	4542.76	3681.8	4781.37	5443.22	5401.91	4152.45	5208.83	-0.327079	0.00197138	0.0127502	GARS	7	30594681	30634033	+	4152	protein_coding	glycyl-tRNA synthetase [Source:HGNC Symbol;Acc:HGNC:4162]	-
ENSG00000121211	126.868	144.01	102.022	180.674	194.971	191.988	124.3	189.211	-0.607996	0.00197496	0.0127637	MND1	4	153344649	153415118	+	1511	protein_coding	meiotic nuclear divisions 1 [Source:HGNC Symbol;Acc:HGNC:24839]	-
ENSG00000086827	254.697	290.006	272.659	349.369	427.232	351.454	272.454	376.019	-0.464534	0.00198924	0.012826	ZW10	11	113733187	113773811	-	2992	protein_coding	zw10 kinetochore protein [Source:HGNC Symbol;Acc:HGNC:13194]	-
ENSG00000123178	211.447	179.764	185.986	291.474	270.616	253.886	192.399	271.992	-0.499812	0.00200387	0.0129053	SPRYD7	13	49912706	49936490	-	3340	protein_coding	SPRY domain containing 7 [Source:HGNC Symbol;Acc:HGNC:14297]	-
ENSG00000154222	555.528	502.544	577.821	741.661	658.428	713.4	545.298	704.496	-0.369294	0.00200893	0.0129328	CC2D1B	1	52345723	52366193	-	7495	protein_coding	coiled-coil and C2 domain containing 1B [Source:HGNC Symbol;Acc:HGNC:29386]	-
ENSG00000131747	7424.67	8324.75	6633.21	8358.91	10109.7	10060	7460.87	9509.55	-0.350064	0.00202735	0.0130449	TOP2A	17	40388516	40417950	-	6437	protein_coding	DNA topoisomerase II alpha [Source:HGNC Symbol;Acc:HGNC:11989]	-
ENSG00000137166	865.01	790.563	920	1298.66	1019.6	1054.36	858.524	1124.21	-0.389008	0.00202791	0.0130449	FOXP4	6	41546426	41602384	+	6170	protein_coding	forkhead box P4 [Source:HGNC Symbol;Acc:HGNC:20842]	Fork
ENSG00000166788	380.604	360.521	343.081	446.195	532.709	466.857	361.402	481.92	-0.415052	0.00204716	0.0131494	SAAL1	11	18069935	18106091	-	3070	protein_coding	serum amyloid A like 1 [Source:HGNC Symbol;Acc:HGNC:25158]	-
ENSG00000111846	341.198	317.814	294.328	413.254	471.98	401.812	317.78	429.015	-0.433172	0.00204733	0.0131494	GCNT2	6	10492223	10629368	+	9072	protein_coding	glucosaminyl (N-acetyl) transferase 2 (I blood group) [Source:HGNC Symbol;Acc:HGNC:4204]	-
ENSG00000125844	2195.2	2205.83	2441.29	2939.69	2691.24	2726.66	2280.78	2785.87	-0.288522	0.00205093	0.0131674	RRBP1	20	17613678	17682295	-	6980	protein_coding	ribosome binding protein 1 [Source:HGNC Symbol;Acc:HGNC:10448]	-
ENSG00000136699	1973.18	1809.56	2099.12	2541.41	2332.2	2371.01	1960.62	2414.87	-0.300498	0.00206444	0.0132439	SMPD4	2	130151392	130182750	-	7375	protein_coding	sphingomyelin phosphodiesterase 4 [Source:HGNC Symbol;Acc:HGNC:32949]	-
ENSG00000186716	1332.11	1223.59	1441.84	1718.9	1610.91	1638.72	1332.51	1656.18	-0.313443	0.00209531	0.0134108	BCR	22	23179704	23318037	+	12389	protein_coding	BCR, RhoGEF and GTPase activating protein [Source:HGNC Symbol;Acc:HGNC:1014]	-
ENSG00000151849	539.189	611.793	373.778	686.761	743.661	733.333	508.253	721.252	-0.505909	0.00209837	0.0134252	CENPJ	13	24882284	24922889	-	5812	protein_coding	centromere protein J [Source:HGNC Symbol;Acc:HGNC:17272]	-
ENSG00000213719	6012.78	6062.31	6539.31	7617.25	7105.27	7523.22	6204.8	7415.25	-0.257077	0.0021049	0.0134566	CLIC1	6	31730581	31739763	-	1942	protein_coding	chloride intracellular channel 1 [Source:HGNC Symbol;Acc:HGNC:2062]	-
ENSG00000110756	397.904	437.988	393.641	550.007	530.578	518.264	409.844	532.95	-0.379539	0.00210917	0.0134787	HPS5	11	18278668	18322198	-	6433	protein_coding	HPS5, biogenesis of lysosomal organelles complex 2 subunit 2 [Source:HGNC Symbol;Acc:HGNC:17022]	-
ENSG00000116285	375.799	401.241	358.43	467.157	561.475	483.643	378.49	504.092	-0.413497	0.00211974	0.0135253	ERRFI1	1	8004404	8026308	-	4186	protein_coding	ERBB receptor feedback inhibitor 1 [Source:HGNC Symbol;Acc:HGNC:18185]	-
ENSG00000104312	1753.09	1903.91	1717.21	2101.21	2317.28	2162.23	1791.4	2193.57	-0.292272	0.00212217	0.0135305	RIPK2	8	89757747	89791063	+	3117	protein_coding	receptor interacting serine/threonine kinase 2 [Source:HGNC Symbol;Acc:HGNC:10020]	-
ENSG00000186522	1819.4	1860.21	1488.79	2025.34	2391.86	2203.15	1722.8	2206.78	-0.357364	0.00212404	0.0135372	2022-09-10	2	109542982	109614206	-	4131	protein_coding	septin 10 [Source:HGNC Symbol;Acc:HGNC:14349]	-
ENSG00000137693	1194.67	1175.91	1179.12	1391.49	1447.9	1491.85	1183.23	1443.75	-0.28698	0.00213506	0.0135865	YAP1	11	102110461	102233423	+	6296	protein_coding	Yes associated protein 1 [Source:HGNC Symbol;Acc:HGNC:16262]	-
ENSG00000165244	555.528	567.1	551.639	676.779	713.83	729.137	558.089	706.582	-0.340294	0.0021486	0.0136654	ZNF367	9	96385941	96418329	-	3646	protein_coding	zinc finger protein 367 [Source:HGNC Symbol;Acc:HGNC:18320]	zf-C2H2
ENSG00000198355	357.537	249.286	389.126	517.067	430.429	489.938	331.983	479.144	-0.528422	0.00214911	0.0136654	PIM3	22	49960513	49964080	+	2461	protein_coding	Pim-3 proto-oncogene, serine/threonine kinase [Source:HGNC Symbol;Acc:HGNC:19310]	-
ENSG00000179115	1019.75	945.498	1152.03	1389.49	1269.98	1289.37	1039.09	1316.28	-0.340804	0.00215706	0.0137107	FARSA	19	12922479	12934037	-	2435	protein_coding	phenylalanyl-tRNA synthetase subunit alpha [Source:HGNC Symbol;Acc:HGNC:3592]	-
ENSG00000090889	1550.29	1667.53	1330.79	1777.79	1952.91	2072.01	1516.21	1934.24	-0.351531	0.00215951	0.013721	KIF4A	X	70290090	70420832	+	4533	protein_coding	kinesin family member 4A [Source:HGNC Symbol;Acc:HGNC:13339]	-
ENSG00000170791	198.952	220.484	172.444	265.521	343.064	257.034	197.293	288.54	-0.549044	0.00218218	0.0138492	CHCHD7	8	56211686	56218798	+	5866	protein_coding	coiled-coil-helix-coiled-coil-helix domain containing 7 [Source:HGNC Symbol;Acc:HGNC:28314]	-
ENSG00000214381	38.4449	23.8361	19.8626	47.9135	67.1213	62.947	27.3812	59.3273	-1.11644	0.00219201	0.0139013	LINC00488	3	109178143	109216965	+	3613	processed_transcript	long intergenic non-protein coding RNA 488 [Source:HGNC Symbol;Acc:HGNC:32675]	-
ENSG00000099940	500.744	529.36	503.788	627.867	648.839	678.779	511.297	651.828	-0.350382	0.00219207	0.0139013	SNAP29	22	20858983	20891218	+	4953	protein_coding	synaptosome associated protein 29 [Source:HGNC Symbol;Acc:HGNC:11133]	-
ENSG00000127920	619.924	633.642	520.942	743.658	764.97	783.691	591.503	764.106	-0.370012	0.00220151	0.0139558	GNG11	7	93921699	93928610	+	3055	protein_coding	G protein subunit gamma 11 [Source:HGNC Symbol;Acc:HGNC:4403]	-
ENSG00000100280	1617.57	1442.08	1760.55	2205.02	1868.74	2034.24	1606.73	2036	-0.34146	0.00220953	0.0139828	AP1B1	22	29327680	29423179	-	6721	protein_coding	adaptor related protein complex 1 subunit beta 1 [Source:HGNC Symbol;Acc:HGNC:554]	-
ENSG00000186638	334.47	313.842	278.979	388.299	431.494	429.089	309.097	416.294	-0.429875	0.00220999	0.0139828	KIF24	9	34252381	34311371	-	6131	protein_coding	kinesin family member 24 [Source:HGNC Symbol;Acc:HGNC:19916]	-
ENSG00000214575	77.8509	86.4058	70.422	122.778	135.308	118.55	78.2262	125.546	-0.68371	0.00221323	0.0139909	CPEB1	15	82543201	82648861	-	8215	protein_coding	cytoplasmic polyadenylation element binding protein 1 [Source:HGNC Symbol;Acc:HGNC:21744]	-
ENSG00000144381	17136.8	17481.8	16416.4	19861.2	19830.6	20194.5	17011.7	19962.1	-0.230756	0.00221823	0.0140136	HSPD1	2	197486581	197516737	-	4245	protein_coding	heat shock protein family D (Hsp60) member 1 [Source:HGNC Symbol;Acc:HGNC:5261]	-
ENSG00000148803	145.129	105.276	180.569	278.497	192.841	222.413	143.658	231.25	-0.68548	0.00223075	0.0140873	FUOM	10	133355154	133358035	-	1284	protein_coding	fucose mutarotase [Source:HGNC Symbol;Acc:HGNC:24733]	-
ENSG00000087365	3713.77	3893.23	3788.34	4645.62	4495	4387.41	3798.45	4509.34	-0.247568	0.00226761	0.0143092	SF3B2	11	66050729	66069308	+	9795	protein_coding	splicing factor 3b subunit 2 [Source:HGNC Symbol;Acc:HGNC:10769]	-
ENSG00000123977	3.84449	6.95219	7.22277	11.9784	34.0934	24.1297	6.00648	23.4005	-1.95756	0.00227419	0.0143407	DAW1	2	227871054	227924344	+	2933	protein_coding	dynein assembly factor with WD repeats 1 [Source:HGNC Symbol;Acc:HGNC:26383]	-
ENSG00000144566	638.185	626.69	576.918	724.692	795.867	830.901	613.931	783.82	-0.352518	0.00229677	0.0144759	RAB5A	3	19947079	19985175	+	3785	protein_coding	RAB5A, member RAS oncogene family [Source:HGNC Symbol;Acc:HGNC:9783]	-
ENSG00000259330	141.285	140.037	176.958	224.595	229.065	215.069	152.76	222.909	-0.5436	0.00229808	0.0144759	INAFM2	15	40323664	40326715	+	3052	protein_coding	InaF motif containing 2 [Source:HGNC Symbol;Acc:HGNC:35165]	-
ENSG00000182934	988.994	1020.98	1206.2	1390.49	1339.23	1332.38	1072.06	1354.03	-0.336495	0.00230501	0.0145065	SRPRA	11	126262919	126269144	-	4167	protein_coding	SRP receptor subunit alpha [Source:HGNC Symbol;Acc:HGNC:11307]	-
ENSG00000135336	553.606	607.82	481.217	631.86	855.53	743.824	547.548	743.738	-0.441981	0.00230934	0.0145221	ORC3	6	87590067	87667453	+	3689	protein_coding	origin recognition complex subunit 3 [Source:HGNC Symbol;Acc:HGNC:8489]	-
ENSG00000160255	10.5723	9.9317	12.6398	37.9315	23.4392	31.4735	11.048	30.9481	-1.48515	0.00231011	0.0145221	ITGB2	21	44885953	44931989	-	6797	protein_coding	integrin subunit beta 2 [Source:HGNC Symbol;Acc:HGNC:6155]	-
ENSG00000131381	275.842	304.903	342.178	407.265	402.728	435.384	307.641	415.126	-0.431533	0.00234328	0.0147138	RBSN	3	15070073	15099163	-	7921	protein_coding	rabenosyn, RAB effector [Source:HGNC Symbol;Acc:HGNC:20759]	-
ENSG00000130340	1843.43	1835.38	1714.5	2160.1	2209.68	2132.86	1797.77	2167.54	-0.269991	0.00235041	0.0147531	SNX9	6	157700387	157945077	+	4637	protein_coding	sorting nexin 9 [Source:HGNC Symbol;Acc:HGNC:14973]	-
ENSG00000119185	1046.66	1096.46	1225.16	1600.11	1371.19	1326.08	1122.76	1432.46	-0.351412	0.00235429	0.0147718	ITGB1BP1	2	9403475	9423547	-	6678	protein_coding	integrin subunit beta 1 binding protein 1 [Source:HGNC Symbol;Acc:HGNC:23927]	-
ENSG00000154845	1209.09	1362.63	1207.1	1486.32	1597.06	1587.31	1259.61	1556.9	-0.305845	0.00237277	0.0148625	PPP4R1	18	9546791	9615240	-	8131	protein_coding	protein phosphatase 4 regulatory subunit 1 [Source:HGNC Symbol;Acc:HGNC:9320]	-
ENSG00000112576	492.094	508.503	622.963	822.516	661.624	695.565	541.187	726.568	-0.42469	0.00240413	0.015039	CCND3	6	41934933	42050357	-	5802	protein_coding	cyclin D3 [Source:HGNC Symbol;Acc:HGNC:1585]	-
ENSG00000100413	602.623	715.082	799.018	1048.11	873.642	889.652	705.575	937.134	-0.409362	0.00242892	0.0151769	POLR3H	22	41525804	41544606	-	6594	protein_coding	RNA polymerase III subunit H [Source:HGNC Symbol;Acc:HGNC:30349]	-
ENSG00000188191	953.433	840.222	1267.6	1614.09	1231.62	1395.33	1020.42	1413.68	-0.469945	0.00243649	0.0152184	PRKAR1B	7	549197	727650	-	4491	protein_coding	protein kinase cAMP-dependent type I regulatory subunit beta [Source:HGNC Symbol;Acc:HGNC:9390]	-
ENSG00000229558	8.6501	5.95902	5.41707	19.964	20.2429	28.3262	6.6754	22.8444	-1.77634	0.00246433	0.0153569	SACS-AS1	13	23418971	23428869	+	2234	lincRNA	SACS antisense RNA 1 [Source:HGNC Symbol;Acc:HGNC:39835]	-
ENSG00000170142	566.101	640.595	570.598	748.649	807.586	716.547	592.431	757.594	-0.355053	0.00246621	0.0153578	UBE2E1	3	23805903	23891316	+	3074	protein_coding	ubiquitin conjugating enzyme E2 E1 [Source:HGNC Symbol;Acc:HGNC:12477]	-
ENSG00000204442	175.885	220.484	198.626	281.492	266.354	286.409	198.332	278.085	-0.488169	0.00246929	0.0153712	FAM155A	13	107163510	107866735	-	8503	protein_coding	family with sequence similarity 155 member A [Source:HGNC Symbol;Acc:HGNC:33877]	-
ENSG00000197937	3.84449	6.95219	2.70854	10.9802	23.4392	24.1297	4.50174	19.5164	-2.12393	0.00247249	0.0153853	ZNF347	19	53124072	53159075	-	9131	protein_coding	zinc finger protein 347 [Source:HGNC Symbol;Acc:HGNC:16447]	zf-C2H2
ENSG00000156804	287.375	356.548	301.55	380.314	494.354	432.236	315.158	435.635	-0.46706	0.0024769	0.015407	FBXO32	8	123497889	123541206	-	7395	protein_coding	F-box protein 32 [Source:HGNC Symbol;Acc:HGNC:16731]	-
ENSG00000109381	479.6	571.073	469.48	628.865	697.848	657.797	506.717	661.503	-0.385022	0.00248016	0.0154149	ELF2	4	139028112	139177218	-	8560	protein_coding	E74 like ETS transcription factor 2 [Source:HGNC Symbol;Acc:HGNC:3317]	ETS
ENSG00000149503	1002.45	956.423	1066.26	1370.53	1134.67	1323.99	1008.38	1276.39	-0.34001	0.0024838	0.0154267	INCENP	11	62123973	62153163	+	4473	protein_coding	inner centromere protein [Source:HGNC Symbol;Acc:HGNC:6058]	-
ENSG00000140950	716.036	714.089	850.481	1011.18	909.866	997.711	760.202	972.917	-0.355529	0.00248772	0.0154397	TLDC1	16	84476421	84554033	-	8159	protein_coding	TBC/LysM-associated domain containing 1 [Source:HGNC Symbol;Acc:HGNC:29325]	-
ENSG00000109079	1798.26	1827.43	1798.47	2176.07	2189.43	2123.41	1808.05	2162.97	-0.258616	0.00248774	0.0154397	TNFAIP1	17	28335602	28347009	+	3889	protein_coding	TNF alpha induced protein 1 [Source:HGNC Symbol;Acc:HGNC:11894]	-
ENSG00000143256	814.07	858.099	811.658	1030.14	1007.88	1024.99	827.942	1021	-0.302615	0.00249511	0.0154738	PFDN2	1	161100556	161118111	-	677	protein_coding	prefoldin subunit 2 [Source:HGNC Symbol;Acc:HGNC:8867]	-
ENSG00000106636	1967.42	2067.78	2618.25	3060.48	2696.57	2822.13	2217.82	2859.72	-0.366549	0.0025113	0.015543	YKT6	7	44200968	44214294	+	3707	protein_coding	YKT6 v-SNARE homolog [Source:HGNC Symbol;Acc:HGNC:16959]	-
ENSG00000075790	1035.13	1070.64	932.64	1165.9	1331.77	1323.99	1012.8	1273.88	-0.331012	0.00251152	0.015543	BCAP29	7	107579977	107629170	+	8409	protein_coding	B cell receptor associated protein 29 [Source:HGNC Symbol;Acc:HGNC:24131]	-
ENSG00000108854	559.373	591.929	458.646	650.825	718.091	765.856	536.649	711.591	-0.40763	0.00251283	0.015543	SMURF2	17	64542295	64662068	-	6961	protein_coding	SMAD specific E3 ubiquitin protein ligase 2 [Source:HGNC Symbol;Acc:HGNC:16809]	-
ENSG00000100320	2877.6	3188.08	2651.66	3507.67	3596.85	3560.7	2905.78	3555.07	-0.291141	0.00251985	0.0155635	RBFOX2	22	35738736	36028425	-	10014	protein_coding	RNA binding fox-1 homolog 2 [Source:HGNC Symbol;Acc:HGNC:9906]	-
ENSG00000106399	427.699	454.872	463.16	543.02	579.587	614.783	448.577	579.13	-0.368136	0.00254402	0.015689	RPA3	7	7636518	7718607	-	3232	protein_coding	replication protein A3 [Source:HGNC Symbol;Acc:HGNC:10291]	-
ENSG00000197785	627.612	545.25	778.253	1066.08	783.082	861.325	650.372	903.494	-0.473907	0.00254509	0.0156898	ATAD3A	1	1512151	1534687	+	3069	protein_coding	ATPase family, AAA domain containing 3A [Source:HGNC Symbol;Acc:HGNC:25567]	-
ENSG00000189159	1833.82	1726.13	1973.62	2282.88	2167.06	2296.52	1844.52	2248.82	-0.285719	0.0025687	0.0157942	JPT1	17	75135248	75168281	-	3414	protein_coding	Jupiter microtubule associated homolog 1 [Source:HGNC Symbol;Acc:HGNC:14569]	-
ENSG00000189057	697.774	813.406	541.707	765.618	1113.36	1048.07	684.296	975.683	-0.512085	0.00257412	0.0158159	FAM111B	11	59107185	59127410	+	3863	protein_coding	family with sequence similarity 111 member B [Source:HGNC Symbol;Acc:HGNC:24200]	-
ENSG00000125398	1605.07	1590.07	1559.21	2014.36	1903.9	1833.86	1584.78	1917.37	-0.275012	0.00258768	0.0158933	SOX9	17	72121020	72126420	+	3935	protein_coding	SRY-box 9 [Source:HGNC Symbol;Acc:HGNC:11204]	HMG
ENSG00000151466	300.831	351.582	253.7	374.324	432.559	458.464	302.038	421.783	-0.48262	0.00259891	0.0159456	SCLT1	4	128864921	129093607	-	8292	protein_coding	sodium channel and clathrin linker 1 [Source:HGNC Symbol;Acc:HGNC:26406]	-
ENSG00000153551	129.751	100.31	96.6045	173.687	186.448	146.876	108.889	169.004	-0.634729	0.00260041	0.0159478	CMTM7	3	32391671	32483067	+	3751	protein_coding	CKLF like MARVEL transmembrane domain containing 7 [Source:HGNC Symbol;Acc:HGNC:19178]	-
ENSG00000279117	9.61122	9.9317	10.8341	33.9387	26.6354	25.1788	10.1257	28.5843	-1.49732	0.00261443	0.0160101	AP001972.5	11	75260129	75262466	-	2338	TEC	TEC	-
ENSG00000060140	3.84449	6.95219	0	23.9568	18.1121	13.6385	3.59889	18.5691	-2.38995	0.00264894	0.0161856	STYK1	12	10618939	10674318	-	3424	protein_coding	serine/threonine/tyrosine kinase 1 [Source:HGNC Symbol;Acc:HGNC:18889]	-
ENSG00000166401	194.147	207.573	136.33	255.539	257.831	281.163	179.35	264.844	-0.564235	0.00265664	0.0162215	SERPINB8	18	63969925	64019779	+	5868	protein_coding	serpin family B member 8 [Source:HGNC Symbol;Acc:HGNC:8952]	-
ENSG00000123562	4470.18	4514.95	4145.87	5055.88	5277.01	5291.75	4377	5208.21	-0.250904	0.00265678	0.0162215	MORF4L2	X	103675496	103688158	-	2648	protein_coding	mortality factor 4 like 2 [Source:HGNC Symbol;Acc:HGNC:16849]	-
ENSG00000011028	3508.09	3076.84	4040.23	4985	4088.01	4555.27	3541.72	4542.76	-0.359022	0.00266201	0.0162475	MRC2	17	62627401	62693597	+	6860	protein_coding	mannose receptor C type 2 [Source:HGNC Symbol;Acc:HGNC:16875]	-
ENSG00000167193	2338.41	2455.12	2269.75	2772	2899	2784.36	2354.43	2818.45	-0.259617	0.00266571	0.016264	CRK	17	1420689	1463162	-	4090	protein_coding	CRK proto-oncogene, adaptor protein [Source:HGNC Symbol;Acc:HGNC:2362]	-
ENSG00000106462	1144.7	1216.63	1031.05	1290.67	1512.89	1483.45	1130.79	1429.01	-0.337809	0.00266949	0.0162752	EZH2	7	148807383	148884321	-	4522	protein_coding	enhancer of zeste 2 polycomb repressive complex 2 subunit [Source:HGNC Symbol;Acc:HGNC:3527]	-
ENSG00000143375	27.8725	31.7814	29.7939	67.8775	49.0092	60.8488	29.816	59.2452	-0.992175	0.00267059	0.0162759	CGN	1	151510510	151538692	+	6616	protein_coding	cingulin [Source:HGNC Symbol;Acc:HGNC:17429]	-
ENSG00000225648	321.976	319.801	325.927	395.287	425.102	458.464	322.568	426.284	-0.401784	0.00267377	0.0162893	SBDSP1	7	72829425	72836701	+	1239	transcribed_unprocessed_pseudogene	SBDS, ribosome maturation factor pseudogene 1 [Source:HGNC Symbol;Acc:HGNC:21646]	-
ENSG00000083720	38.4449	46.679	42.4337	77.8595	78.8409	72.3891	42.5192	76.3632	-0.845407	0.00268251	0.0163365	OXCT1	5	41730065	41870519	-	4194	protein_coding	3-oxoacid CoA-transferase 1 [Source:HGNC Symbol;Acc:HGNC:8527]	-
ENSG00000162139	407.516	345.623	420.726	516.069	498.615	530.853	391.288	515.179	-0.396107	0.00269218	0.0163833	NEU3	11	74988134	75018893	+	7556	protein_coding	neuraminidase 3 [Source:HGNC Symbol;Acc:HGNC:7760]	-
ENSG00000089737	1326.35	1337.8	1172.8	1496.3	1575.75	1696.42	1278.98	1589.49	-0.31376	0.00269741	0.0164049	DDX24	14	94048291	94081245	-	8636	protein_coding	DEAD-box helicase 24 [Source:HGNC Symbol;Acc:HGNC:13266]	-
ENSG00000112308	2160.6	1978.39	2480.12	2870.82	2731.73	2656.37	2206.37	2752.97	-0.319083	0.00271475	0.0164904	C6orf62	6	24704861	24720836	-	4134	protein_coding	chromosome 6 open reading frame 62 [Source:HGNC Symbol;Acc:HGNC:20998]	-
ENSG00000198498	513.239	581.004	483.925	668.793	676.54	680.877	526.056	675.403	-0.361187	0.00273685	0.0166167	TMA16	4	163494442	163520539	+	3513	protein_coding	translation machinery associated 16 homolog [Source:HGNC Symbol;Acc:HGNC:25638]	-
ENSG00000163683	1802.1	1807.57	1843.61	2035.33	2321.54	2278.68	1817.76	2211.85	-0.282885	0.00273755	0.0166167	SMIM14	4	39546330	39639090	-	6721	protein_coding	small integral membrane protein 14 [Source:HGNC Symbol;Acc:HGNC:27321]	-
ENSG00000185164	556.489	599.875	664.494	713.712	867.25	786.838	606.953	789.267	-0.378176	0.0027497	0.0166783	NOMO2	16	18417325	18562211	-	6801	protein_coding	NODAL modulator 2 [Source:HGNC Symbol;Acc:HGNC:22652]	-
ENSG00000159202	2092.36	2012.16	2288.71	2842.87	2461.11	2570.34	2131.08	2624.77	-0.300553	0.00275856	0.0167198	UBE2Z	17	48908369	48929056	+	5753	protein_coding	ubiquitin conjugating enzyme E2 Z [Source:HGNC Symbol;Acc:HGNC:25847]	-
ENSG00000117308	412.321	482.681	463.16	648.829	566.802	560.229	452.721	591.953	-0.38731	0.00277177	0.0167937	GALE	1	23795599	23800804	-	3978	protein_coding	UDP-galactose-4-epimerase [Source:HGNC Symbol;Acc:HGNC:4116]	-
ENSG00000129255	821.759	802.481	892.914	1097.02	1005.75	1030.23	839.052	1044.34	-0.315574	0.00281774	0.0170421	MPDU1	17	7583529	7592789	+	3270	protein_coding	mannose-P-dolichol utilization defect 1 [Source:HGNC Symbol;Acc:HGNC:7207]	-
ENSG00000108423	94.1899	89.3853	109.244	159.712	138.504	151.073	97.6065	149.763	-0.616656	0.00286842	0.017316	TUBD1	17	59859482	59892945	-	3330	protein_coding	tubulin delta 1 [Source:HGNC Symbol;Acc:HGNC:16811]	-
ENSG00000004779	795.809	778.645	945.279	1149.92	1053.7	1014.5	839.911	1072.71	-0.35258	0.00287566	0.0173534	NDUFAB1	16	23581002	23596356	-	1600	protein_coding	NADH:ubiquinone oxidoreductase subunit AB1 [Source:HGNC Symbol;Acc:HGNC:7694]	-
ENSG00000090975	434.427	411.172	476.702	621.878	543.363	557.081	440.767	574.107	-0.381042	0.00287967	0.0173713	PITPNM2	12	122983480	123150015	-	9161	protein_coding	phosphatidylinositol transfer protein membrane associated 2 [Source:HGNC Symbol;Acc:HGNC:21044]	-
ENSG00000227345	786.198	765.734	656.369	837.489	1059.02	983.023	736.1	959.846	-0.382967	0.00288429	0.0173917	PARG	10	49818279	49970203	-	5129	protein_coding	poly(ADP-ribose) glycohydrolase [Source:HGNC Symbol;Acc:HGNC:8605]	-
ENSG00000197050	5.76673	8.93853	9.9313	26.9514	26.6354	22.0315	8.21219	25.2061	-1.61596	0.00289879	0.0174485	ZNF420	19	37007857	37130314	+	4023	protein_coding	zinc finger protein 420 [Source:HGNC Symbol;Acc:HGNC:20649]	zf-C2H2
ENSG00000088387	582.44	668.403	566.987	708.721	852.334	793.133	605.943	784.729	-0.373154	0.00290216	0.0174525	DOCK9	13	98793429	99086625	-	14816	protein_coding	dedicator of cytokinesis 9 [Source:HGNC Symbol;Acc:HGNC:14132]	-
ENSG00000164162	62.4729	68.5287	74.0333	110.8	126.785	98.617	68.345	112.067	-0.71238	0.00290943	0.0174871	ANAPC10	4	144831908	145098541	-	4522	protein_coding	anaphase promoting complex subunit 10 [Source:HGNC Symbol;Acc:HGNC:24077]	-
ENSG00000163281	690.085	672.376	591.364	770.609	892.82	835.097	651.275	832.842	-0.35495	0.00291048	0.0174872	GNPDA2	4	44682200	44726595	-	7150	protein_coding	glucosamine-6-phosphate deaminase 2 [Source:HGNC Symbol;Acc:HGNC:21526]	-
ENSG00000171208	1585.85	1645.68	1425.59	1800.75	2036.01	1913.59	1552.38	1916.78	-0.304347	0.00292058	0.0175351	NETO2	16	47077703	47143997	-	7481	protein_coding	neuropilin and tolloid like 2 [Source:HGNC Symbol;Acc:HGNC:14644]	-
ENSG00000160570	295.064	280.074	390.932	564.98	387.812	445.875	322.023	466.222	-0.533407	0.0029316	0.0175949	DEDD2	19	42198598	42220140	-	2631	protein_coding	death effector domain containing 2 [Source:HGNC Symbol;Acc:HGNC:24450]	-
ENSG00000181649	262.386	155.928	344.887	565.979	319.625	400.763	254.4	428.789	-0.752334	0.00294098	0.0176448	PHLDA2	11	2928273	2929455	-	955	protein_coding	pleckstrin homology like domain family A member 2 [Source:HGNC Symbol;Acc:HGNC:12385]	-
ENSG00000163734	3.84449	1.98634	2.70854	19.964	17.0467	8.39294	2.84645	15.1345	-2.41012	0.002947	0.0176745	CXCL3	4	74036589	74038807	-	2219	protein_coding	C-X-C motif chemokine ligand 3 [Source:HGNC Symbol;Acc:HGNC:4604]	-
ENSG00000126749	402.71	336.685	602.198	730.681	557.213	710.253	447.198	666.049	-0.573809	0.00296109	0.0177398	EMG1	12	6970893	6997428	+	6268	protein_coding	EMG1, N1-specific pseudouridine methyltransferase [Source:HGNC Symbol;Acc:HGNC:16912]	-
ENSG00000177963	1899.18	1711.23	2109.05	2469.54	2284.25	2343.73	1906.49	2365.84	-0.311209	0.00296243	0.0177414	RIC8A	11	207511	215113	+	6685	protein_coding	RIC8 guanine nucleotide exchange factor A [Source:HGNC Symbol;Acc:HGNC:29550]	-
ENSG00000145907	6405.88	6475.47	5778.21	7006.36	7682.73	7811.73	6219.85	7500.27	-0.270093	0.00296867	0.0177697	G3BP1	5	151771045	151812785	+	12406	protein_coding	G3BP stress granule assembly factor 1 [Source:HGNC Symbol;Acc:HGNC:30292]	-
ENSG00000176407	1524.34	1557.29	1460.8	1771.8	1884.72	1822.32	1514.14	1826.28	-0.270472	0.0029693	0.0177697	KCMF1	2	84971093	85059472	+	7968	protein_coding	potassium channel modulatory factor 1 [Source:HGNC Symbol;Acc:HGNC:20589]	-
ENSG00000137267	185.496	154.935	212.169	301.456	281.27	226.609	184.2	269.779	-0.54946	0.00297699	0.0178093	TUBB2A	6	3153669	3157526	-	1727	protein_coding	tubulin beta 2A class IIa [Source:HGNC Symbol;Acc:HGNC:12412]	-
ENSG00000179862	108.607	81.4399	128.204	206.627	136.373	174.153	106.084	172.385	-0.699269	0.00299025	0.0178628	CITED4	1	40861051	40862366	-	1316	protein_coding	Cbp/p300 interacting transactivator with Glu/Asp rich carboxy-terminal domain 4 [Source:HGNC Symbol;Acc:HGNC:18696]	-
ENSG00000196935	4207.79	4568.58	3919.25	4861.23	5294.06	5227.75	4231.88	5127.68	-0.277085	0.00301672	0.0179756	SRGAP1	12	63844293	64162221	+	26641	protein_coding	SLIT-ROBO Rho GTPase activating protein 1 [Source:HGNC Symbol;Acc:HGNC:17382]	-
ENSG00000196363	1473.4	1398.38	1640.47	2007.38	1711.06	1916.74	1504.08	1878.39	-0.320479	0.00302417	0.0179941	WDR5	9	134135365	134159968	+	3629	protein_coding	WD repeat domain 5 [Source:HGNC Symbol;Acc:HGNC:12757]	-
ENSG00000239306	820.798	779.638	871.246	1200.83	951.418	1016.59	823.894	1056.28	-0.358559	0.00306435	0.0182136	RBM14	11	66616582	66627347	+	3937	protein_coding	RNA binding motif protein 14 [Source:HGNC Symbol;Acc:HGNC:14219]	-
ENSG00000185989	860.204	805.461	883.886	1158.91	991.904	1043.87	849.85	1064.89	-0.325466	0.00307991	0.0182799	RASA3	13	113977783	114132611	-	4763	protein_coding	RAS p21 protein activator 3 [Source:HGNC Symbol;Acc:HGNC:20331]	-
ENSG00000170632	871.737	874.983	933.542	1049.11	1184.74	1090.03	893.421	1107.96	-0.310062	0.00308557	0.0182954	ARMC10	7	103074881	103099764	+	4580	protein_coding	armadillo repeat containing 10 [Source:HGNC Symbol;Acc:HGNC:21706]	-
ENSG00000067334	1574.32	1737.05	1181.82	1728.88	2259.75	2091.94	1497.73	2026.86	-0.436678	0.00308605	0.0182954	DNTTIP2	1	93866283	93879918	-	7519	protein_coding	deoxynucleotidyltransferase terminal interacting protein 2 [Source:HGNC Symbol;Acc:HGNC:24013]	-
ENSG00000240682	250.853	256.238	260.922	338.389	355.849	330.472	256.004	341.57	-0.415755	0.00308694	0.0182954	ISY1	3	129127415	129161293	-	4102	protein_coding	ISY1 splicing factor homolog [Source:HGNC Symbol;Acc:HGNC:29201]	-
ENSG00000134352	3152.48	3406.57	2601.1	3519.65	4146.6	3995.04	3053.38	3887.1	-0.348405	0.00312362	0.0184863	IL6ST	5	55935095	55994993	-	9292	protein_coding	interleukin 6 signal transducer [Source:HGNC Symbol;Acc:HGNC:6021]	-
ENSG00000196081	0.961122	3.97268	0.902846	6.98739	22.3738	11.5403	1.94555	13.6338	-2.82484	0.00312883	0.018504	ZNF724	19	23221599	23250390	-	3322	protein_coding	zinc finger protein 724 [Source:HGNC Symbol;Acc:HGNC:32460]	zf-C2H2
ENSG00000124541	939.016	978.272	771.03	1089.03	1149.59	1193.9	896.106	1144.17	-0.353032	0.00315052	0.0186256	RRP36	6	43021645	43034156	+	2212	protein_coding	ribosomal RNA processing 36 [Source:HGNC Symbol;Acc:HGNC:21374]	-
ENSG00000147408	42.2894	41.7131	27.0854	63.8847	67.1213	79.7329	37.0293	70.2463	-0.926725	0.00316973	0.0187191	CSGALNACT1	8	19404161	19758029	-	6580	protein_coding	chondroitin sulfate N-acetylgalactosaminyltransferase 1 [Source:HGNC Symbol;Acc:HGNC:24290]	-
ENSG00000178966	379.643	481.687	336.761	518.065	589.176	529.804	399.364	545.682	-0.45126	0.00318031	0.0187549	RMI1	9	83980711	84004074	+	3507	protein_coding	RecQ mediated genome instability 1 [Source:HGNC Symbol;Acc:HGNC:25764]	-
ENSG00000183255	6571.19	6618.48	7663.35	8687.32	8150.44	8378.25	6951.01	8405.34	-0.274021	0.00319042	0.0188011	PTTG1IP	21	44849585	44873903	-	3537	protein_coding	PTTG1 interacting protein [Source:HGNC Symbol;Acc:HGNC:13524]	-
ENSG00000115761	642.99	764.741	696.094	825.51	923.717	923.223	701.275	890.817	-0.345136	0.0032001	0.0188448	NOL10	2	10570766	10689987	-	3824	protein_coding	nucleolar protein 10 [Source:HGNC Symbol;Acc:HGNC:25862]	-
ENSG00000057757	243.164	250.279	308.773	446.195	320.691	369.289	267.405	378.725	-0.501903	0.00320838	0.0188868	PITHD1	1	23778405	23788232	+	2186	protein_coding	PITH domain containing 1 [Source:HGNC Symbol;Acc:HGNC:25022]	-
ENSG00000255433	286.414	289.012	247.38	397.283	329.214	391.321	274.269	372.606	-0.443273	0.00322194	0.0189532	AP001803.2	11	56848478	56878078	+	2901	lincRNA	uncharacterized LOC101927120 [Source:NCBI gene;Acc:101927120]	-
ENSG00000164687	390.215	377.405	418.018	494.108	549.755	494.134	395.213	512.666	-0.374649	0.00322443	0.0189611	FABP5	8	81280363	81284777	+	2077	protein_coding	fatty acid binding protein 5 [Source:HGNC Symbol;Acc:HGNC:3560]	-
ENSG00000073150	68.2396	62.5697	65.9077	119.784	91.6259	111.206	65.5724	107.539	-0.71433	0.00324215	0.0190518	PANX2	22	50170731	50180294	+	3102	protein_coding	pannexin 2 [Source:HGNC Symbol;Acc:HGNC:8600]	-
ENSG00000114529	85.5398	120.174	91.1874	136.753	153.42	175.203	98.9669	155.125	-0.64939	0.00326378	0.019145	C3orf52	3	112086335	112131004	+	6021	protein_coding	chromosome 3 open reading frame 52 [Source:HGNC Symbol;Acc:HGNC:26255]	-
ENSG00000111206	1497.43	1455.99	1362.39	1770.8	1679.1	1777.2	1438.6	1742.37	-0.276626	0.00326909	0.0191626	FOXM1	12	2857681	2877155	-	4899	protein_coding	forkhead box M1 [Source:HGNC Symbol;Acc:HGNC:3818]	Fork
ENSG00000135862	8270.45	8688.25	7426.81	9178.44	10279.1	10130.3	8128.5	9862.62	-0.279015	0.00328595	0.0192478	LAMC1	1	183023460	183145592	+	8406	protein_coding	laminin subunit gamma 1 [Source:HGNC Symbol;Acc:HGNC:6492]	-
ENSG00000135114	0	0.99317	3.61138	10.9802	8.52334	17.835	1.53485	12.4462	-2.99178	0.00330913	0.0193699	OASL	12	121019111	121039242	-	3517	protein_coding	2'-5'-oligoadenylate synthetase like [Source:HGNC Symbol;Acc:HGNC:8090]	-
ENSG00000089053	2404.73	2374.67	2215.58	2716.1	2910.72	2751.84	2331.66	2792.88	-0.260462	0.00332589	0.0194542	ANAPC5	12	121308245	121399896	-	12304	protein_coding	anaphase promoting complex subunit 5 [Source:HGNC Symbol;Acc:HGNC:15713]	-
ENSG00000152484	942.86	1010.05	939.862	1109	1281.7	1194.94	964.259	1195.21	-0.309715	0.00332888	0.0194616	USP12	13	27066142	27171896	-	5195	protein_coding	ubiquitin specific peptidase 12 [Source:HGNC Symbol;Acc:HGNC:20485]	-
ENSG00000068323	1187.95	1164	1134.88	1475.34	1360.54	1397.42	1162.27	1411.1	-0.280113	0.00332954	0.0194616	TFE3	X	49028726	49043486	-	4283	protein_coding	transcription factor binding to IGHM enhancer 3 [Source:HGNC Symbol;Acc:HGNC:11752]	bHLH
ENSG00000197989	86.501	82.4331	111.05	169.694	140.635	131.14	93.328	147.156	-0.65574	0.00333067	0.0194616	SNHG12	1	28578538	28583132	-	4266	antisense	small nucleolar RNA host gene 12 [Source:HGNC Symbol;Acc:HGNC:30062]	-
ENSG00000009844	985.15	1149.1	933.542	1172.88	1381.85	1359.66	1022.6	1304.8	-0.351775	0.00334003	0.0194956	VTA1	6	142147162	142224689	+	7262	protein_coding	vesicle trafficking 1 [Source:HGNC Symbol;Acc:HGNC:20954]	-
ENSG00000049246	226.825	223.463	192.306	279.496	295.121	306.342	214.198	293.653	-0.455849	0.00335737	0.0195831	PER3	1	7784320	7845177	+	8099	protein_coding	period circadian regulator 3 [Source:HGNC Symbol;Acc:HGNC:8847]	-
ENSG00000011260	745.83	785.597	811.658	1001.19	951.418	942.107	781.029	964.906	-0.304986	0.0033652	0.0196218	UTP18	17	51260528	51297936	+	2721	protein_coding	UTP18, small subunit processome component [Source:HGNC Symbol;Acc:HGNC:24274]	-
ENSG00000101019	707.386	749.843	770.127	941.301	951.418	873.915	742.452	922.211	-0.312688	0.003367	0.0196254	UQCC1	20	35302566	35412141	-	6782	protein_coding	ubiquinol-cytochrome c reductase complex assembly factor 1 [Source:HGNC Symbol;Acc:HGNC:15891]	-
ENSG00000179041	830.409	779.638	938.959	1092.03	1037.72	1065.9	849.669	1065.22	-0.325707	0.00336866	0.0196282	RRS1	8	66429028	66430733	+	1706	protein_coding	ribosome biogenesis regulator homolog [Source:HGNC Symbol;Acc:HGNC:17083]	-
ENSG00000197961	888.076	867.037	873.955	1033.14	1114.43	1072.2	876.356	1073.25	-0.292228	0.00337099	0.0196349	ZNF121	19	9560353	9584533	-	7251	protein_coding	zinc finger protein 121 [Source:HGNC Symbol;Acc:HGNC:12904]	zf-C2H2
ENSG00000064419	1957.8	2035.01	2016.96	2344.77	2364.16	2437.1	2003.26	2382.01	-0.249811	0.00340757	0.0198201	TNPO3	7	128954180	129055173	-	4676	protein_coding	transportin 3 [Source:HGNC Symbol;Acc:HGNC:17103]	-
ENSG00000149532	1544.52	1452.01	1531.23	1839.68	1757.94	1846.45	1509.25	1814.69	-0.26583	0.00341313	0.0198455	CPSF7	11	61402641	61430031	-	6036	protein_coding	cleavage and polyadenylation specific factor 7 [Source:HGNC Symbol;Acc:HGNC:30098]	-
ENSG00000171823	257.581	249.286	274.465	354.36	338.803	346.209	260.444	346.457	-0.411285	0.00343611	0.0199441	FBXL14	12	1565993	1594165	-	2287	protein_coding	F-box and leucine rich repeat protein 14 [Source:HGNC Symbol;Acc:HGNC:28624]	-
ENSG00000107020	435.388	368.466	392.738	531.042	544.428	484.692	398.864	520.054	-0.382643	0.00343843	0.0199506	PLGRKT	9	5357973	5437878	-	1493	protein_coding	plasminogen receptor with a C-terminal lysine [Source:HGNC Symbol;Acc:HGNC:23633]	-
ENSG00000163002	310.442	314.835	306.065	372.328	435.756	420.696	310.447	409.593	-0.399482	0.00346712	0.02011	NUP35	2	183117513	183161680	+	4046	protein_coding	nucleoporin 35 [Source:HGNC Symbol;Acc:HGNC:29797]	-
ENSG00000100058	192.224	159.9	167.929	233.578	254.635	241.297	173.351	243.17	-0.487903	0.00347304	0.0201373	CRYBB2P1	22	25448105	25520854	+	6435	transcribed_unprocessed_pseudogene	crystallin beta B2 pseudogene 1 [Source:HGNC Symbol;Acc:HGNC:2399]	-
ENSG00000072849	774.664	673.369	793.601	945.294	924.782	937.911	747.212	935.996	-0.324541	0.00351261	0.0203101	DERL2	17	5471251	5486811	-	6386	protein_coding	derlin 2 [Source:HGNC Symbol;Acc:HGNC:17943]	-
ENSG00000104081	49.0172	55.6175	88.4789	118.786	126.785	94.4206	64.3712	113.33	-0.812747	0.00352347	0.0203585	BMF	15	40087890	40108892	-	5447	protein_coding	Bcl2 modifying factor [Source:HGNC Symbol;Acc:HGNC:24132]	-
ENSG00000108883	2715.17	2607.07	2989.32	3192.24	3457.28	3393.89	2770.52	3347.8	-0.272813	0.00352843	0.0203801	EFTUD2	17	44849943	44899662	-	10375	protein_coding	elongation factor Tu GTP binding domain containing 2 [Source:HGNC Symbol;Acc:HGNC:30858]	-
ENSG00000148834	776.586	784.604	1049.11	1155.91	1185.81	1080.59	870.099	1140.77	-0.390114	0.00353772	0.0204168	GSTO1	10	104235356	104267459	+	1691	protein_coding	glutathione S-transferase omega 1 [Source:HGNC Symbol;Acc:HGNC:13312]	-
ENSG00000170390	288.337	275.108	308.773	392.292	371.831	386.075	290.739	383.399	-0.398638	0.00353849	0.0204168	DCLK2	4	150078274	150257457	+	4606	protein_coding	doublecortin like kinase 2 [Source:HGNC Symbol;Acc:HGNC:19002]	-
ENSG00000179242	656.446	589.943	746.653	943.298	773.493	878.111	664.347	864.967	-0.380366	0.00359747	0.0207355	CDH4	20	61252426	61940617	+	7351	protein_coding	cadherin 4 [Source:HGNC Symbol;Acc:HGNC:1763]	-
ENSG00000164292	102.84	135.071	96.6045	151.726	178.99	179.399	111.505	170.038	-0.610071	0.00360797	0.0207816	RHOBTB3	5	95713522	95824383	+	8833	protein_coding	Rho related BTB domain containing 3 [Source:HGNC Symbol;Acc:HGNC:18757]	-
ENSG00000172380	5499.54	5874.6	4667.71	6126.94	7194.76	6684.98	5347.28	6668.89	-0.318706	0.00360933	0.0207822	GNG12	1	67701466	67833467	-	4724	protein_coding	G protein subunit gamma 12 [Source:HGNC Symbol;Acc:HGNC:19663]	-
ENSG00000144451	82.6565	96.3375	71.3248	133.759	123.588	134.287	83.4396	130.545	-0.648042	0.00361624	0.020812	SPAG16	2	213284379	214410501	+	8257	protein_coding	sperm associated antigen 16 [Source:HGNC Symbol;Acc:HGNC:23225]	-
ENSG00000167680	133.596	109.249	241.963	308.443	238.654	261.23	161.602	269.442	-0.735406	0.00361978	0.0208206	SEMA6B	19	4542593	4559808	-	4412	protein_coding	semaphorin 6B [Source:HGNC Symbol;Acc:HGNC:10739]	-
ENSG00000105173	143.207	152.948	133.621	217.607	199.233	196.185	143.259	204.342	-0.513646	0.00362968	0.0208704	CCNE1	19	29811898	29824308	+	2550	protein_coding	cyclin E1 [Source:HGNC Symbol;Acc:HGNC:1589]	-
ENSG00000104442	1807.87	1899.93	1668.46	2045.31	2309.83	2209.44	1792.09	2188.19	-0.288191	0.00363332	0.020884	ARMC1	8	65602456	65634217	-	3421	protein_coding	armadillo repeat containing 1 [Source:HGNC Symbol;Acc:HGNC:17684]	-
ENSG00000184708	743.908	719.055	610.324	810.537	896.016	954.697	691.096	887.083	-0.360465	0.00363735	0.0209	EIF4ENIF1	22	31436977	31496108	-	6084	protein_coding	eukaryotic translation initiation factor 4E nuclear import factor 1 [Source:HGNC Symbol;Acc:HGNC:16687]	-
ENSG00000282849	1.92224	2.97951	2.70854	6.98739	22.3738	13.6385	2.53676	14.3332	-2.49556	0.00363901	0.0209023	AL359834.1	1	200478020	200483604	-	638	lincRNA	novel transcript	-
ENSG00000158125	0	0.99317	1.80569	11.9784	10.6542	7.34382	0.932954	9.99213	-3.40274	0.00369712	0.021192	XDH	2	31334321	31414715	-	6037	protein_coding	xanthine dehydrogenase [Source:HGNC Symbol;Acc:HGNC:12805]	-
ENSG00000196715	1279.25	1462.94	1431.91	1622.07	1783.51	1706.91	1391.37	1704.17	-0.292433	0.0037024	0.0212002	VKORC1L1	7	65873166	65959563	+	6000	protein_coding	vitamin K epoxide reductase complex subunit 1 like 1 [Source:HGNC Symbol;Acc:HGNC:21492]	-
ENSG00000241878	1408.04	1373.55	1624.22	1973.44	1713.19	1795.04	1468.61	1827.22	-0.315048	0.00371749	0.0212793	PISD	22	31618491	31662432	-	5002	protein_coding	phosphatidylserine decarboxylase [Source:HGNC Symbol;Acc:HGNC:8999]	-
ENSG00000141543	1288.86	1326.88	1524.91	1771.8	1683.36	1649.21	1380.22	1701.46	-0.301634	0.00373336	0.0213616	EIF4A3	17	80135214	80147183	-	4967	protein_coding	eukaryotic translation initiation factor 4A3 [Source:HGNC Symbol;Acc:HGNC:18683]	-
ENSG00000164465	131.674	111.235	120.078	169.694	206.691	162.613	120.996	179.666	-0.569546	0.00377142	0.0215582	DCBLD1	6	117453817	117569858	+	6819	protein_coding	discoidin, CUB and LCCL domain containing 1 [Source:HGNC Symbol;Acc:HGNC:21479]	-
ENSG00000178307	387.332	409.186	409.892	541.024	505.008	498.331	402.137	514.787	-0.356482	0.00377868	0.0215774	TMEM11	17	21197280	21214624	-	3309	protein_coding	transmembrane protein 11 [Source:HGNC Symbol;Acc:HGNC:16823]	-
ENSG00000141560	351.771	326.753	501.079	593.928	541.232	516.166	393.201	550.442	-0.484231	0.00380088	0.0216892	FN3KRP	17	82716683	82730328	+	2971	protein_coding	fructosamine 3 kinase related protein [Source:HGNC Symbol;Acc:HGNC:25700]	-
ENSG00000167962	641.068	611.793	729.499	906.364	771.362	855.031	660.787	844.252	-0.353199	0.00380911	0.0217213	ZNF598	16	1997654	2009823	-	4701	protein_coding	zinc finger protein 598 [Source:HGNC Symbol;Acc:HGNC:28079]	-
ENSG00000042286	581.479	568.093	696.997	831.499	789.474	748.021	615.523	789.665	-0.358867	0.00381275	0.0217345	AIFM2	10	70098223	70132934	-	5135	protein_coding	apoptosis inducing factor, mitochondria associated 2 [Source:HGNC Symbol;Acc:HGNC:21411]	-
ENSG00000177675	188.38	202.607	174.249	263.524	253.569	260.181	188.412	259.092	-0.460625	0.00382595	0.0218023	CD163L1	12	7346685	7479897	-	5690	protein_coding	CD163 molecule like 1 [Source:HGNC Symbol;Acc:HGNC:30375]	-
ENSG00000076928	973.616	857.106	1159.25	1415.45	1170.89	1309.3	996.659	1298.55	-0.381374	0.00383491	0.0218458	ARHGEF1	19	41883161	41930150	+	8636	protein_coding	Rho guanine nucleotide exchange factor 1 [Source:HGNC Symbol;Acc:HGNC:681]	-
ENSG00000102575	19.2224	13.9044	37.0167	60.8901	46.8784	51.4068	23.3812	53.0584	-1.17559	0.00383805	0.0218562	ACP5	19	11574660	11579008	-	2919	protein_coding	acid phosphatase 5, tartrate resistant [Source:HGNC Symbol;Acc:HGNC:124]	-
ENSG00000152684	590.129	572.066	641.923	791.571	713.83	764.807	601.373	756.736	-0.331293	0.00384394	0.0218747	PELO	5	52787940	52804046	+	4349	protein_coding	pelota mRNA surveillance and ribosome rescue factor [Source:HGNC Symbol;Acc:HGNC:8829]	-
ENSG00000136146	589.168	574.052	566.987	759.629	688.26	715.498	576.736	721.129	-0.322685	0.00384707	0.021885	MED4	13	48053323	48095131	-	2358	protein_coding	mediator complex subunit 4 [Source:HGNC Symbol;Acc:HGNC:17903]	-
ENSG00000112877	156.663	143.016	130.01	226.591	212.018	182.546	143.23	207.052	-0.532813	0.00384891	0.021888	CEP72	5	612272	667168	+	3658	protein_coding	centrosomal protein 72 [Source:HGNC Symbol;Acc:HGNC:25547]	-
ENSG00000128159	449.805	423.09	588.655	789.575	614.746	609.537	487.184	671.286	-0.462002	0.00385025	0.0218881	TUBGCP6	22	50217689	50244992	-	7689	protein_coding	tubulin gamma complex associated protein 6 [Source:HGNC Symbol;Acc:HGNC:18127]	-
ENSG00000153147	2390.31	2665.67	1993.48	2719.09	3104.63	3153.65	2349.82	2992.46	-0.348954	0.00385274	0.0218947	SMARCA5	4	143513463	143557486	+	8385	protein_coding	SWI/SNF related, matrix associated, actin dependent regulator of chromatin, subfamily a, member 5 [Source:HGNC Symbol;Acc:HGNC:11101]	-
ENSG00000132436	398.866	385.35	297.939	494.108	489.027	465.808	360.718	482.981	-0.422215	0.00387025	0.0219662	FIGNL1	7	50444128	50542535	-	5034	protein_coding	fidgetin like 1 [Source:HGNC Symbol;Acc:HGNC:13286]	-
ENSG00000170369	0	0	2.70854	15.9712	8.52334	7.34382	0.902846	10.6128	-3.50729	0.00387062	0.0219662	CST2	20	23823769	23826731	-	748	protein_coding	cystatin SA [Source:HGNC Symbol;Acc:HGNC:2474]	-
ENSG00000176953	888.076	876.969	972.365	1138.94	1175.16	1063.81	912.47	1125.97	-0.302975	0.0038789	0.0220057	NFATC2IP	16	28950807	28967097	+	5738	protein_coding	nuclear factor of activated T cells 2 interacting protein [Source:HGNC Symbol;Acc:HGNC:25906]	-
ENSG00000143248	84.5787	103.29	66.8106	131.762	151.289	123.796	84.893	135.616	-0.67815	0.00388373	0.022022	RGS5	1	163111121	163321791	-	6821	protein_coding	regulator of G protein signaling 5 [Source:HGNC Symbol;Acc:HGNC:10001]	-
ENSG00000197157	3771.44	3994.53	4535.9	4942.08	5069.26	4888.89	4100.62	4966.74	-0.276324	0.00390325	0.0221135	SND1	7	127652180	128092609	+	6500	protein_coding	staphylococcal nuclease and tudor domain containing 1 [Source:HGNC Symbol;Acc:HGNC:30646]	-
ENSG00000108684	20.1836	14.8975	23.474	50.9081	36.2242	43.0138	19.5184	43.382	-1.14976	0.00390834	0.0221348	ASIC2	17	33013087	34174964	-	5597	protein_coding	acid sensing ion channel subunit 2 [Source:HGNC Symbol;Acc:HGNC:99]	-
ENSG00000115241	2886.25	2818.62	2957.72	3980.82	3148.31	3548.12	2887.53	3559.08	-0.301759	0.00391504	0.0221576	PPM1G	2	27381194	27409687	-	4092	protein_coding	protein phosphatase, Mg2+/Mn2+ dependent 1G [Source:HGNC Symbol;Acc:HGNC:9278]	-
ENSG00000188976	858.282	849.16	1087.93	1314.63	1096.31	1210.68	931.79	1207.21	-0.373261	0.00393971	0.022282	NOC2L	1	944204	959309	-	5539	protein_coding	NOC2 like nucleolar associated transcriptional repressor [Source:HGNC Symbol;Acc:HGNC:24517]	-
ENSG00000188486	1035.13	921.662	1362.39	1725.89	1339.23	1425.75	1106.39	1496.96	-0.435857	0.00395866	0.0223815	H2AFX	11	119093854	119095467	-	1614	protein_coding	H2A histone family member X [Source:HGNC Symbol;Acc:HGNC:4739]	-
ENSG00000104055	8.6501	3.97268	8.12561	26.9514	24.5046	16.7859	6.91613	22.7473	-1.71303	0.00396032	0.0223833	TGM5	15	43232595	43266857	-	3631	protein_coding	transglutaminase 5 [Source:HGNC Symbol;Acc:HGNC:11781]	-
ENSG00000188761	8.6501	1.98634	6.31992	17.9676	17.0467	28.3262	5.65212	21.1135	-1.89467	0.00396709	0.0224139	BCL2L15	1	113878168	113887547	-	7709	protein_coding	BCL2 like 15 [Source:HGNC Symbol;Acc:HGNC:33624]	-
ENSG00000181789	2761.3	2669.64	2686.87	3225.18	3242.07	3103.29	2705.94	3190.18	-0.237517	0.00398523	0.0225071	COPG1	3	129249606	129277773	+	4425	protein_coding	coatomer protein complex subunit gamma 1 [Source:HGNC Symbol;Acc:HGNC:2236]	-
ENSG00000121579	2961.22	3221.84	3391.09	3776.18	3886.64	3783.12	3191.38	3815.32	-0.257515	0.00398942	0.0225171	NAA50	3	113716460	113746300	-	6436	protein_coding	N(alpha)-acetyltransferase 50, NatE catalytic subunit [Source:HGNC Symbol;Acc:HGNC:29533]	-
ENSG00000100519	773.703	837.242	883.886	1067.07	1029.19	990.367	831.61	1028.88	-0.306959	0.00402797	0.0227159	PSMC6	14	52707172	52728587	+	7482	protein_coding	proteasome 26S subunit, ATPase 6 [Source:HGNC Symbol;Acc:HGNC:9553]	-
ENSG00000128692	156.663	155.928	154.387	208.623	225.868	218.216	155.659	217.569	-0.482859	0.00402876	0.0227159	EIF2S2P4	2	170751805	170752788	+	984	processed_pseudogene	eukaryotic translation initiation factor 2 subunit 2 beta pseudogene 4 [Source:HGNC Symbol;Acc:HGNC:37626]	-
ENSG00000150687	9297.89	9756.9	8927.34	10749.6	11201.8	10864.7	9327.38	10938.7	-0.229929	0.00403635	0.0227509	PRSS23	11	86791059	86952910	+	11725	protein_coding	serine protease 23 [Source:HGNC Symbol;Acc:HGNC:14370]	-
ENSG00000181830	260.464	243.327	306.968	398.281	331.345	374.535	270.253	368.054	-0.444932	0.00403852	0.0227555	SLC35C1	11	45804072	45813015	+	4505	protein_coding	solute carrier family 35 member C1 [Source:HGNC Symbol;Acc:HGNC:20197]	-
ENSG00000135913	302.753	318.808	194.112	331.402	442.148	431.187	271.891	401.579	-0.563591	0.00405365	0.0228011	USP37	2	218450251	218568361	-	9290	protein_coding	ubiquitin specific peptidase 37 [Source:HGNC Symbol;Acc:HGNC:20063]	-
ENSG00000006652	568.984	560.148	519.136	712.714	683.998	669.337	549.423	688.683	-0.326426	0.00405487	0.0228011	IFRD1	7	112422968	112481017	+	7489	protein_coding	interferon related developmental regulator 1 [Source:HGNC Symbol;Acc:HGNC:5456]	-
ENSG00000140157	1311.93	1406.33	1448.16	1686.96	1760.07	1605.15	1388.81	1684.06	-0.27796	0.00406031	0.0228162	NIPA2	15	22838641	22868384	+	3505	protein_coding	NIPA magnesium transporter 2 [Source:HGNC Symbol;Acc:HGNC:17044]	-
ENSG00000170545	113.412	170.825	123.69	191.654	189.644	236.051	135.976	205.783	-0.599075	0.00406979	0.022854	SMAGP	12	51244558	51270890	-	3558	protein_coding	small cell adhesion glycoprotein [Source:HGNC Symbol;Acc:HGNC:26918]	-
ENSG00000054967	98.9955	72.5014	121.884	191.654	124.654	164.711	97.7937	160.34	-0.711851	0.00408253	0.0229079	RELT	11	73376264	73397474	+	6322	protein_coding	RELT, TNF receptor [Source:HGNC Symbol;Acc:HGNC:13764]	-
ENSG00000111247	488.25	507.51	415.309	561.986	668.017	609.537	470.356	613.18	-0.382941	0.00408354	0.0229079	RAD51AP1	12	4538798	4560048	+	2558	protein_coding	RAD51 associated protein 1 [Source:HGNC Symbol;Acc:HGNC:16956]	-
ENSG00000099341	2409.53	2524.64	2321.22	2950.67	2934.16	2760.23	2418.46	2881.69	-0.252985	0.00408857	0.0229284	PSMD8	19	38374536	38383824	+	3105	protein_coding	proteasome 26S subunit, non-ATPase 8 [Source:HGNC Symbol;Acc:HGNC:9566]	-
ENSG00000135454	141.285	134.078	151.678	194.649	196.037	217.167	142.347	202.618	-0.508363	0.00409664	0.0229441	B4GALNT1	12	57623410	57633355	-	8003	protein_coding	beta-1,4-N-acetyl-galactosaminyltransferase 1 [Source:HGNC Symbol;Acc:HGNC:4117]	-
ENSG00000204209	730.453	722.035	644.632	938.307	848.072	841.392	699.04	875.924	-0.326089	0.00411023	0.0230109	DAXX	6	33318558	33323016	-	3084	protein_coding	death domain associated protein [Source:HGNC Symbol;Acc:HGNC:2681]	-
ENSG00000123219	503.628	641.588	378.292	638.847	770.297	739.628	507.836	716.257	-0.496916	0.00412766	0.0230929	CENPK	5	65517766	65563171	-	4312	protein_coding	centromere protein K [Source:HGNC Symbol;Acc:HGNC:29479]	-
ENSG00000240694	1440.72	1403.35	1370.52	1589.13	1730.24	1776.16	1404.86	1698.51	-0.273756	0.00415913	0.0232611	PNMA2	8	26504686	26514092	-	5579	protein_coding	PNMA family member 2 [Source:HGNC Symbol;Acc:HGNC:9159]	-
ENSG00000152137	732.375	805.461	809.853	973.244	937.567	981.974	782.563	964.262	-0.301191	0.00417466	0.0233244	HSPB8	12	119178642	119221131	+	2860	protein_coding	heat shock protein family B (small) member 8 [Source:HGNC Symbol;Acc:HGNC:30171]	-
ENSG00000117676	317.17	355.555	402.669	504.09	454.933	461.612	358.465	473.545	-0.401259	0.00418676	0.0233762	RPS6KA1	1	26529761	26575030	+	5884	protein_coding	ribosomal protein S6 kinase A1 [Source:HGNC Symbol;Acc:HGNC:10430]	-
ENSG00000101639	913.066	982.245	803.533	1000.19	1226.3	1242.16	899.614	1156.22	-0.362168	0.00420319	0.02346	CEP192	18	12991362	13125052	+	9901	protein_coding	centrosomal protein 192 [Source:HGNC Symbol;Acc:HGNC:25515]	-
ENSG00000068137	175.885	197.641	290.716	421.24	278.074	316.833	221.414	338.716	-0.612597	0.00420971	0.0234885	PLEKHH3	17	42667914	42676994	-	4803	protein_coding	pleckstrin homology, MyTH4 and FERM domain containing H3 [Source:HGNC Symbol;Acc:HGNC:26105]	-
ENSG00000134748	1177.37	1200.74	1008.48	1320.62	1499.04	1399.52	1128.87	1406.39	-0.317361	0.00421908	0.023525	PRPF38A	1	52404564	52420839	+	5658	protein_coding	pre-mRNA processing factor 38A [Source:HGNC Symbol;Acc:HGNC:25930]	-
ENSG00000047634	409.438	408.193	351.207	454.18	557.213	527.706	389.613	513.033	-0.397154	0.00423229	0.0235827	SCML1	X	17737449	17754988	+	5497	protein_coding	Scm polycomb group protein like 1 [Source:HGNC Symbol;Acc:HGNC:10580]	-
ENSG00000154124	893.843	928.614	849.578	1037.13	1116.56	1121.51	890.678	1091.73	-0.293756	0.00425603	0.0236832	OTULIN	5	14664664	14699711	+	8614	protein_coding	OTU deubiquitinase with linear linkage specificity [Source:HGNC Symbol;Acc:HGNC:25118]	-
ENSG00000079332	2029.89	2238.6	2076.54	2419.63	2644.37	2549.36	2115.01	2537.78	-0.262917	0.0042764	0.0237886	SAR1A	10	70147289	70170523	-	6914	protein_coding	secretion associated Ras related GTPase 1A [Source:HGNC Symbol;Acc:HGNC:10534]	-
ENSG00000099968	1466.67	1618.87	1513.17	1774.8	1881.53	1881.07	1532.9	1845.8	-0.268009	0.00428082	0.0238051	BCL2L13	22	17628855	17730855	+	7662	protein_coding	BCL2 like 13 [Source:HGNC Symbol;Acc:HGNC:17164]	-
ENSG00000151725	694.891	797.515	524.553	762.624	1121.88	944.206	672.32	942.905	-0.488285	0.00428665	0.0238296	CENPU	4	184694618	184734133	-	2953	protein_coding	centromere protein U [Source:HGNC Symbol;Acc:HGNC:21348]	-
ENSG00000135451	469.989	439.974	473.994	635.852	555.082	572.818	461.319	587.918	-0.349946	0.00431692	0.0239817	TROAP	12	49323236	49331731	+	3954	protein_coding	trophinin associated protein [Source:HGNC Symbol;Acc:HGNC:12327]	-
ENSG00000134243	293.142	285.04	261.825	338.389	375.027	404.959	280.002	372.792	-0.413	0.00434459	0.0240951	SORT1	1	109309568	109397951	-	9160	protein_coding	sortilin 1 [Source:HGNC Symbol;Acc:HGNC:11186]	-
ENSG00000183629	14.4168	24.8292	7.22277	34.9369	59.6634	29.3753	15.4896	41.3252	-1.42263	0.00434674	0.024099	GOLGA8G	15	28519611	28533014	-	6529	protein_coding	golgin A8 family member G [Source:HGNC Symbol;Acc:HGNC:25328]	-
ENSG00000152377	9384.39	9409.29	7926.98	10108.8	11331.8	11060.8	8906.89	10833.8	-0.282582	0.004361	0.0241619	SPOCK1	5	136975298	137598379	-	6222	protein_coding	SPARC (osteonectin), cwcv and kazal like domains proteoglycan 1 [Source:HGNC Symbol;Acc:HGNC:11251]	-
ENSG00000183421	345.043	357.541	441.492	554	452.802	525.608	381.358	510.803	-0.421108	0.00436896	0.0241868	RIPK4	21	41739369	41767106	-	4033	protein_coding	receptor interacting serine/threonine kinase 4 [Source:HGNC Symbol;Acc:HGNC:496]	-
ENSG00000125977	2957.37	3606.2	2557.76	3741.25	4054.98	3836.62	3040.44	3877.62	-0.351079	0.0043692	0.0241868	EIF2S2	20	34088298	34112332	-	2656	protein_coding	eukaryotic translation initiation factor 2 subunit beta [Source:HGNC Symbol;Acc:HGNC:3266]	-
ENSG00000221829	474.794	414.152	523.65	656.815	543.363	661.993	470.865	620.724	-0.398169	0.00436988	0.0241868	FANCG	9	35073835	35080016	-	3614	protein_coding	FA complementation group G [Source:HGNC Symbol;Acc:HGNC:3588]	-
ENSG00000160218	915.949	959.402	811.658	1062.08	1209.25	1088.98	895.67	1120.11	-0.322859	0.00437964	0.0242327	TRAPPC10	21	44012319	44106552	+	11941	protein_coding	trafficking protein particle complex 10 [Source:HGNC Symbol;Acc:HGNC:11868]	-
ENSG00000171206	1345.57	1209.68	1463.51	1774.8	1532.07	1696.42	1339.59	1667.76	-0.315933	0.00438969	0.0242802	TRIM8	10	102642310	102660680	+	9542	protein_coding	tripartite motif containing 8 [Source:HGNC Symbol;Acc:HGNC:15579]	-
ENSG00000082212	1565.67	1614.89	1276.62	1745.85	1917.75	1925.13	1485.73	1862.91	-0.326661	0.00441058	0.0243636	ME2	18	50878734	50954257	+	16243	protein_coding	malic enzyme 2 [Source:HGNC Symbol;Acc:HGNC:6984]	-
ENSG00000127586	270.075	265.176	313.287	437.211	382.485	334.668	282.846	384.788	-0.443769	0.00441603	0.0243853	CHTF18	16	788046	800737	+	5916	protein_coding	chromosome transmission fidelity factor 18 [Source:HGNC Symbol;Acc:HGNC:18435]	-
ENSG00000283265	10.5723	16.8839	9.02846	29.946	29.8317	33.5718	12.1616	31.1165	-1.36104	0.00442126	0.024406	AL356234.3	6	137693068	137700415	+	1160	lincRNA	novel transcript	-
ENSG00000101557	2603.68	2812.66	2523.45	2990.6	3223.95	3315.21	2646.6	3176.59	-0.2634	0.00443101	0.0244517	USP14	18	158383	214629	+	5987	protein_coding	ubiquitin specific peptidase 14 [Source:HGNC Symbol;Acc:HGNC:12612]	-
ENSG00000156928	488.25	498.571	542.61	633.856	655.232	633.667	509.81	640.918	-0.329676	0.00445069	0.0245276	MALSU1	7	23298739	23311729	+	3851	protein_coding	mitochondrial assembly of ribosomal large subunit 1 [Source:HGNC Symbol;Acc:HGNC:21721]	-
ENSG00000183779	57.6673	33.7678	73.1305	111.798	87.3642	98.617	54.8552	99.2598	-0.852174	0.0044582	0.0245609	ZNF703	8	37695751	37700021	+	3349	protein_coding	zinc finger protein 703 [Source:HGNC Symbol;Acc:HGNC:25883]	-
ENSG00000164683	29.7948	18.8702	33.4053	57.8955	54.3363	52.4559	27.3568	54.8959	-1.00101	0.00447087	0.0246143	HEY1	8	79764010	79767863	-	3232	protein_coding	hes related family bHLH transcription factor with YRPW motif 1 [Source:HGNC Symbol;Acc:HGNC:4880]	bHLH
ENSG00000122692	1472.44	1501.67	1449.97	1683.96	1796.29	1817.07	1474.69	1765.78	-0.25985	0.00447686	0.0246328	SMU1	9	33041764	33076659	-	7122	protein_coding	SMU1, DNA replication regulator and spliceosomal factor [Source:HGNC Symbol;Acc:HGNC:18247]	-
ENSG00000197063	888.076	848.167	1097.86	1286.68	1103.77	1249.5	944.701	1213.32	-0.360628	0.00450825	0.0247625	MAFG	17	81918270	81927714	-	5220	protein_coding	MAF bZIP transcription factor G [Source:HGNC Symbol;Acc:HGNC:6781]	TF_bZIP
ENSG00000164294	1015.91	1028.92	874.857	1135.95	1212.45	1289.37	973.229	1212.59	-0.317516	0.00451969	0.0248089	GPX8	5	55160118	55167071	+	3868	protein_coding	glutathione peroxidase 8 (putative) [Source:HGNC Symbol;Acc:HGNC:33100]	-
ENSG00000151090	297.948	292.985	260.922	334.397	393.139	414.401	283.952	380.646	-0.422859	0.00453791	0.0248924	THRB	3	24117153	24495756	-	10968	protein_coding	thyroid hormone receptor beta [Source:HGNC Symbol;Acc:HGNC:11799]	THR-like
ENSG00000136937	1260.99	1303.04	1051.82	1433.41	1601.32	1487.65	1205.28	1507.46	-0.323056	0.00454476	0.0249218	NCBP1	9	97633626	97673748	+	5548	protein_coding	nuclear cap binding protein subunit 1 [Source:HGNC Symbol;Acc:HGNC:7658]	-
ENSG00000110619	881.349	936.559	910.971	1093.03	1121.88	1095.28	909.626	1103.4	-0.278623	0.00455876	0.0249902	CARS	11	3000922	3057613	-	10037	protein_coding	cysteinyl-tRNA synthetase [Source:HGNC Symbol;Acc:HGNC:1493]	-
ENSG00000142156	945.744	994.163	1133.97	1470.35	1178.35	1259.99	1024.63	1302.9	-0.346592	0.00459264	0.025151	COL6A1	21	45981737	46005050	+	5343	protein_coding	collagen type VI alpha 1 chain [Source:HGNC Symbol;Acc:HGNC:2211]	-
ENSG00000116922	638.185	663.438	631.992	799.557	776.689	805.722	644.538	793.99	-0.301096	0.00460335	0.0252014	C1orf109	1	37681570	37692249	-	4434	protein_coding	chromosome 1 open reading frame 109 [Source:HGNC Symbol;Acc:HGNC:26039]	-
ENSG00000166579	565.14	470.763	464.966	635.852	677.605	615.832	500.289	643.097	-0.362363	0.00460838	0.0252206	NDEL1	17	8413131	8490411	+	7955	protein_coding	nudE neurodevelopment protein 1 like 1 [Source:HGNC Symbol;Acc:HGNC:17620]	-
ENSG00000088325	4320.24	4682.8	3625.83	4889.18	5482.64	5308.53	4209.62	5226.78	-0.312342	0.00461258	0.0252352	TPX2	20	31739271	31801805	+	3605	protein_coding	TPX2, microtubule nucleation factor [Source:HGNC Symbol;Acc:HGNC:1249]	-
ENSG00000138180	2493.15	2753.07	1979.94	2829.89	3276.16	3148.4	2408.72	3084.82	-0.357108	0.00462471	0.0252849	CEP55	10	93496632	93529092	+	3271	protein_coding	centrosomal protein 55 [Source:HGNC Symbol;Acc:HGNC:1161]	-
ENSG00000102786	611.273	603.847	526.359	681.77	807.586	731.235	580.493	740.197	-0.350803	0.00466418	0.0254725	INTS6	13	51354077	51454264	-	25509	protein_coding	integrator complex subunit 6 [Source:HGNC Symbol;Acc:HGNC:14879]	-
ENSG00000206532	4.80561	1.98634	8.12561	21.9604	17.0467	17.835	4.97252	18.9473	-1.91737	0.00466495	0.0254725	AC117402.1	3	110888384	110893476	-	1363	lincRNA	novel transcript	-
ENSG00000122565	4570.13	4659.95	4626.18	5247.53	5806.53	5292.8	4618.76	5448.95	-0.238427	0.00468019	0.0255461	CBX3	7	26201162	26213356	+	4641	protein_coding	chromobox 3 [Source:HGNC Symbol;Acc:HGNC:1553]	-
ENSG00000184575	4261.61	4687.76	3776.6	4867.22	5638.19	5169	4241.99	5224.8	-0.300716	0.00473145	0.025792	XPOT	12	64404350	64451127	+	7364	protein_coding	exportin for tRNA [Source:HGNC Symbol;Acc:HGNC:12826]	-
ENSG00000028203	1838.63	2084.66	1588.11	2219	2360.97	2300.71	1837.13	2293.56	-0.320428	0.00473961	0.0258279	VEZT	12	95217746	95302790	+	8757	protein_coding	vezatin, adherens junctions transmembrane protein [Source:HGNC Symbol;Acc:HGNC:18258]	-
ENSG00000167130	236.436	202.607	258.214	322.418	292.99	335.718	232.419	317.042	-0.446941	0.00474975	0.0258747	DOLPP1	9	129081100	129090438	+	2249	protein_coding	dolichyldiphosphatase 1 [Source:HGNC Symbol;Acc:HGNC:29565]	-
ENSG00000205352	861.165	827.311	858.606	1089.03	980.184	1045.97	849.027	1038.4	-0.290574	0.00476392	0.0259348	PRR13	12	53441605	53446645	+	2897	protein_coding	proline rich 13 [Source:HGNC Symbol;Acc:HGNC:24528]	-
ENSG00000205476	192.224	184.73	232.934	318.425	251.439	283.262	203.296	284.375	-0.483619	0.00478302	0.0260302	CCDC85C	14	99500180	99604026	-	17449	protein_coding	coiled-coil domain containing 85C [Source:HGNC Symbol;Acc:HGNC:35459]	-
ENSG00000187608	60.5507	81.4399	119.176	173.687	118.261	150.024	87.0554	147.324	-0.757364	0.00479	0.0260597	ISG15	1	1001138	1014540	+	941	protein_coding	ISG15 ubiquitin-like modifier [Source:HGNC Symbol;Acc:HGNC:4053]	-
ENSG00000157350	441.155	393.295	454.131	598.919	511.4	550.787	429.527	553.702	-0.366204	0.00479815	0.0260869	ST3GAL2	16	70375978	70439237	-	9744	protein_coding	ST3 beta-galactoside alpha-2,3-sialyltransferase 2 [Source:HGNC Symbol;Acc:HGNC:10863]	-
ENSG00000142623	83.6176	110.242	111.05	175.683	140.635	147.926	101.636	154.748	-0.606936	0.00480462	0.0261059	PADI1	1	17205126	17246005	+	4903	protein_coding	peptidyl arginine deiminase 1 [Source:HGNC Symbol;Acc:HGNC:18367]	-
ENSG00000170144	7383.34	7367.33	6981.71	8662.37	8178.14	8537.72	7244.13	8459.41	-0.223806	0.00480479	0.0261059	HNRNPA3	2	177212563	177223958	+	6033	protein_coding	heterogeneous nuclear ribonucleoprotein A3 [Source:HGNC Symbol;Acc:HGNC:24941]	-
ENSG00000137135	282.57	261.204	205.849	360.35	355.849	314.735	249.874	343.645	-0.461012	0.00484152	0.0262796	ARHGEF39	9	35658875	35675866	-	6496	protein_coding	Rho guanine nucleotide exchange factor 39 [Source:HGNC Symbol;Acc:HGNC:25909]	-
ENSG00000242485	474.794	436.002	457.743	595.925	548.69	583.309	456.179	575.975	-0.33645	0.00489151	0.0265162	MRPL20	1	1401908	1407313	-	2788	protein_coding	mitochondrial ribosomal protein L20 [Source:HGNC Symbol;Acc:HGNC:14478]	-
ENSG00000127804	693.93	771.693	731.305	899.377	869.381	940.009	732.309	902.922	-0.302315	0.00490268	0.0265513	METTL16	17	2405562	2511891	-	8934	protein_coding	methyltransferase like 16 [Source:HGNC Symbol;Acc:HGNC:28484]	-
ENSG00000013375	684.319	777.652	691.58	866.436	872.577	934.764	717.85	891.259	-0.312454	0.00491163	0.0265905	PGM3	6	83161150	83193936	-	7335	protein_coding	phosphoglucomutase 3 [Source:HGNC Symbol;Acc:HGNC:8907]	-
ENSG00000105835	1071.65	1163	929.931	1228.78	1343.49	1397.42	1054.86	1323.23	-0.327341	0.00491806	0.0266158	NAMPT	7	106248285	106286326	-	9049	protein_coding	nicotinamide phosphoribosyltransferase [Source:HGNC Symbol;Acc:HGNC:30092]	-
ENSG00000185798	113.412	140.037	125.496	200.638	232.261	144.778	126.315	192.559	-0.608602	0.00491952	0.0266158	WDR53	3	196554177	196568674	-	1797	protein_coding	WD repeat domain 53 [Source:HGNC Symbol;Acc:HGNC:28786]	-
ENSG00000132475	6551.97	6512.22	7998.31	8726.25	8448.76	8486.31	7020.83	8553.77	-0.284832	0.00494407	0.0267312	H3F3B	17	75776434	75785893	-	6134	protein_coding	H3 histone family member 3B [Source:HGNC Symbol;Acc:HGNC:4765]	-
ENSG00000024526	1192.75	1288.14	1051.82	1359.55	1519.29	1513.88	1177.57	1464.24	-0.314596	0.00495372	0.0267746	DEPDC1	1	68474152	68497221	-	5904	protein_coding	DEP domain containing 1 [Source:HGNC Symbol;Acc:HGNC:22949]	-
ENSG00000099849	500.744	354.562	666.3	882.407	648.839	699.761	507.202	743.669	-0.551428	0.00496464	0.0268162	RASSF7	11	560404	564021	+	2492	protein_coding	Ras association domain family member 7 [Source:HGNC Symbol;Acc:HGNC:1166]	-
ENSG00000100225	1491.66	1457.97	1542.06	1886.6	1735.57	1758.32	1497.23	1793.49	-0.26048	0.00497251	0.02685	FBXO7	22	32474676	32498829	+	8521	protein_coding	F-box protein 7 [Source:HGNC Symbol;Acc:HGNC:13586]	-
ENSG00000138814	1208.13	1298.07	1147.52	1313.63	1652.46	1634.52	1217.91	1533.54	-0.332407	0.00497516	0.0268555	PPP3CA	4	101023409	101348278	-	5213	protein_coding	protein phosphatase 3 catalytic subunit alpha [Source:HGNC Symbol;Acc:HGNC:9314]	-
ENSG00000163932	342.159	271.135	285.299	418.245	384.616	391.321	299.531	398.061	-0.41051	0.00499027	0.0269283	PRKCD	3	53156009	53192717	+	3396	protein_coding	protein kinase C delta [Source:HGNC Symbol;Acc:HGNC:9399]	-
ENSG00000067560	5876.3	6025.56	5284.36	6471.32	7355.64	6806.67	5728.74	6877.88	-0.263782	0.0050008	0.0269763	RHOA	3	49359145	49412998	-	2582	protein_coding	ras homolog family member A [Source:HGNC Symbol;Acc:HGNC:667]	-
ENSG00000156795	296.987	279.081	281.688	373.326	375.027	367.191	285.918	371.848	-0.379131	0.0050523	0.0272131	WDYHV1	8	123416725	123470028	+	4930	protein_coding	WDYHV motif containing 1 [Source:HGNC Symbol;Acc:HGNC:25490]	-
ENSG00000106028	1446.49	1376.53	1465.32	1810.73	1717.45	1630.33	1429.45	1719.5	-0.266518	0.00505299	0.0272131	SSBP1	7	141738321	141787922	+	4988	protein_coding	single stranded DNA binding protein 1 [Source:HGNC Symbol;Acc:HGNC:11317]	-
ENSG00000132323	438.272	503.537	475.8	663.802	572.129	578.064	472.536	604.665	-0.356263	0.00505453	0.0272131	ILKAP	2	238170401	238203729	-	4771	protein_coding	ILK associated serine/threonine phosphatase [Source:HGNC Symbol;Acc:HGNC:15566]	-
ENSG00000163131	2.88337	15.8907	5.41707	19.964	22.3738	39.8665	8.06372	27.4014	-1.7731	0.00506067	0.0272284	CTSS	1	150730196	150765957	-	4228	protein_coding	cathepsin S [Source:HGNC Symbol;Acc:HGNC:2545]	-
ENSG00000198121	635.301	729.98	582.335	796.562	876.839	800.477	649.206	824.626	-0.345585	0.00509946	0.0274099	LPAR1	9	110873263	111038458	-	4159	protein_coding	lysophosphatidic acid receptor 1 [Source:HGNC Symbol;Acc:HGNC:3166]	-
ENSG00000145860	1782.88	1747.98	1859.86	2125.16	2139.36	2119.22	1796.91	2127.91	-0.243775	0.00510083	0.0274099	RNF145	5	159157409	159210053	-	4614	protein_coding	ring finger protein 145 [Source:HGNC Symbol;Acc:HGNC:20853]	-
ENSG00000110906	1512.81	1473.86	1614.29	1860.64	1806.95	1829.66	1533.65	1832.42	-0.256598	0.00511933	0.0274872	KCTD10	12	109448656	109477544	-	9865	protein_coding	potassium channel tetramerization domain containing 10 [Source:HGNC Symbol;Acc:HGNC:23236]	-
ENSG00000109944	22.1058	26.8156	12.6398	55.8991	43.6821	36.7191	20.5204	45.4334	-1.15356	0.00513188	0.0275133	JHY	11	122882528	122959798	+	4680	protein_coding	junctional cadherin complex regulator [Source:HGNC Symbol;Acc:HGNC:26288]	-
ENSG00000128050	5901.29	6297.69	5339.43	6523.23	7582.58	7162.32	5846.14	7089.38	-0.278213	0.00514827	0.0275744	PAICS	4	56435741	56464579	+	7517	protein_coding	phosphoribosylaminoimidazole carboxylase and phosphoribosylaminoimidazolesuccinocarboxamide synthase [Source:HGNC Symbol;Acc:HGNC:8587]	-
ENSG00000181744	277.764	384.357	295.231	405.269	443.214	445.875	319.117	431.452	-0.435808	0.0051887	0.0277738	C3orf58	3	143971798	144048719	+	5487	protein_coding	chromosome 3 open reading frame 58 [Source:HGNC Symbol;Acc:HGNC:28490]	-
ENSG00000162642	381.565	361.514	315.093	506.087	443.214	437.482	352.724	462.261	-0.39125	0.00520197	0.0278239	C1orf52	1	85249953	85259672	-	3420	protein_coding	chromosome 1 open reading frame 52 [Source:HGNC Symbol;Acc:HGNC:24871]	-
ENSG00000177469	2200.97	2080.69	2750.07	3425.82	2640.1	3001.53	2343.91	3022.48	-0.366705	0.00520323	0.0278239	CAVIN1	17	42402452	42423517	-	3828	protein_coding	caveolae associated protein 1 [Source:HGNC Symbol;Acc:HGNC:9688]	-
ENSG00000197498	658.368	715.082	665.397	791.571	893.885	842.441	679.616	842.633	-0.310147	0.00522071	0.0278991	RPF2	6	110982015	111028263	+	3922	protein_coding	ribosome production factor 2 homolog [Source:HGNC Symbol;Acc:HGNC:20870]	-
ENSG00000104490	273.92	328.739	321.413	377.319	426.167	414.401	308.024	405.962	-0.397895	0.00523299	0.0279469	NCALD	8	101686543	102124907	-	8042	protein_coding	neurocalcin delta [Source:HGNC Symbol;Acc:HGNC:7655]	-
ENSG00000095002	1477.24	1529.48	1298.29	1587.14	1968.89	1827.56	1435.01	1794.53	-0.322606	0.00524723	0.0280139	MSH2	2	47402969	47663146	+	13777	protein_coding	mutS homolog 2 [Source:HGNC Symbol;Acc:HGNC:7325]	-
ENSG00000113712	3362	3443.32	3124.75	3825.1	3853.61	4068.48	3310.02	3915.73	-0.24254	0.00525504	0.0280466	CSNK1A1	5	149492197	149551552	-	7714	protein_coding	casein kinase 1 alpha 1 [Source:HGNC Symbol;Acc:HGNC:2451]	-
ENSG00000174775	485.366	467.783	616.644	753.64	668.017	641.011	523.264	687.556	-0.393325	0.00527456	0.0281418	HRAS	11	532242	537287	-	1854	protein_coding	HRas proto-oncogene, GTPase [Source:HGNC Symbol;Acc:HGNC:5173]	-
ENSG00000164053	113.412	107.262	134.524	195.647	167.271	159.466	118.4	174.128	-0.555676	0.00530265	0.0282825	ATRIP	3	48446710	48467645	+	5431	protein_coding	ATR interacting protein [Source:HGNC Symbol;Acc:HGNC:33499]	-
ENSG00000132383	2726.7	2743.14	2752.78	3170.28	3151.5	3311.01	2740.87	3210.93	-0.228339	0.00541634	0.0288332	RPA1	17	1829702	1900082	+	5492	protein_coding	replication protein A1 [Source:HGNC Symbol;Acc:HGNC:10289]	-
ENSG00000171566	1157.19	1263.31	1094.25	1312.63	1578.95	1466.67	1171.58	1452.75	-0.310379	0.00542027	0.0288356	PLRG1	4	154535006	154550435	-	5049	protein_coding	pleiotropic regulator 1 [Source:HGNC Symbol;Acc:HGNC:9089]	-
ENSG00000174564	1582.97	1829.42	1431.01	1842.67	2229.92	2030.04	1614.47	2034.21	-0.333579	0.00542443	0.0288485	IL20RB	3	136946230	137011085	+	2473	protein_coding	interleukin 20 receptor subunit beta [Source:HGNC Symbol;Acc:HGNC:6004]	-
ENSG00000249978	1.92224	4.96585	2.70854	15.9712	22.3738	7.34382	3.19888	15.2296	-2.25755	0.00542971	0.0288673	TRGV7	7	38335041	38335514	-	353	TR_V_pseudogene	T cell receptor gamma variable 7 (pseudogene) [Source:HGNC Symbol;Acc:HGNC:12293]	-
ENSG00000100335	1080.3	1171.94	1290.17	1474.34	1379.72	1492.89	1180.8	1448.98	-0.295059	0.00543599	0.0288822	MIEF1	22	39499432	39518132	+	7555	protein_coding	mitochondrial elongation factor 1 [Source:HGNC Symbol;Acc:HGNC:25979]	-
ENSG00000163481	275.842	270.142	284.396	399.279	332.41	362.995	276.794	364.895	-0.398965	0.00545078	0.0289515	RNF25	2	218663864	218672411	-	2323	protein_coding	ring finger protein 25 [Source:HGNC Symbol;Acc:HGNC:14662]	-
ENSG00000124207	4477.87	4914.2	3818.13	4890.17	5948.23	5709.3	4403.4	5515.9	-0.325042	0.00547067	0.0290385	CSE1L	20	49046246	49096960	+	3800	protein_coding	chromosome segregation 1 like [Source:HGNC Symbol;Acc:HGNC:2431]	-
ENSG00000123685	36.5226	24.8292	28.8911	74.8649	47.9438	53.505	30.081	58.7712	-0.967451	0.0054793	0.0290657	BATF3	1	212686418	212699985	-	2713	protein_coding	basic leucine zipper ATF-like transcription factor 3 [Source:HGNC Symbol;Acc:HGNC:28915]	TF_bZIP
ENSG00000065183	1070.69	1156.05	1052.72	1209.82	1426.59	1405.82	1093.15	1347.41	-0.301639	0.00548626	0.0290933	WDR3	1	117929720	117966542	+	10275	protein_coding	WD repeat domain 3 [Source:HGNC Symbol;Acc:HGNC:12755]	-
ENSG00000174579	650.679	581.998	541.707	675.78	811.848	778.445	591.461	755.358	-0.352818	0.00556662	0.0294842	MSL2	3	136148922	136197241	-	5095	protein_coding	MSL complex subunit 2 [Source:HGNC Symbol;Acc:HGNC:25544]	-
ENSG00000033867	760.247	754.809	567.89	818.523	1028.13	895.946	694.315	914.199	-0.397277	0.00559995	0.0296299	SLC4A7	3	27372721	27484420	-	9616	protein_coding	solute carrier family 4 member 7 [Source:HGNC Symbol;Acc:HGNC:11033]	-
ENSG00000134308	9027.82	9579.12	9377.86	10771.6	10923.7	10707.3	9328.27	10800.9	-0.211469	0.0056063	0.029654	YWHAQ	2	9583972	9631014	-	2713	protein_coding	tyrosine 3-monooxygenase/tryptophan 5-monooxygenase activation protein theta [Source:HGNC Symbol;Acc:HGNC:12854]	-
ENSG00000095564	1744.44	1961.51	1431.91	1994.4	2329	2218.88	1712.62	2180.76	-0.34887	0.00560976	0.0296628	BTAF1	10	91923769	92030325	+	7582	protein_coding	B-TFIID TATA-box binding protein associated factor 1 [Source:HGNC Symbol;Acc:HGNC:17307]	-
ENSG00000162408	285.453	288.019	221.197	370.332	360.111	339.914	264.89	356.786	-0.431078	0.00562765	0.0297479	NOL9	1	6521347	6554535	-	7293	protein_coding	nucleolar protein 9 [Source:HGNC Symbol;Acc:HGNC:26265]	-
ENSG00000197372	70.1619	76.4741	55.9764	92.8325	114	119.599	67.5375	108.811	-0.689361	0.00564533	0.0298224	ZNF675	19	23525631	23687220	-	6785	protein_coding	zinc finger protein 675 [Source:HGNC Symbol;Acc:HGNC:30768]	zf-C2H2
ENSG00000126216	842.904	948.477	914.583	1016.17	1251.87	1114.16	901.988	1127.4	-0.321561	0.0056577	0.0298687	TUBGCP3	13	112485005	112588205	-	7254	protein_coding	tubulin gamma complex associated protein 3 [Source:HGNC Symbol;Acc:HGNC:18598]	-
ENSG00000114423	125.907	178.771	132.718	193.651	205.626	240.248	145.799	213.175	-0.549129	0.00566166	0.0298801	CBLB	3	105655461	105869552	-	12269	protein_coding	Cbl proto-oncogene B [Source:HGNC Symbol;Acc:HGNC:1542]	-
ENSG00000261061	121.101	141.03	120.078	170.692	183.252	193.038	127.403	182.327	-0.517742	0.00566658	0.0298965	AC092718.4	16	81030770	81031485	+	716	sense_intronic	novel transcript	-
ENSG00000035928	1527.22	1534.45	1225.16	1732.87	1774.99	1807.63	1428.94	1771.83	-0.31065	0.00570448	0.0300557	RFC1	4	39287456	39366375	-	6719	protein_coding	replication factor C subunit 1 [Source:HGNC Symbol;Acc:HGNC:9969]	-
ENSG00000141858	571.867	527.373	470.383	783.586	575.325	709.203	523.208	689.372	-0.398726	0.00570581	0.0300557	SAMD1	19	14087840	14091036	-	2263	protein_coding	sterile alpha motif domain containing 1 [Source:HGNC Symbol;Acc:HGNC:17958]	-
ENSG00000164815	486.328	476.722	392.738	539.027	652.035	575.965	451.929	589.009	-0.382549	0.00572474	0.0301458	ORC5	7	104126341	104208047	-	3724	protein_coding	origin recognition complex subunit 5 [Source:HGNC Symbol;Acc:HGNC:8491]	-
ENSG00000164934	1552.21	1731.1	1544.77	1836.69	2118.05	1918.84	1609.36	1957.86	-0.282831	0.00576177	0.0303119	DCAF13	8	103414714	103443453	+	9199	protein_coding	DDB1 and CUL4 associated factor 13 [Source:HGNC Symbol;Acc:HGNC:24535]	-
ENSG00000163807	477.677	537.305	373.778	551.006	721.288	610.586	462.92	627.627	-0.439696	0.00586001	0.0307763	KIAA1143	3	44737661	44761662	-	5259	protein_coding	KIAA1143 [Source:HGNC Symbol;Acc:HGNC:29198]	-
ENSG00000079819	6763.41	6549.96	5338.53	7240.93	7766.89	7845.3	6217.3	7617.71	-0.293142	0.00586118	0.0307763	EPB41L2	6	130839347	131063322	-	10320	protein_coding	erythrocyte membrane protein band 4.1 like 2 [Source:HGNC Symbol;Acc:HGNC:3379]	-
ENSG00000104907	610.312	623.711	737.625	969.251	738.334	848.736	657.216	852.107	-0.374581	0.00589985	0.0309555	TRMT1	19	13104902	13117567	-	3364	protein_coding	tRNA methyltransferase 1 [Source:HGNC Symbol;Acc:HGNC:25980]	-
ENSG00000131100	1898.22	1979.39	1663.94	2126.16	2472.83	2204.2	1847.18	2267.73	-0.296056	0.00592264	0.03104	ATP6V1E1	22	17592136	17628818	-	3212	protein_coding	ATPase H+ transporting V1 subunit E1 [Source:HGNC Symbol;Acc:HGNC:857]	-
[truncated: 217 more rows]
