# Supplementary material for: Potential prognostic and therapeutic value of ANXA8 in renal cell carcinoma: based on the comprehensive analysis of annexins family
Source: BMC Cancer. 2023 Jul 18;23:674. doi: 10.1186/s12885-023-11165-x (PMC10355003; doi:10.1186/s12885-023-11165-x)
Supplement: Supplementary file 4 — Supplementary Material 4 [file 12885_2023_11165_MOESM4_ESM.xlsx]

## Sheet: Supplementary table 3 ANXA_8_sh
Supplementary table 3. Upregulated genes in shANXA8 compared with shCtrl in 769-P cell
gene_id	ANXA_8_shRNA1	ANXA_8_shRNA2	ANXA_8_shRNA3	Ctrl_shRNA1	Ctrl_shRNA2	Ctrl_shRNA3	ANXA_8_shRNA	Ctrl_shRNA	log2FoldChange	pvalue	padj	gene_name	gene_chr	gene_start	gene_end	gene_strand	gene_length	gene_biotype	gene_description	tf_family
ENSG00000006611	2307.65	2401.48	2503.59	248.551	236.523	223.462	2404.24	236.179	3.3472	7.13031e-202	5.90996e-198	USH1C	11	17493895	17544416	-	4904	protein_coding	USH1 protein network component harmonin [Source:HGNC Symbol;Acc:HGNC:12597]	-
ENSG00000189056	18768.8	20043.2	18824.3	2842.87	3155.77	3213.45	19212.1	3070.69	2.64548	1.07803e-201	5.95682e-198	RELN	7	103471784	103989516	-	12642	protein_coding	reelin [Source:HGNC Symbol;Acc:HGNC:9957]	-
ENSG00000123243	4896.92	4906.26	4602.71	1081.05	1109.1	1132	4801.96	1107.38	2.1165	3.54432e-130	9.79236e-127	ITIH5	10	7559270	7666998	-	14628	protein_coding	inter-alpha-trypsin inhibitor heavy chain family member 5 [Source:HGNC Symbol;Acc:HGNC:21449]	-
ENSG00000184500	1421.5	1347.73	1375.03	180.674	198.168	210.873	1381.42	196.571	2.81387	1.9151e-120	4.53522e-117	PROS1	3	93873033	93980003	-	5444	protein_coding	protein S [Source:HGNC Symbol;Acc:HGNC:9456]	-
ENSG00000165092	728.53	722.035	747.556	18.9658	25.57	22.0315	732.707	22.1891	5.04915	7.60353e-116	1.57555e-112	ALDH1A1	9	72900662	73080442	-	2849	protein_coding	aldehyde dehydrogenase 1 family member A1 [Source:HGNC Symbol;Acc:HGNC:402]	-
ENSG00000164749	1985.68	2122.4	1707.28	336.393	335.606	364.044	1938.45	345.348	2.48862	9.45325e-94	1.56707e-90	HNF4G	8	75407914	75566843	+	4806	protein_coding	hepatocyte nuclear factor 4 gamma [Source:HGNC Symbol;Acc:HGNC:5026]	RXR-like
ENSG00000168743	4175.11	4105.76	3927.38	1219.8	1235.88	1220.12	4069.42	1225.27	1.7317	2.02863e-90	2.80238e-87	NPNT	4	105894775	106004027	+	6117	protein_coding	nephronectin [Source:HGNC Symbol;Acc:HGNC:27405]	-
ENSG00000114638	1157.19	1263.31	1098.76	239.568	215.214	204.578	1173.09	219.787	2.41508	2.18707e-80	2.26594e-77	UPK1B	3	119173517	119205153	+	2266	protein_coding	uroplakin 1B [Source:HGNC Symbol;Acc:HGNC:12578]	-
ENSG00000135220	635.301	695.219	591.364	83.8487	70.3176	83.9294	640.628	79.3652	3.01138	7.13432e-75	5.91328e-72	UGT2A3	4	68928463	68951791	-	3062	protein_coding	UDP glucuronosyltransferase family 2 member A3 [Source:HGNC Symbol;Acc:HGNC:28528]	-
ENSG00000183747	545.917	530.353	555.25	47.9135	68.1867	53.505	543.84	56.5351	3.26909	1.03143e-73	7.77183e-71	ACSM2A	16	20451461	20487667	+	8193	protein_coding	acyl-CoA synthetase medium chain family member 2A [Source:HGNC Symbol;Acc:HGNC:32017]	-
ENSG00000085563	1275.41	1268.28	1236.9	256.537	316.429	268.574	1260.2	280.513	2.16837	6.41688e-72	4.6249e-69	ABCB1	7	87503633	87713323	-	5806	protein_coding	ATP binding cassette subfamily B member 1 [Source:HGNC Symbol;Acc:HGNC:40]	-
ENSG00000178234	2322.07	2425.32	2340.18	766.616	768.166	743.824	2362.52	759.536	1.63706	3.32088e-70	2.29376e-67	GALNT11	7	152025674	152122347	+	8295	protein_coding	polypeptide N-acetylgalactosaminyltransferase 11 [Source:HGNC Symbol;Acc:HGNC:19875]	-
ENSG00000105855	4025.18	4323.27	3642.08	992.209	1150.65	1157.18	3996.84	1100.01	1.86151	4.03099e-67	2.57007e-64	ITGB8	7	20330702	20415754	+	15156	protein_coding	integrin subunit beta 8 [Source:HGNC Symbol;Acc:HGNC:6163]	-
ENSG00000146477	1588.73	1559.28	1464.42	389.297	455.999	400.763	1537.48	415.353	1.88858	1.20175e-63	7.11482e-61	SLC22A3	6	160348268	160452581	+	3348	protein_coding	solute carrier family 22 member 3 [Source:HGNC Symbol;Acc:HGNC:10967]	-
ENSG00000141441	539.189	532.339	541.707	71.8703	85.2334	88.1259	537.745	81.7432	2.71947	7.97587e-63	4.55917e-60	GAREM1	18	32124877	32470484	-	7568	protein_coding	GRB2 associated regulator of MAPK1 subtype 1 [Source:HGNC Symbol;Acc:HGNC:26136]	-
ENSG00000107099	453.649	475.728	434.269	55.8991	51.14	60.8488	454.549	55.9627	3.02127	4.35784e-62	2.33032e-59	DOCK8	9	214854	465259	+	13784	protein_coding	dedicator of cytokinesis 8 [Source:HGNC Symbol;Acc:HGNC:19191]	-
ENSG00000099194	16218.9	15902.6	16142.9	6768.78	6575.76	6940.96	16088.1	6761.83	1.25051	3.4609e-61	1.79285e-58	SCD	10	100347124	100364834	+	5362	protein_coding	stearoyl-CoA desaturase [Source:HGNC Symbol;Acc:HGNC:10571]	-
ENSG00000153162	580.518	536.312	557.056	84.8469	92.6913	103.863	557.962	93.8003	2.57364	2.70623e-59	1.35943e-56	BMP6	6	7726797	7881422	+	2780	protein_coding	bone morphogenetic protein 6 [Source:HGNC Symbol;Acc:HGNC:1073]	-
ENSG00000081479	551.684	606.827	510.108	0	7.45792	6.2947	556.206	4.58421	6.94956	3.64483e-59	1.77707e-56	LRP2	2	169127109	169362685	-	16260	protein_coding	LDL receptor related protein 2 [Source:HGNC Symbol;Acc:HGNC:6694]	-
ENSG00000132205	498.822	478.708	555.25	76.8613	69.2521	89.175	510.927	78.4295	2.70388	1.01926e-55	4.69339e-53	EMILIN2	18	2847030	2915993	+	6435	protein_coding	elastin microfibril interfacer 2 [Source:HGNC Symbol;Acc:HGNC:19881]	-
ENSG00000145246	2004.9	1995.28	1887.85	643.838	687.194	697.663	1962.68	676.232	1.53739	2.76846e-55	1.24035e-52	ATP10D	4	47485288	47593486	+	7965	protein_coding	ATPase phospholipid transporting 10D (putative) [Source:HGNC Symbol;Acc:HGNC:13549]	-
ENSG00000205403	321.976	308.876	341.276	28.9478	18.1121	19.9332	324.042	22.331	3.85339	1.03069e-54	4.49623e-52	CFI	4	109740694	109802179	-	4875	protein_coding	complement factor I [Source:HGNC Symbol;Acc:HGNC:5394]	-
ENSG00000116679	5698.49	5877.58	5719.53	2446.58	2469.64	2444.44	5765.2	2453.56	1.23249	1.59966e-54	6.79939e-52	IVNS1ABP	1	185296388	185317329	-	7929	protein_coding	influenza virus NS1A binding protein [Source:HGNC Symbol;Acc:HGNC:16951]	-
ENSG00000185920	1607.96	1502.67	1672.97	534.036	531.643	517.215	1594.53	527.631	1.59568	2.854e-53	1.18277e-50	PTCH1	9	95442980	95517057	-	16591	protein_coding	patched 1 [Source:HGNC Symbol;Acc:HGNC:9585]	-
ENSG00000143878	6319.38	6472.49	7192.07	2607.29	2424.89	2639.58	6661.31	2557.25	1.38122	9.75696e-51	3.76142e-48	RHOB	2	20447074	20449445	+	2372	protein_coding	ras homolog family member B [Source:HGNC Symbol;Acc:HGNC:668]	-
ENSG00000185432	702.58	720.048	664.494	155.719	127.85	171.006	695.708	151.525	2.19804	1.82316e-50	6.86874e-48	METTL7A	12	50923472	50932517	+	4083	protein_coding	methyltransferase like 7A [Source:HGNC Symbol;Acc:HGNC:24550]	-
ENSG00000166268	400.788	376.411	334.956	56.8973	47.9438	53.505	370.718	52.782	2.8104	7.24418e-47	2.45075e-44	MYRFL	12	69825304	69959097	+	3524	protein_coding	myelin regulatory factor like [Source:HGNC Symbol;Acc:HGNC:26316]	NDT80/PhoG
ENSG00000000003	877.504	978.272	1001.26	250.548	286.597	215.069	952.344	250.738	1.92569	1.84514e-44	5.8821e-42	TSPAN6	X	100627109	100639991	-	4535	protein_coding	tetraspanin 6 [Source:HGNC Symbol;Acc:HGNC:11858]	-
ENSG00000108924	306.598	277.094	273.562	23.9568	19.1775	35.67	285.751	26.2681	3.44336	7.71141e-44	2.36726e-41	HLF	17	55265012	55325065	+	6602	protein_coding	HLF, PAR bZIP transcription factor [Source:HGNC Symbol;Acc:HGNC:4977]	TF_bZIP
ENSG00000066813	275.842	276.101	262.728	24.955	33.0279	29.3753	271.557	29.1194	3.22387	2.04191e-43	6.15433e-41	ACSM2B	16	20536226	20576427	-	8158	protein_coding	acyl-CoA synthetase medium chain family member 2B [Source:HGNC Symbol;Acc:HGNC:30931]	-
ENSG00000197444	2505.64	2257.48	3230.38	791.571	755.381	763.758	2664.5	770.237	1.79066	6.20701e-41	1.71489e-38	OGDHL	10	49734643	49762379	-	5724	protein_coding	oxoglutarate dehydrogenase like [Source:HGNC Symbol;Acc:HGNC:25590]	-
ENSG00000012504	491.133	471.756	482.12	117.787	99.0838	121.698	481.669	112.856	2.09277	1.47686e-40	3.9487e-38	NR1H4	12	100473708	100564413	+	3627	protein_coding	nuclear receptor subfamily 1 group H member 4 [Source:HGNC Symbol;Acc:HGNC:7967]	THR-like
ENSG00000153071	3273.58	3526.75	2743.75	884.404	1099.51	1050.17	3181.36	1011.36	1.65351	2.91346e-40	7.54632e-38	DAB2	5	39371675	39462300	-	7717	protein_coding	DAB2, clathrin adaptor protein [Source:HGNC Symbol;Acc:HGNC:2662]	-
ENSG00000125848	530.539	648.54	492.051	111.798	131.046	104.912	557.043	115.919	2.26474	4.99885e-40	1.27486e-37	FLRT3	20	14322988	14337616	-	5190	protein_coding	fibronectin leucine rich transmembrane protein 3 [Source:HGNC Symbol;Acc:HGNC:3762]	-
ENSG00000204386	887.115	897.826	990.422	314.433	315.364	340.963	925.121	323.586	1.51591	1.53776e-36	3.64163e-34	NEU1	6	31857659	31862906	-	4822	protein_coding	neuraminidase 1 [Source:HGNC Symbol;Acc:HGNC:7758]	-
ENSG00000138079	286.414	269.149	279.882	46.9153	49.0092	41.9647	278.482	45.9631	2.59914	2.82425e-36	6.59403e-34	SLC3A1	2	44275458	44321494	+	6541	protein_coding	solute carrier family 3 member 1 [Source:HGNC Symbol;Acc:HGNC:11025]	-
ENSG00000120594	1404.2	1429.17	1162.87	442.202	474.111	482.594	1332.08	466.302	1.51425	2.00493e-35	4.61607e-33	PLXDC2	10	19816239	20289856	+	12567	protein_coding	plexin domain containing 2 [Source:HGNC Symbol;Acc:HGNC:21013]	-
ENSG00000178445	5087.22	5029.41	5411.66	2379.71	2432.35	2592.37	5176.1	2468.14	1.06856	6.29124e-35	1.42863e-32	GLDC	9	6532464	6645783	-	8939	protein_coding	glycine decarboxylase [Source:HGNC Symbol;Acc:HGNC:4313]	-
ENSG00000170927	962.083	1013.03	963.336	343.38	354.784	393.419	979.484	363.861	1.42883	1.25311e-34	2.80713e-32	PKHD1	6	51615300	52087625	-	17454	protein_coding	PKHD1, fibrocystin/polyductin [Source:HGNC Symbol;Acc:HGNC:9016]	-
ENSG00000143036	371.954	398.261	360.235	70.8721	92.6913	86.0276	376.817	83.197	2.18092	1.28312e-34	2.83604e-32	SLC44A3	1	94820342	94895246	+	2869	protein_coding	solute carrier family 44 member 3 [Source:HGNC Symbol;Acc:HGNC:28689]	-
ENSG00000110841	5800.37	6091.11	4968.36	2046.31	2316.22	2373.1	5619.95	2245.21	1.32373	1.3316e-34	2.90446e-32	PPFIBP1	12	27523431	27695564	+	11690	protein_coding	PPFIA binding protein 1 [Source:HGNC Symbol;Acc:HGNC:9249]	-
ENSG00000109819	1612.76	1755.92	1452.68	611.896	638.185	627.372	1607.12	625.818	1.36048	1.50239e-34	3.23442e-32	PPARGC1A	4	23755041	23904089	-	10870	protein_coding	PPARG coactivator 1 alpha [Source:HGNC Symbol;Acc:HGNC:9237]	-
ENSG00000179456	2729.59	2530.6	2425.04	1115.99	1193.27	1163.47	2561.74	1157.57	1.14608	4.42209e-33	8.83192e-31	ZBTB18	1	244048939	244057476	+	3906	protein_coding	zinc finger and BTB domain containing 18 [Source:HGNC Symbol;Acc:HGNC:13030]	ZBTB
ENSG00000196581	473.833	391.309	410.795	111.798	94.8222	75.5365	425.312	94.0523	2.17532	2.4546e-32	4.84404e-30	AJAP1	1	4654732	4792534	+	12405	protein_coding	adherens junctions associated protein 1 [Source:HGNC Symbol;Acc:HGNC:30801]	-
ENSG00000124568	3668.6	3739.28	3135.58	1456.37	1572.56	1561.09	3514.49	1530	1.19974	1.05384e-31	2.05524e-29	SLC17A1	6	25782897	25832059	-	2044	protein_coding	solute carrier family 17 member 1 [Source:HGNC Symbol;Acc:HGNC:10929]	-
ENSG00000172594	442.116	436.002	447.811	117.787	140.635	112.256	441.976	123.559	1.8397	3.29765e-31	6.35642e-29	SMPDL3A	6	122789049	122809720	+	2349	protein_coding	sphingomyelin phosphodiesterase acid like 3A [Source:HGNC Symbol;Acc:HGNC:17389]	-
ENSG00000241158	382.526	439.974	338.567	76.8613	76.7101	99.6662	387.023	84.4125	2.19678	4.39497e-31	8.37418e-29	ADAMTS9-AS1	3	64561322	64592757	+	6949	processed_transcript	ADAMTS9 antisense RNA 1 [Source:HGNC Symbol;Acc:HGNC:40625]	-
ENSG00000185630	462.3	445.933	426.143	115.791	115.065	142.68	444.792	124.512	1.83709	1.50088e-30	2.82728e-28	PBX1	1	164555584	164899296	+	21249	protein_coding	PBX homeobox 1 [Source:HGNC Symbol;Acc:HGNC:8632]	Homeobox
ENSG00000162496	429.621	453.879	506.496	143.741	109.738	113.305	463.332	122.261	1.92066	1.82535e-30	3.39986e-28	DHRS3	1	12567910	12617731	-	3036	protein_coding	dehydrogenase/reductase 3 [Source:HGNC Symbol;Acc:HGNC:17693]	-
ENSG00000196511	647.796	625.697	658.174	155.719	223.738	205.627	643.889	195.028	1.72492	1.22034e-29	2.23257e-27	TPK1	7	144451941	144836395	-	8442	protein_coding	thiamin pyrophosphokinase 1 [Source:HGNC Symbol;Acc:HGNC:17358]	-
ENSG00000180332	416.166	393.295	367.458	115.791	106.542	96.5188	392.306	106.284	1.8829	1.22558e-29	2.23257e-27	KCTD4	13	45192853	45194717	-	1865	protein_coding	potassium channel tetramerization domain containing 4 [Source:HGNC Symbol;Acc:HGNC:23227]	-
ENSG00000185551	1761.74	1636.74	1667.56	801.553	742.596	805.722	1688.68	783.291	1.10812	5.58777e-29	9.6488e-27	NR2F2	15	96325938	96340263	+	6459	protein_coding	nuclear receptor subfamily 2 group F member 2 [Source:HGNC Symbol;Acc:HGNC:7976]	RXR-like
ENSG00000150347	1372.48	1457.97	1335.31	593.928	646.708	624.225	1388.59	621.62	1.1596	6.4177e-29	1.09677e-26	ARID5B	10	61901300	62096944	+	9144	protein_coding	AT-rich interaction domain 5B [Source:HGNC Symbol;Acc:HGNC:17362]	ARID
ENSG00000143819	2524.87	2595.15	2420.53	1234.77	1258.26	1115.21	2513.52	1202.75	1.06324	1.41647e-28	2.39601e-26	EPHX1	1	225810092	225845563	+	2508	protein_coding	epoxide hydrolase 1 [Source:HGNC Symbol;Acc:HGNC:3401]	-
ENSG00000121361	210.486	226.443	265.437	43.9207	36.2242	44.0629	234.122	41.4026	2.4989	8.27531e-28	1.35822e-25	KCNJ8	12	21764955	21775581	-	2484	protein_coding	potassium voltage-gated channel subfamily J member 8 [Source:HGNC Symbol;Acc:HGNC:6269]	-
ENSG00000166840	240.28	244.32	210.363	30.9442	50.0746	34.6209	231.654	38.5465	2.59037	1.66791e-27	2.68436e-25	GLYATL1	11	58905398	59043527	+	5440	protein_coding	glycine-N-acyltransferase like 1 [Source:HGNC Symbol;Acc:HGNC:30519]	-
ENSG00000076716	1663.7	1701.3	1519.49	760.627	776.689	744.873	1628.16	760.73	1.09759	1.7764e-27	2.80451e-25	GPC4	X	133300103	133415490	-	4960	protein_coding	glypican 4 [Source:HGNC Symbol;Acc:HGNC:4452]	-
ENSG00000078725	564.178	515.455	587.753	202.634	181.121	198.283	555.795	194.013	1.51828	3.67225e-27	5.68924e-25	BRINP1	9	119153458	119369467	-	3905	protein_coding	BMP/retinoic acid inducible neural specific 1 [Source:HGNC Symbol;Acc:HGNC:2687]	-
ENSG00000132840	2632.51	2702.42	2433.17	1221.79	1248.67	1334.48	2589.37	1268.31	1.02963	3.71334e-27	5.69963e-25	BHMT2	5	79069717	79089466	+	3182	protein_coding	betaine--homocysteine S-methyltransferase 2 [Source:HGNC Symbol;Acc:HGNC:1048]	-
ENSG00000107611	305.637	356.548	276.271	54.9009	71.383	77.6347	312.818	67.9729	2.20366	4.87058e-27	7.27383e-25	CUBN	10	16823966	17129817	-	13270	protein_coding	cubilin [Source:HGNC Symbol;Acc:HGNC:2548]	-
ENSG00000196557	1105.29	956.423	1345.24	395.287	351.588	411.254	1135.65	386.043	1.55695	5.96803e-27	8.75504e-25	CACNA1H	16	1153121	1221772	+	8606	protein_coding	calcium voltage-gated channel subunit alpha1 H [Source:HGNC Symbol;Acc:HGNC:1395]	-
ENSG00000169302	1210.05	1307.01	1110.5	485.124	519.924	538.197	1209.19	514.415	1.23299	7.91731e-27	1.14126e-24	STK32A	5	147234963	147387852	+	7913	protein_coding	serine/threonine kinase 32A [Source:HGNC Symbol;Acc:HGNC:28317]	-
ENSG00000266714	214.33	195.654	285.299	41.9243	25.57	31.4735	231.761	32.9893	2.8096	9.72273e-27	1.38943e-24	MYO15B	17	75588058	75626501	+	12761	protein_coding	myosin XVB [Source:HGNC Symbol;Acc:HGNC:14083]	-
ENSG00000174827	4337.54	4567.59	4208.16	2286.87	2367.36	2365.76	4371.1	2340	0.901463	1.73033e-26	2.43082e-24	PDZK1	1	145670852	145708148	-	2480	protein_coding	PDZ domain containing 1 [Source:HGNC Symbol;Acc:HGNC:8821]	-
ENSG00000182256	209.525	241.34	208.557	19.964	38.355	40.9156	219.807	33.0782	2.73732	5.11723e-26	7.06902e-24	GABRG3	15	26971282	27541991	+	12595	protein_coding	gamma-aminobutyric acid type A receptor gamma3 subunit [Source:HGNC Symbol;Acc:HGNC:4088]	-
ENSG00000109846	2620.02	2295.22	2675.13	1202.83	1081.4	1232.71	2530.12	1172.31	1.10987	6.63588e-26	9.09116e-24	CRYAB	11	111908565	111923722	-	3034	protein_coding	crystallin alpha B [Source:HGNC Symbol;Acc:HGNC:2389]	-
ENSG00000100154	1507.04	1500.68	1428.3	541.024	679.736	677.73	1478.67	632.83	1.22495	3.02396e-25	4.07547e-23	TTC28	22	27978014	28679865	-	12645	protein_coding	tetratricopeptide repeat domain 28 [Source:HGNC Symbol;Acc:HGNC:29179]	-
ENSG00000073008	4668.17	4944.99	4757.09	2628.26	2547.41	2722.46	4790.08	2632.71	0.863458	4.13595e-25	5.52916e-23	PVR	19	44643798	44663583	+	3519	protein_coding	poliovirus receptor [Source:HGNC Symbol;Acc:HGNC:9705]	-
ENSG00000118785	25609.1	26773.9	22412.2	11292.6	12950.1	12528.6	24931.7	12257.1	1.02437	4.3627e-25	5.78564e-23	SPP1	4	87975650	87983426	+	2321	protein_coding	secreted phosphoprotein 1 [Source:HGNC Symbol;Acc:HGNC:11255]	-
ENSG00000067141	1966.46	2004.22	1713.6	920.339	877.904	893.848	1894.76	897.364	1.07789	4.65551e-25	6.12495e-23	NEO1	15	73051710	73305206	+	8117	protein_coding	neogenin 1 [Source:HGNC Symbol;Acc:HGNC:7754]	-
ENSG00000152527	3572.49	3856.48	2676.94	1078.05	1380.78	1181.31	3368.64	1213.38	1.47318	5.15698e-25	6.73128e-23	PLEKHH2	2	43637273	43767987	+	9835	protein_coding	pleckstrin homology, MyTH4 and FERM domain containing H2 [Source:HGNC Symbol;Acc:HGNC:30506]	-
ENSG00000124564	3337.98	3136.43	3275.52	1667.99	1688.69	1822.32	3249.98	1726.33	0.912826	1.67148e-24	2.11512e-22	SLC17A3	6	25833066	25882286	-	3594	protein_coding	solute carrier family 17 member 3 [Source:HGNC Symbol;Acc:HGNC:10931]	-
ENSG00000054793	351.771	317.814	326.83	103.813	70.3176	91.2732	332.138	88.4678	1.90636	2.82067e-24	3.51566e-22	ATP9A	20	51596514	51768634	-	8317	protein_coding	ATPase phospholipid transporting 9A (putative) [Source:HGNC Symbol;Acc:HGNC:13540]	-
ENSG00000000971	212.408	259.217	205.849	45.9171	43.6821	50.3576	225.825	46.6523	2.27436	3.61727e-24	4.47489e-22	CFH	1	196651878	196747504	+	8145	protein_coding	complement factor H [Source:HGNC Symbol;Acc:HGNC:4883]	-
ENSG00000186567	1485.89	1322.9	1356.07	656.815	487.961	513.018	1388.29	552.598	1.32824	4.41337e-24	5.41929e-22	CEACAM19	19	44662278	44684359	+	5203	protein_coding	carcinoembryonic antigen related cell adhesion molecule 19 [Source:HGNC Symbol;Acc:HGNC:31951]	-
ENSG00000116106	505.55	558.161	457.743	149.73	191.775	158.417	507.151	166.641	1.60623	4.74452e-24	5.78309e-22	EPHA4	2	221418027	221574202	-	7554	protein_coding	EPH receptor A4 [Source:HGNC Symbol;Acc:HGNC:3388]	-
ENSG00000068650	5655.24	5600.49	5778.21	3209.21	3305.99	3293.18	5677.98	3269.46	0.79639	4.92703e-24	5.96171e-22	ATP11A	13	112690329	112887168	+	13733	protein_coding	ATPase phospholipid transporting 11A [Source:HGNC Symbol;Acc:HGNC:13552]	-
ENSG00000103196	1072.61	1077.59	1128.56	535.034	524.185	486.791	1092.92	515.337	1.08456	7.37381e-24	8.79393e-22	CRISPLD2	16	84819984	84920768	+	7965	protein_coding	cysteine rich secretory protein LCCL domain containing 2 [Source:HGNC Symbol;Acc:HGNC:25248]	-
ENSG00000035862	2118.31	2143.26	1989.87	1079.05	1005.75	1113.11	2083.81	1065.97	0.966828	9.70549e-24	1.14105e-21	TIMP2	17	78852977	78925387	-	5633	protein_coding	TIMP metallopeptidase inhibitor 2 [Source:HGNC Symbol;Acc:HGNC:11821]	-
ENSG00000173930	772.742	893.853	789.99	308.443	364.373	332.57	818.862	335.129	1.28925	1.08464e-23	1.26621e-21	SLCO4C1	5	102233986	102296549	-	5334	protein_coding	solute carrier organic anion transporter family member 4C1 [Source:HGNC Symbol;Acc:HGNC:23612]	-
ENSG00000163435	497.861	495.592	573.307	185.665	188.579	202.48	522.253	192.241	1.44256	1.32455e-23	1.53545e-21	ELF3	1	202007945	202017188	+	7191	protein_coding	E74 like ETS transcription factor 3 [Source:HGNC Symbol;Acc:HGNC:3318]	ETS
ENSG00000129595	618.001	539.291	602.198	216.609	208.822	245.493	586.497	223.641	1.39128	2.57602e-23	2.90494e-21	EPB41L4A	5	112142441	112419316	-	8582	protein_coding	erythrocyte membrane protein band 4.1 like 4A [Source:HGNC Symbol;Acc:HGNC:13278]	-
ENSG00000135100	229.708	190.689	231.128	43.9207	52.2055	39.8665	217.175	45.3309	2.26181	2.80604e-23	3.14295e-21	HNF1A	12	120978543	121002512	+	5028	protein_coding	HNF1 homeobox A [Source:HGNC Symbol;Acc:HGNC:11621]	Homeobox
ENSG00000240583	306.598	291.992	407.183	96.8253	68.1867	74.4873	335.258	79.8331	2.06894	5.98765e-23	6.57333e-21	AQP1	7	30911694	30925516	+	3435	protein_coding	aquaporin 1 (Colton blood group) [Source:HGNC Symbol;Acc:HGNC:633]	-
ENSG00000010379	173.963	160.894	219.391	24.955	31.9625	34.6209	184.749	30.5128	2.60165	7.85012e-23	8.56128e-21	SLC6A13	12	220621	262873	-	4243	protein_coding	solute carrier family 6 member 13 [Source:HGNC Symbol;Acc:HGNC:11046]	-
ENSG00000168386	681.435	744.877	471.285	176.681	184.317	197.234	632.533	186.077	1.76475	8.17094e-23	8.85292e-21	FILIP1L	3	99830141	100114513	-	5903	protein_coding	filamin A interacting protein 1 like [Source:HGNC Symbol;Acc:HGNC:24589]	-
ENSG00000188211	742.947	806.454	744.848	355.359	336.672	330.472	764.75	340.834	1.1654	2.26404e-22	2.36044e-20	NCR3LG1	11	17351726	17377341	+	6438	protein_coding	natural killer cell cytotoxicity receptor 3 ligand 1 [Source:HGNC Symbol;Acc:HGNC:42400]	-
ENSG00000169991	1089.91	968.341	1394.9	442.202	335.606	417.549	1151.05	398.452	1.53037	2.6192e-22	2.71365e-20	IFFO2	1	18904281	18956686	-	6188	protein_coding	intermediate filament family orphan 2 [Source:HGNC Symbol;Acc:HGNC:27006]	-
ENSG00000166415	1039.93	1172.93	957.919	372.328	478.372	436.433	1056.93	429.044	1.30105	2.77236e-22	2.8545e-20	WDR72	15	53513741	53762878	-	8572	protein_coding	WD repeat domain 72 [Source:HGNC Symbol;Acc:HGNC:26790]	-
ENSG00000163694	2861.26	2889.13	2732.91	1507.28	1540.59	1632.43	2827.77	1560.1	0.858024	6.69006e-22	6.76226e-20	RBM47	4	40423267	40630875	-	8544	protein_coding	RNA binding motif protein 47 [Source:HGNC Symbol;Acc:HGNC:30358]	-
ENSG00000114796	983.228	949.47	892.914	402.274	399.532	468.956	941.871	423.587	1.15287	8.92669e-22	8.96834e-20	KLHL24	3	183635568	183684477	+	8650	protein_coding	kelch like family member 24 [Source:HGNC Symbol;Acc:HGNC:25947]	-
ENSG00000015520	140.324	118.187	151.678	20.9622	7.45792	7.34382	136.73	11.9213	3.50728	1.8449e-21	1.79899e-19	NPC1L1	7	44512535	44541315	-	5252	protein_coding	NPC1 like intracellular cholesterol transporter 1 [Source:HGNC Symbol;Acc:HGNC:7898]	-
ENSG00000167552	1699.26	1840.34	1777.7	915.348	976.988	874.964	1772.44	922.433	0.942271	1.93607e-21	1.87686e-19	TUBA1A	12	49184796	49189324	-	3421	protein_coding	tubulin alpha 1a [Source:HGNC Symbol;Acc:HGNC:20766]	-
ENSG00000279095	987.072	877.962	975.976	467.157	422.971	423.843	947.003	437.99	1.11229	2.05243e-21	1.97808e-19	AC243964.3	19	44664131	44666158	+	2028	TEC	TEC	-
ENSG00000235142	133.596	119.18	119.176	13.9748	19.1775	13.6385	123.984	15.5969	2.99341	1.36138e-20	1.24683e-18	LINC02532	6	106717452	106787541	-	6750	lincRNA	long intergenic non-protein coding RNA 2532 [Source:HGNC Symbol;Acc:HGNC:53549]	-
ENSG00000171408	157.624	148.975	108.341	15.9712	21.3083	15.7368	138.314	17.6721	2.96955	1.62173e-20	1.46106e-18	PDE7B	6	135851696	136195574	+	5946	protein_coding	phosphodiesterase 7B [Source:HGNC Symbol;Acc:HGNC:8792]	-
ENSG00000136048	2104.86	2159.15	2063	1193.85	1073.94	1179.21	2109	1149	0.87592	2.39392e-20	2.09969e-18	DRAM1	12	101877351	102012130	+	4180	protein_coding	DNA damage regulated autophagy modulator 1 [Source:HGNC Symbol;Acc:HGNC:25645]	-
ENSG00000134324	1523.38	1416.26	1489.7	739.665	820.371	776.347	1476.44	778.794	0.923171	7.48469e-20	6.39555e-18	LPIN1	2	11677595	11827409	+	11861	protein_coding	lipin 1 [Source:HGNC Symbol;Acc:HGNC:13345]	-
ENSG00000164938	1645.44	1620.85	1661.24	903.37	925.848	913.781	1642.51	914.333	0.84523	9.44107e-20	7.9444e-18	TP53INP1	8	94925972	94949411	-	5676	protein_coding	tumor protein p53 inducible nuclear protein 1 [Source:HGNC Symbol;Acc:HGNC:18022]	-
ENSG00000140450	714.113	703.164	612.129	242.562	311.102	280.114	676.469	277.926	1.28389	1.13311e-19	9.43897e-18	ARRDC4	15	97960698	97973838	+	4072	protein_coding	arrestin domain containing 4 [Source:HGNC Symbol;Acc:HGNC:28087]	-
ENSG00000105967	100.918	159.9	89.3817	1.9964	3.19625	3.14735	116.733	2.78	5.39729	1.22776e-19	1.01763e-17	TFEC	7	115935148	116159896	-	8644	protein_coding	transcription factor EC [Source:HGNC Symbol;Acc:HGNC:11754]	bHLH
ENSG00000205795	743.908	658.472	1017.51	299.46	281.27	268.574	806.629	283.101	1.51101	1.31568e-19	1.08508e-17	CYS1	2	10056780	10080944	-	2847	protein_coding	cystin 1 [Source:HGNC Symbol;Acc:HGNC:18525]	-
ENSG00000242110	422.894	329.732	679.843	95.8271	108.673	117.501	477.49	107.334	2.15488	1.43317e-19	1.17033e-17	AMACR	5	33986178	34008108	-	4838	protein_coding	alpha-methylacyl-CoA racemase [Source:HGNC Symbol;Acc:HGNC:451]	-
ENSG00000095015	3007.35	3085.78	2424.14	1152.92	1354.15	1419.46	2839.09	1308.84	1.11718	1.85154e-19	1.48275e-17	MAP3K1	5	56815574	56896152	+	7716	protein_coding	mitogen-activated protein kinase kinase kinase 1 [Source:HGNC Symbol;Acc:HGNC:6848]	-
ENSG00000162645	593.973	588.95	550.736	251.546	212.018	265.427	577.886	242.997	1.24913	3.16799e-19	2.4889e-17	GBP2	1	89106132	89150456	-	6276	protein_coding	guanylate binding protein 2 [Source:HGNC Symbol;Acc:HGNC:4183]	-
ENSG00000116678	936.133	1017.01	835.132	390.296	413.382	460.563	929.424	421.413	1.141	4.63231e-19	3.58831e-17	LEPR	1	65420652	65641559	+	11370	protein_coding	leptin receptor [Source:HGNC Symbol;Acc:HGNC:6554]	-
ENSG00000198216	92.2677	99.317	95.7016	1.9964	10.6542	3.14735	95.7621	5.26597	4.20188	1.97104e-18	1.47315e-16	CACNA1E	1	181317690	181808084	+	18271	protein_coding	calcium voltage-gated channel subunit alpha1 E [Source:HGNC Symbol;Acc:HGNC:1392]	-
ENSG00000184434	95.151	108.256	78.5476	2.9946	2.13083	5.24559	93.9847	3.45701	4.7641	2.099e-18	1.56032e-16	LRRC19	9	26993136	27005693	-	3609	protein_coding	leucine rich repeat containing 19 [Source:HGNC Symbol;Acc:HGNC:23379]	-
ENSG00000113924	1236.96	1267.28	1310.93	680.771	708.503	691.368	1271.73	693.547	0.874946	2.12403e-18	1.57188e-16	HGD	3	120628173	120682571	-	2983	protein_coding	homogentisate 1,2-dioxygenase [Source:HGNC Symbol;Acc:HGNC:4892]	-
ENSG00000174672	130.713	119.18	152.581	26.9514	19.1775	11.5403	134.158	19.2231	2.79854	2.89758e-18	2.116e-16	BRSK2	11	1389899	1462689	+	6903	protein_coding	BR serine/threonine kinase 2 [Source:HGNC Symbol;Acc:HGNC:11405]	-
ENSG00000119408	2304.77	2323.02	2365.46	1361.54	1411.68	1340.77	2331.08	1371.33	0.765512	3.04621e-18	2.21478e-16	NEK6	9	124257606	124353307	+	4419	protein_coding	NIMA related kinase 6 [Source:HGNC Symbol;Acc:HGNC:7749]	-
ENSG00000182919	847.709	881.935	826.104	340.386	440.017	316.833	851.916	365.746	1.22035	3.44775e-18	2.49578e-16	C11orf54	11	93741591	93764749	+	6269	protein_coding	chromosome 11 open reading frame 54 [Source:HGNC Symbol;Acc:HGNC:30204]	-
ENSG00000109794	594.934	559.155	538.999	257.535	252.504	265.427	564.363	258.489	1.12632	5.51353e-18	3.92265e-16	FAM149A	4	186104419	186172667	+	5218	protein_coding	family with sequence similarity 149 member A [Source:HGNC Symbol;Acc:HGNC:24527]	-
ENSG00000196975	7569.79	7772.55	7730.16	4301.24	4914.77	4591.99	7690.84	4602.67	0.740756	8.47745e-18	6.00559e-16	ANXA4	2	69644425	69827100	+	11048	protein_coding	annexin A4 [Source:HGNC Symbol;Acc:HGNC:542]	-
ENSG00000145284	704.502	723.028	696.094	330.404	355.849	362.995	707.875	349.749	1.01744	1.52041e-17	1.05455e-15	SCD5	4	82629539	82798857	-	4292	protein_coding	stearoyl-CoA desaturase 5 [Source:HGNC Symbol;Acc:HGNC:21088]	-
ENSG00000186591	6522.17	6400.98	6700.02	4142.52	4147.67	4153.46	6541.06	4147.88	0.657186	2.75281e-17	1.87791e-15	UBE2H	7	129830732	129952949	-	6503	protein_coding	ubiquitin conjugating enzyme E2 H [Source:HGNC Symbol;Acc:HGNC:12484]	-
ENSG00000156222	76.8897	85.4126	94.7988	1.9964	7.45792	3.14735	85.7004	4.20056	4.36587	3.11599e-17	2.11696e-15	SLC28A1	15	84884654	84945796	+	3445	protein_coding	solute carrier family 28 member 1 [Source:HGNC Symbol;Acc:HGNC:11001]	-
ENSG00000138036	1795.38	1813.53	1644.08	900.375	1033.45	903.29	1751	945.707	0.888786	3.23143e-17	2.18642e-15	DYNC2LI1	2	43774039	43810010	+	4618	protein_coding	dynein cytoplasmic 2 light intermediate chain 1 [Source:HGNC Symbol;Acc:HGNC:24595]	-
ENSG00000112992	2721.9	2715.33	2882.79	1600.11	1704.67	1688.03	2773.34	1664.27	0.736945	8.49375e-17	5.63204e-15	NNT	5	43602692	43707405	+	8245	protein_coding	nicotinamide nucleotide transhydrogenase [Source:HGNC Symbol;Acc:HGNC:7863]	-
ENSG00000140859	2643.08	2325.01	3121.14	1446.39	1180.48	1195.99	2696.41	1274.29	1.08131	9.05633e-17	5.98115e-15	KIFC3	16	57758217	57863053	-	9600	protein_coding	kinesin family member C3 [Source:HGNC Symbol;Acc:HGNC:6326]	-
ENSG00000079805	10812.6	10320	11722.5	6799.73	6255.07	6705.96	10951.7	6586.92	0.733499	9.70865e-17	6.38652e-15	DNM2	19	10718079	10833488	+	13443	protein_coding	dynamin 2 [Source:HGNC Symbol;Acc:HGNC:2974]	-
ENSG00000205336	10810.7	9366.59	12610.9	5972.22	4530.15	5010.58	10929.4	5170.99	1.07968	1.02176e-16	6.66838e-15	ADGRG1	16	57610652	57665580	+	8659	protein_coding	adhesion G protein-coupled receptor G1 [Source:HGNC Symbol;Acc:HGNC:4512]	-
ENSG00000168679	1981.83	2028.05	1784.02	906.364	1092.05	1062.76	1931.3	1020.39	0.92063	1.12371e-16	7.27648e-15	SLC16A4	1	110362848	110391082	-	3167	protein_coding	solute carrier family 16 member 4 [Source:HGNC Symbol;Acc:HGNC:10925]	-
ENSG00000074410	609.351	555.182	702.414	265.521	288.728	281.163	622.316	278.471	1.16111	1.13545e-16	7.3239e-15	CA12	15	63321378	63382161	-	7313	protein_coding	carbonic anhydrase 12 [Source:HGNC Symbol;Acc:HGNC:1371]	-
ENSG00000185291	174.924	209.559	172.444	40.9261	57.5325	46.1612	185.642	48.2066	1.9468	1.37802e-16	8.85403e-15	IL3RA	X	1336616	1382689	+	1710	protein_coding	interleukin 3 receptor subunit alpha [Source:HGNC Symbol;Acc:HGNC:6012]	-
ENSG00000143502	588.206	512.476	561.57	264.523	245.046	263.328	554.084	257.632	1.10474	1.82211e-16	1.15728e-14	SUSD4	1	223220819	223364202	-	4710	protein_coding	sushi domain containing 4 [Source:HGNC Symbol;Acc:HGNC:25470]	-
ENSG00000054654	5697.53	6565.85	4815.78	2452.57	2967.19	2916.55	5693.05	2778.77	1.03476	1.8604e-16	1.17709e-14	SYNE2	14	63852983	64226433	+	31374	protein_coding	spectrin repeat containing nuclear envelope protein 2 [Source:HGNC Symbol;Acc:HGNC:17084]	-
ENSG00000239521	467.105	487.646	457.743	214.613	180.056	221.364	470.831	205.344	1.19636	1.90439e-16	1.20035e-14	CASTOR3	7	100200653	100272232	-	4874	protein_coding	CASTOR family member 3 [Source:HGNC Symbol;Acc:HGNC:29954]	-
ENSG00000198722	3068.86	3138.42	2876.47	1852.66	1858.09	1796.09	3027.91	1835.61	0.721932	2.11307e-16	1.32683e-14	UNC13B	9	35161992	35405338	+	17916	protein_coding	unc-13 homolog B [Source:HGNC Symbol;Acc:HGNC:12566]	-
ENSG00000165300	564.178	600.868	501.982	230.584	272.747	216.118	555.676	239.816	1.21231	2.32286e-16	1.45306e-14	SLITRK5	13	87672615	87696272	+	21103	protein_coding	SLIT and NTRK like family member 5 [Source:HGNC Symbol;Acc:HGNC:20295]	-
ENSG00000187098	1855.93	2038.98	1480.67	821.517	914.128	843.49	1791.86	859.712	1.05935	2.87678e-16	1.78608e-14	MITF	3	69739435	69968337	+	7181	protein_coding	melanogenesis associated transcription factor [Source:HGNC Symbol;Acc:HGNC:7105]	bHLH
ENSG00000233369	1297.51	1485.78	1155.64	703.73	612.615	605.341	1312.98	640.562	1.03471	3.5584e-16	2.18639e-14	GTF2IP4	7	73154938	73207283	+	3609	transcribed_processed_pseudogene	general transcription factor IIi pseudogene 4 [Source:HGNC Symbol;Acc:HGNC:51716]	-
ENSG00000163581	169.157	155.928	151.678	22.9586	44.7475	36.7191	158.921	34.8084	2.19543	3.56111e-16	2.18639e-14	SLC2A2	3	170996348	171026750	-	3417	protein_coding	solute carrier family 2 member 2 [Source:HGNC Symbol;Acc:HGNC:11006]	-
ENSG00000068078	1020.71	871.01	1318.15	491.114	391.008	426.991	1069.96	436.371	1.29396	5.23158e-16	3.1767e-14	FGFR3	4	1793293	1808872	+	4848	protein_coding	fibroblast growth factor receptor 3 [Source:HGNC Symbol;Acc:HGNC:3690]	-
ENSG00000061918	775.625	735.939	684.357	267.517	376.092	328.374	731.974	323.994	1.1767	5.29471e-16	3.2033e-14	GUCY1B1	4	155758992	155807591	+	3724	protein_coding	guanylate cyclase 1 soluble subunit beta 1 [Source:HGNC Symbol;Acc:HGNC:4687]	-
ENSG00000159618	106.685	86.4058	85.7703	2.9946	1.06542	1.04912	92.9535	1.70304	5.75106	5.77441e-16	3.48081e-14	ADGRG5	16	57542421	57591681	+	5852	protein_coding	adhesion G protein-coupled receptor G5 [Source:HGNC Symbol;Acc:HGNC:19010]	-
ENSG00000069431	1486.86	1629.79	1264.89	722.696	764.97	755.365	1460.51	747.677	0.96573	6.22731e-16	3.74022e-14	ABCC9	12	21797401	21942529	-	11616	protein_coding	ATP binding cassette subfamily C member 9 [Source:HGNC Symbol;Acc:HGNC:60]	-
ENSG00000183018	5193.9	4805.95	6485.14	3020.55	2467.51	2662.66	5495	2716.91	1.01616	8.21206e-16	4.87926e-14	SPNS2	17	4498838	4539035	+	4111	protein_coding	sphingolipid transporter 2 [Source:HGNC Symbol;Acc:HGNC:26992]	-
ENSG00000196586	2360.51	2504.77	2009.73	1151.92	1255.06	1283.07	2291.67	1230.02	0.897632	9.73842e-16	5.7246e-14	MYO6	6	75749192	75919537	+	8785	protein_coding	myosin VI [Source:HGNC Symbol;Acc:HGNC:7605]	-
ENSG00000182957	579.556	639.601	596.781	272.508	319.625	276.967	605.313	289.7	1.06351	1.01666e-15	5.95519e-14	SPATA13	13	23979805	24307074	+	9948	protein_coding	spermatogenesis associated 13 [Source:HGNC Symbol;Acc:HGNC:23222]	-
ENSG00000128602	155.702	155.928	210.363	45.9171	39.4204	20.9823	173.997	35.44	2.29396	1.04313e-15	6.06735e-14	SMO	7	129188872	129213545	+	4311	protein_coding	smoothened, frizzled class receptor [Source:HGNC Symbol;Acc:HGNC:11119]	-
ENSG00000146592	2544.09	2666.66	2012.44	1056.09	1307.27	1162.42	2407.73	1175.26	1.03471	1.3447e-15	7.79407e-14	CREB5	7	28299321	28825894	+	11674	protein_coding	cAMP responsive element binding protein 5 [Source:HGNC Symbol;Acc:HGNC:16844]	TF_bZIP
ENSG00000227502	383.488	394.288	268.145	128.768	116.131	93.3715	348.64	112.757	1.62674	1.45164e-15	8.35547e-14	LINC01268	6	113868013	113873351	-	2755	lincRNA	long intergenic non-protein coding RNA 1268 [Source:HGNC Symbol;Acc:HGNC:50323]	-
ENSG00000119547	819.837	895.839	713.248	399.279	373.962	411.254	809.641	394.832	1.03537	1.66309e-15	9.47389e-14	ONECUT2	18	57435685	57491297	+	16234	protein_coding	one cut homeobox 2 [Source:HGNC Symbol;Acc:HGNC:8139]	CUT
ENSG00000183778	1108.17	1178.89	1113.21	569.971	641.381	653.6	1133.42	621.651	0.866801	2.15005e-15	1.21643e-13	B3GALT5	21	39556442	39673137	+	14319	protein_coding	beta-1,3-galactosyltransferase 5 [Source:HGNC Symbol;Acc:HGNC:920]	-
ENSG00000165102	2232.69	2283.3	2272.46	1411.45	1403.15	1403.72	2262.82	1406.11	0.686395	2.17002e-15	1.2194e-13	HGSNAT	8	43140455	43202855	+	8943	protein_coding	heparan-alpha-glucosaminide N-acetyltransferase [Source:HGNC Symbol;Acc:HGNC:26527]	-
ENSG00000170439	215.291	238.361	205.849	78.8577	64.9905	73.4382	219.834	72.4288	1.6	2.20354e-15	1.23406e-13	METTL7B	12	55681546	55684611	+	1506	protein_coding	methyltransferase like 7B [Source:HGNC Symbol;Acc:HGNC:28276]	-
ENSG00000171365	338.315	344.63	369.264	137.751	132.112	162.613	350.736	144.159	1.28317	2.802e-15	1.55868e-13	CLCN5	X	49922615	50099235	+	11438	protein_coding	chloride voltage-gated channel 5 [Source:HGNC Symbol;Acc:HGNC:2023]	-
ENSG00000132837	501.706	517.442	481.217	204.631	249.308	240.248	500.121	231.395	1.11263	3.48321e-15	1.91831e-13	DMGDH	5	78997606	79236038	-	5254	protein_coding	dimethylglycine dehydrogenase [Source:HGNC Symbol;Acc:HGNC:24475]	-
ENSG00000123384	1125.47	1024.95	1141.2	560.988	599.83	635.765	1097.21	598.861	0.874052	4.06909e-15	2.21886e-13	LRP1	12	57128493	57213351	+	20839	protein_coding	LDL receptor related protein 1 [Source:HGNC Symbol;Acc:HGNC:6692]	-
ENSG00000172296	1365.75	1508.63	1263.08	689.755	794.801	737.53	1379.15	740.695	0.896838	4.41161e-15	2.39774e-13	SPTLC3	20	13008979	13169103	+	8520	protein_coding	serine palmitoyltransferase long chain base subunit 3 [Source:HGNC Symbol;Acc:HGNC:16253]	-
ENSG00000148175	2549.86	2504.77	2335.66	1322.61	1475.6	1529.61	2463.43	1442.61	0.7721	6.02731e-15	3.24398e-13	STOM	9	121338988	121370304	-	3198	protein_coding	stomatin [Source:HGNC Symbol;Acc:HGNC:3383]	-
ENSG00000124766	2674.8	2358.78	2741.94	1580.15	1398.89	1491.85	2591.84	1490.3	0.798365	6.10205e-15	3.27358e-13	SOX4	6	21592768	21598619	+	5852	protein_coding	SRY-box 4 [Source:HGNC Symbol;Acc:HGNC:11200]	HMG
ENSG00000140443	1041.86	1008.07	1006.67	601.914	542.297	569.671	1018.87	571.294	0.834292	6.70479e-15	3.5738e-13	IGF1R	15	98648539	98964530	+	13941	protein_coding	insulin like growth factor 1 receptor [Source:HGNC Symbol;Acc:HGNC:5465]	-
ENSG00000131094	589.168	464.804	825.201	233.578	166.205	222.413	626.391	207.399	1.59467	8.30298e-15	4.34191e-13	C1QL1	17	44959693	44968071	-	1295	protein_coding	complement C1q like 1 [Source:HGNC Symbol;Acc:HGNC:24182]	-
ENSG00000165272	478.639	424.084	618.449	220.602	191.775	196.185	507.057	202.854	1.32203	1.03123e-14	5.30889e-13	AQP3	9	33441154	33447633	-	2950	protein_coding	aquaporin 3 (Gill blood group) [Source:HGNC Symbol;Acc:HGNC:636]	-
ENSG00000170011	307.559	397.268	306.065	123.777	103.345	141.631	336.964	122.918	1.45381	1.37e-14	6.9451e-13	MYRIP	3	39808914	40260321	+	5872	protein_coding	myosin VIIA and Rab interacting protein [Source:HGNC Symbol;Acc:HGNC:19156]	-
ENSG00000196139	3809.89	3662.81	4390.54	2389.69	2338.59	2291.27	3954.41	2339.85	0.75717	1.61102e-14	8.11728e-13	AKR1C3	10	5035354	5107686	+	4532	protein_coding	aldo-keto reductase family 1 member C3 [Source:HGNC Symbol;Acc:HGNC:386]	-
ENSG00000162104	572.829	622.718	588.655	309.442	313.233	286.409	594.734	303.028	0.972566	1.66268e-14	8.3522e-13	ADCY9	16	3953387	4116185	-	10358	protein_coding	adenylate cyclase 9 [Source:HGNC Symbol;Acc:HGNC:240]	-
ENSG00000102349	161.468	214.525	137.233	44.9189	44.7475	27.2771	171.075	38.9812	2.13154	1.73649e-14	8.69659e-13	KLF8	X	56232421	56287889	+	9022	protein_coding	Kruppel like factor 8 [Source:HGNC Symbol;Acc:HGNC:6351]	zf-C2H2
ENSG00000180537	1263.88	1232.52	1311.83	764.62	751.119	733.333	1269.41	749.691	0.759867	2.12386e-14	1.05411e-12	RNF182	6	13924446	13980302	+	4090	protein_coding	ring finger protein 182 [Source:HGNC Symbol;Acc:HGNC:28522]	-
ENSG00000182389	132.635	141.03	108.341	19.964	34.0934	26.2279	127.335	26.7618	2.25343	2.35389e-14	1.16479e-12	CACNB4	2	151832768	152099475	-	36268	protein_coding	calcium voltage-gated channel auxiliary subunit beta 4 [Source:HGNC Symbol;Acc:HGNC:1404]	-
ENSG00000144407	637.224	693.233	499.274	218.605	283.401	269.623	609.91	257.21	1.24585	2.94796e-14	1.44154e-12	PTH2R	2	208359714	208854503	+	4390	protein_coding	parathyroid hormone 2 receptor [Source:HGNC Symbol;Acc:HGNC:9609]	-
ENSG00000067167	17881.7	20074.9	14834.7	8128.33	10256.8	9173.48	17597.1	9186.2	0.9378	5.44748e-14	2.62509e-12	TRAM1	8	70573442	70608387	-	3878	protein_coding	translocation associated membrane protein 1 [Source:HGNC Symbol;Acc:HGNC:20568]	-
ENSG00000260604	132.635	159.9	143.552	38.9297	43.6821	26.2279	145.363	36.2799	2.00198	5.96599e-14	2.86662e-12	AL590004.3	6	3904920	3911979	-	7060	lincRNA	novel transcript	-
ENSG00000169499	3903.12	3568.46	3678.19	2314.82	2452.59	2304.91	3716.59	2357.44	0.656831	6.37853e-14	3.03842e-12	PLEKHA2	8	38901235	38973909	+	6325	protein_coding	pleckstrin homology domain containing A2 [Source:HGNC Symbol;Acc:HGNC:14336]	-
ENSG00000152767	10531	10846.4	10194	6827.68	7038.15	7185.41	10523.8	7017.08	0.584709	8.95729e-14	4.25459e-12	FARP1	13	98142562	98455176	+	36228	protein_coding	FERM, ARH/RhoGEF and pleckstrin domain protein 1 [Source:HGNC Symbol;Acc:HGNC:3591]	-
ENSG00000134215	3521.55	3668.77	3193.37	1937.5	2110.59	2202.1	3461.23	2083.4	0.732339	1.03676e-13	4.87152e-12	VAV3	1	107571160	107965144	-	7271	protein_coding	vav guanine nucleotide exchange factor 3 [Source:HGNC Symbol;Acc:HGNC:12659]	-
ENSG00000176595	1967.42	1817.5	2192.11	1195.84	1158.11	1058.56	1992.34	1137.5	0.808733	1.08258e-13	5.05518e-12	KBTBD11	8	1973878	2006936	+	6710	protein_coding	kelch repeat and BTB domain containing 11 [Source:HGNC Symbol;Acc:HGNC:29104]	-
ENSG00000152779	296.025	314.835	282.591	106.807	119.327	137.434	297.817	121.189	1.2977	1.10438e-13	5.14252e-12	SLC16A12	10	89430299	89556641	-	4835	protein_coding	solute carrier family 16 member 12 [Source:HGNC Symbol;Acc:HGNC:23094]	-
ENSG00000151491	4354.84	4448.41	3800.08	2139.14	2641.17	2401.43	4201.11	2393.91	0.811463	1.17867e-13	5.47304e-12	EPS8	12	15620158	15882329	-	8692	protein_coding	epidermal growth factor receptor pathway substrate 8 [Source:HGNC Symbol;Acc:HGNC:3420]	-
ENSG00000102359	132.635	97.3307	130.913	17.9676	33.0279	19.9332	120.293	23.6429	2.35212	1.20122e-13	5.56219e-12	SRPX2	X	100644166	100675788	+	7548	protein_coding	sushi repeat containing protein X-linked 2 [Source:HGNC Symbol;Acc:HGNC:30668]	-
ENSG00000241388	145.129	133.085	138.135	32.9406	35.1588	44.0629	138.783	37.3874	1.89346	1.29122e-13	5.96228e-12	HNF1A-AS1	12	120941728	120980965	-	4671	processed_transcript	HNF1A antisense RNA 1 [Source:HGNC Symbol;Acc:HGNC:26785]	-
ENSG00000169031	278.725	333.705	248.283	118.786	92.6913	108.059	286.904	106.512	1.42742	1.43197e-13	6.5256e-12	COL4A3	2	227164565	227314792	+	9124	protein_coding	collagen type IV alpha 3 chain [Source:HGNC Symbol;Acc:HGNC:2204]	-
ENSG00000179841	361.382	395.282	330.442	166.699	163.009	131.14	362.368	153.616	1.23706	1.4329e-13	6.5256e-12	AKAP5	14	64465499	64474503	+	7512	protein_coding	A-kinase anchoring protein 5 [Source:HGNC Symbol;Acc:HGNC:375]	-
ENSG00000110693	395.021	457.851	367.458	181.672	167.271	194.087	406.777	181.01	1.16728	1.62868e-13	7.39691e-12	SOX6	11	15966449	16739591	-	19636	protein_coding	SRY-box 6 [Source:HGNC Symbol;Acc:HGNC:16421]	HMG
ENSG00000111052	472.872	536.312	436.074	201.636	232.261	238.15	481.753	224.016	1.10478	1.75839e-13	7.96416e-12	LIN7A	12	80792520	80937925	-	6795	protein_coding	lin-7 homolog A, crumbs cell polarity complex component [Source:HGNC Symbol;Acc:HGNC:17787]	-
ENSG00000143153	2317.26	2339.91	2090.99	1266.71	1452.16	1290.41	2249.39	1336.43	0.75118	2.07504e-13	9.34725e-12	ATP1B1	1	169105697	169132722	+	2962	protein_coding	ATPase Na+/K+ transporting subunit beta 1 [Source:HGNC Symbol;Acc:HGNC:804]	-
ENSG00000177311	4704.69	5079.07	4078.15	2548.4	2771.15	2810.59	4620.64	2710.05	0.769718	2.54444e-13	1.1369e-11	ZBTB38	3	141324213	141449792	+	14243	protein_coding	zinc finger and BTB domain containing 38 [Source:HGNC Symbol;Acc:HGNC:26636]	ZBTB
ENSG00000113448	641.068	583.984	481.217	223.596	281.27	265.427	568.756	256.764	1.14767	2.58655e-13	1.15261e-11	PDE4D	5	58969038	60522120	-	16308	protein_coding	phosphodiesterase 4D [Source:HGNC Symbol;Acc:HGNC:8783]	-
ENSG00000164039	285.453	282.06	269.951	108.804	120.392	123.796	279.155	117.664	1.24691	2.67664e-13	1.18956e-11	BDH2	4	103079435	103099883	-	3383	protein_coding	3-hydroxybutyrate dehydrogenase 2 [Source:HGNC Symbol;Acc:HGNC:32389]	-
ENSG00000250919	187.419	171.818	152.581	45.9171	56.4671	57.7015	170.606	53.3619	1.67783	3.38502e-13	1.49238e-11	UGT2B26P	4	69027831	69044578	+	1613	unprocessed_pseudogene	UDP glucuronosyltransferase family 2 member B26, pseudogene [Source:HGNC Symbol;Acc:HGNC:12550]	-
ENSG00000109265	137.44	153.941	149.872	47.9135	33.0279	44.0629	147.085	41.6681	1.81726	3.8891e-13	1.69657e-11	KIAA1211	4	56049073	56328625	+	6745	protein_coding	KIAA1211 [Source:HGNC Symbol;Acc:HGNC:29219]	-
ENSG00000171791	2446.05	2386.59	2561.37	1588.13	1585.34	1589.41	2464.67	1587.63	0.634639	4.35954e-13	1.8968e-11	BCL2	18	63123346	63320128	-	11765	protein_coding	BCL2, apoptosis regulator [Source:HGNC Symbol;Acc:HGNC:990]	-
ENSG00000121039	1903.98	1933.7	1954.66	1177.87	1272.11	1208.58	1930.78	1219.52	0.663053	4.37202e-13	1.89725e-11	RDH10	8	73294612	73325281	+	5321	protein_coding	retinol dehydrogenase 10 [Source:HGNC Symbol;Acc:HGNC:19975]	-
ENSG00000151240	954.394	854.126	850.481	475.142	486.896	524.559	886.334	495.532	0.838972	4.87146e-13	2.10297e-11	DIP2C	10	274190	689668	-	8563	protein_coding	disco interacting protein 2 homolog C [Source:HGNC Symbol;Acc:HGNC:29150]	-
ENSG00000136883	1016.87	880.942	1084.32	546.015	467.718	558.13	994.042	523.954	0.923958	5.19579e-13	2.23136e-11	KIF12	9	114086126	114099291	-	3036	protein_coding	kinesin family member 12 [Source:HGNC Symbol;Acc:HGNC:21495]	-
ENSG00000163069	2066.41	2291.24	1941.12	1093.03	1325.38	1175.01	2099.59	1197.81	0.809792	5.95542e-13	2.54441e-11	SGCB	4	52020706	52038482	-	4541	protein_coding	sarcoglycan beta [Source:HGNC Symbol;Acc:HGNC:10806]	-
ENSG00000116985	1044.74	1062.69	1136.68	605.906	640.316	660.944	1081.37	635.722	0.766818	6.27681e-13	2.66797e-11	BMP8B	1	39757182	39788861	-	4822	protein_coding	bone morphogenetic protein 8b [Source:HGNC Symbol;Acc:HGNC:1075]	-
ENSG00000157657	1285.98	1309.99	1310.93	743.658	817.175	810.968	1302.3	790.6	0.720342	7.07509e-13	2.96921e-11	ZNF618	9	113876282	114056591	+	10384	protein_coding	zinc finger protein 618 [Source:HGNC Symbol;Acc:HGNC:29416]	zf-C2H2
ENSG00000164236	2983.32	3049.03	3439.84	1984.42	1931.6	2000.67	3157.4	1972.23	0.679037	7.20151e-13	3.01463e-11	ANKRD33B	5	10564330	10657816	+	9783	protein_coding	ankyrin repeat domain 33B [Source:HGNC Symbol;Acc:HGNC:35240]	-
ENSG00000197746	34820.5	33279.1	38993.9	23574.5	22056.3	22985.1	35697.8	22871.9	0.642267	7.90383e-13	3.29201e-11	PSAP	10	71816298	71851375	-	3239	protein_coding	prosaposin [Source:HGNC Symbol;Acc:HGNC:9498]	-
ENSG00000125257	10011	10623.9	9580.1	5985.2	6741.96	6658.75	10071.7	6461.97	0.640279	9.74017e-13	4.0265e-11	ABCC4	13	95019829	95301475	-	8635	protein_coding	ATP binding cassette subfamily C member 4 [Source:HGNC Symbol;Acc:HGNC:55]	-
ENSG00000176697	189.341	194.661	173.346	65.8811	70.3176	60.8488	185.783	65.6825	1.4997	1.00682e-12	4.15174e-11	BDNF	11	27654893	27722058	-	7740	protein_coding	brain derived neurotrophic factor [Source:HGNC Symbol;Acc:HGNC:1033]	-
ENSG00000180525	163.391	168.839	154.387	55.8991	55.4017	37.7682	162.205	49.6897	1.70553	1.0348e-12	4.25656e-11	PRR26	10	649948	669581	+	9247	protein_coding	proline rich 26 [Source:HGNC Symbol;Acc:HGNC:30724]	-
ENSG00000147592	1189.87	1371.57	1067.16	589.935	711.699	596.948	1209.53	632.861	0.934445	1.08802e-12	4.45336e-11	LACTB2	8	70635318	70669174	-	1931	protein_coding	lactamase beta 2 [Source:HGNC Symbol;Acc:HGNC:18512]	-
ENSG00000175662	1275.41	1149.1	1477.06	744.656	717.026	684.025	1300.52	715.236	0.862893	1.13253e-12	4.62411e-11	TOM1L2	17	17843511	17972422	-	7863	protein_coding	target of myb1 like 2 membrane trafficking protein [Source:HGNC Symbol;Acc:HGNC:11984]	-
ENSG00000221869	1111.06	1043.82	1289.26	683.766	525.251	572.818	1148.05	593.945	0.95054	1.48265e-12	5.98002e-11	CEBPD	8	47736909	47739086	-	2178	protein_coding	CCAAT enhancer binding protein delta [Source:HGNC Symbol;Acc:HGNC:1835]	C/EBP
ENSG00000104325	1657.93	1777.77	1750.62	1071.07	1127.21	1070.1	1728.78	1089.46	0.666226	1.62482e-12	6.52172e-11	DECR1	8	90001405	90052092	+	3507	protein_coding	2,4-dienoyl-CoA reductase 1 [Source:HGNC Symbol;Acc:HGNC:2753]	-
ENSG00000105926	2237.49	2235.63	2048.56	1349.56	1386.11	1411.06	2173.89	1382.25	0.653178	1.73083e-12	6.91375e-11	MPP6	7	24573268	24694193	+	9369	protein_coding	membrane palmitoylated protein 6 [Source:HGNC Symbol;Acc:HGNC:18167]	-
ENSG00000149927	141.285	146.989	144.455	47.9135	39.4204	46.1612	144.243	44.4984	1.69538	1.80531e-12	7.17665e-11	DOC2A	16	30005509	30023270	-	6426	protein_coding	double C2 domain alpha [Source:HGNC Symbol;Acc:HGNC:2985]	-
ENSG00000113209	95.151	97.3307	101.119	14.973	25.57	20.9823	97.8668	20.5084	2.25924	1.93182e-12	7.6612e-11	PCDHB5	5	141135218	141138625	+	3408	protein_coding	protocadherin beta 5 [Source:HGNC Symbol;Acc:HGNC:8690]	-
ENSG00000147251	229.708	211.545	182.375	51.9063	77.7755	78.6838	207.876	69.4552	1.58348	1.96657e-12	7.78037e-11	DOCK11	X	118495898	118686163	+	6721	protein_coding	dedicator of cytokinesis 11 [Source:HGNC Symbol;Acc:HGNC:23483]	-
ENSG00000140284	184.535	229.422	195.918	76.8613	78.8409	66.0944	203.292	73.9322	1.45855	2.71931e-12	1.06316e-10	SLC27A2	15	50182196	50236395	+	2802	protein_coding	solute carrier family 27 member 2 [Source:HGNC Symbol;Acc:HGNC:10996]	-
ENSG00000171298	833.293	716.076	1024.73	451.186	313.233	387.124	858.033	383.848	1.16026	3.15564e-12	1.22508e-10	GAA	17	80101556	80119879	+	5156	protein_coding	glucosidase alpha, acid [Source:HGNC Symbol;Acc:HGNC:4065]	-
ENSG00000113389	208.563	256.238	183.278	79.8559	79.9063	74.4873	216.026	78.0832	1.4668	4.16125e-12	1.59678e-10	NPR3	5	32689070	32791724	+	9866	protein_coding	natriuretic peptide receptor 3 [Source:HGNC Symbol;Acc:HGNC:7945]	-
ENSG00000139112	963.044	976.286	1099.67	574.962	562.54	623.176	1013	586.893	0.78782	4.96163e-12	1.88644e-10	GABARAPL1	12	10212458	10223130	+	4086	protein_coding	GABA type A receptor associated protein like 1 [Source:HGNC Symbol;Acc:HGNC:4068]	-
ENSG00000109861	8921.13	8340.64	8224.02	5876.39	5789.48	5643.2	8495.26	5769.69	0.558133	5.10242e-12	1.93553e-10	CTSC	11	88293592	88337787	-	11421	protein_coding	cathepsin C [Source:HGNC Symbol;Acc:HGNC:2528]	-
ENSG00000185567	8026.33	8233.38	8739.55	5605.88	5518.86	5808.96	8333.08	5644.57	0.562026	5.634e-12	2.1323e-10	AHNAK2	14	104937244	104978357	-	18771	protein_coding	AHNAK nucleoprotein 2 [Source:HGNC Symbol;Acc:HGNC:20125]	-
ENSG00000156886	189.341	184.73	253.7	85.8451	55.4017	60.8488	209.257	67.3652	1.63363	6.05163e-12	2.27995e-10	ITGAD	16	31393312	31426505	+	4411	protein_coding	integrin subunit alpha D [Source:HGNC Symbol;Acc:HGNC:6146]	-
ENSG00000184254	894.804	785.597	877.566	506.087	468.784	496.233	852.656	490.368	0.798132	6.403e-12	2.40141e-10	ALDH1A3	15	100877714	100916626	+	5772	protein_coding	aldehyde dehydrogenase 1 family member A3 [Source:HGNC Symbol;Acc:HGNC:409]	-
ENSG00000146409	291.22	316.821	372.875	135.755	148.093	152.122	326.972	145.323	1.17114	7.33656e-12	2.73915e-10	SLC18B1	6	132769370	132813339	-	2760	protein_coding	solute carrier family 18 member B1 [Source:HGNC Symbol;Acc:HGNC:21573]	-
ENSG00000164684	173.963	160.894	134.524	28.9478	58.598	39.8665	156.46	42.4707	1.88464	7.84325e-12	2.91519e-10	ZNF704	8	80628451	80874781	-	15008	protein_coding	zinc finger protein 704 [Source:HGNC Symbol;Acc:HGNC:32291]	-
ENSG00000178695	1306.16	1360.64	1346.14	865.438	844.876	827.754	1337.65	846.023	0.660826	8.54225e-12	3.15378e-10	KCTD12	13	76880166	76886390	-	6225	protein_coding	potassium channel tetramerization domain containing 12 [Source:HGNC Symbol;Acc:HGNC:14678]	-
ENSG00000170959	95.151	98.3238	82.159	11.9784	24.5046	17.835	91.8779	18.106	2.3482	9.38182e-12	3.45605e-10	DCDC1	11	30830369	31369810	-	13160	protein_coding	doublecortin domain containing 1 [Source:HGNC Symbol;Acc:HGNC:20625]	-
ENSG00000273079	208.563	259.217	237.448	91.8343	99.0838	96.5188	235.076	95.8123	1.29506	9.71061e-12	3.56924e-10	GRIN2B	12	13437942	13981957	-	30941	protein_coding	glutamate ionotropic receptor NMDA type subunit 2B [Source:HGNC Symbol;Acc:HGNC:4586]	-
ENSG00000163625	5288.09	5511.1	4852.8	2921.73	3412.53	3425.37	5217.33	3253.21	0.681493	1.12954e-11	4.14256e-10	WDFY3	4	84669610	84966391	-	16856	protein_coding	WD repeat and FYVE domain containing 3 [Source:HGNC Symbol;Acc:HGNC:20751]	-
ENSG00000240038	247.008	257.231	261.825	106.807	121.458	107.01	255.355	111.758	1.19287	1.17422e-11	4.28746e-10	AMY2B	1	103553815	103579534	+	7491	protein_coding	amylase, alpha 2B (pancreatic) [Source:HGNC Symbol;Acc:HGNC:478]	-
ENSG00000141401	3342.78	3405.58	4235.25	2136.14	2132.97	2252.46	3661.2	2173.86	0.752246	1.30093e-11	4.71891e-10	IMPA2	18	11981025	12030883	+	3825	protein_coding	inositol monophosphatase 2 [Source:HGNC Symbol;Acc:HGNC:6051]	-
ENSG00000025039	155.702	161.887	138.135	55.8991	49.0092	46.1612	151.908	50.3565	1.59099	1.33556e-11	4.82345e-10	RRAGD	6	89364636	89412270	-	5072	protein_coding	Ras related GTP binding D [Source:HGNC Symbol;Acc:HGNC:19903]	-
ENSG00000204767	559.373	541.278	475.8	248.551	287.663	282.213	525.483	272.809	0.945935	1.37492e-11	4.95478e-10	INSYN2B	5	169864264	169980740	-	2999	protein_coding	inhibitory synaptic factor family member 2B [Source:HGNC Symbol;Acc:HGNC:37271]	-
ENSG00000260101	88.4232	86.4058	68.6163	16.9694	15.9813	11.5403	81.1484	14.8303	2.44938	1.39502e-11	5.01631e-10	AC008074.2	2	64522187	64524093	-	1907	lincRNA	uncharacterized LOC101927402 [Source:NCBI gene;Acc:101927402]	-
ENSG00000018189	1916.48	2000.24	1617.9	984.224	1168.76	1028.14	1844.87	1060.37	0.798922	1.49419e-11	5.3267e-10	RUFY3	4	70704204	70807315	+	8070	protein_coding	RUN and FYVE domain containing 3 [Source:HGNC Symbol;Acc:HGNC:30285]	-
ENSG00000155966	87.4621	69.5219	46.0451	5.98919	4.26167	10.4912	67.6764	6.91401	3.28995	1.53751e-11	5.46937e-10	AFF2	X	148500619	149000663	+	14006	protein_coding	AF4/FMR2 family member 2 [Source:HGNC Symbol;Acc:HGNC:3776]	AF-4
ENSG00000072133	79.7731	84.4194	53.2679	10.9802	8.52334	11.5403	72.4868	10.3479	2.80503	1.58977e-11	5.64317e-10	RPS6KA6	X	84058346	84187907	-	8502	protein_coding	ribosomal protein S6 kinase A6 [Source:HGNC Symbol;Acc:HGNC:10435]	-
ENSG00000136156	63569.6	68419.5	54205	34131.4	40853.4	36862.8	62064.7	37282.6	0.735271	1.81343e-11	6.39601e-10	ITM2B	13	48232612	48270357	+	10706	protein_coding	integral membrane protein 2B [Source:HGNC Symbol;Acc:HGNC:6174]	-
ENSG00000171451	621.846	605.834	538.096	271.51	347.326	291.655	588.592	303.497	0.956021	1.8657e-11	6.5664e-10	DSEL	18	67506582	67516980	-	9531	protein_coding	dermatan sulfate epimerase like [Source:HGNC Symbol;Acc:HGNC:18144]	-
ENSG00000163485	205.68	136.064	223.906	57.8955	62.8596	59.7997	188.55	60.1849	1.64924	2.17643e-11	7.64379e-10	ADORA1	1	203090654	203167405	+	4191	protein_coding	adenosine A1 receptor [Source:HGNC Symbol;Acc:HGNC:262]	-
ENSG00000183091	338.315	411.172	312.385	122.778	174.728	153.171	353.957	150.226	1.23715	2.18637e-11	7.66246e-10	NEB	2	151485336	151734487	-	30567	protein_coding	nebulin [Source:HGNC Symbol;Acc:HGNC:7720]	-
ENSG00000114770	1268.68	1178.89	1226.06	802.552	750.054	707.105	1224.55	753.237	0.700872	2.61256e-11	9.04143e-10	ABCC5	3	183919934	184018015	-	11441	protein_coding	ATP binding cassette subfamily C member 5 [Source:HGNC Symbol;Acc:HGNC:56]	-
ENSG00000271824	68.2396	56.6107	92.9931	9.98199	7.45792	13.6385	72.6145	10.3595	2.81043	2.88723e-11	9.97117e-10	SMIM32	5	136191468	136193134	-	1667	protein_coding	small integral membrane protein 32 [Source:HGNC Symbol;Acc:HGNC:53640]	-
ENSG00000125966	741.025	760.768	982.296	465.161	408.055	345.16	828.03	406.125	1.02775	2.90944e-11	1.0027e-09	MMP24	20	35226654	35277000	+	4414	protein_coding	matrix metallopeptidase 24 [Source:HGNC Symbol;Acc:HGNC:7172]	-
ENSG00000106025	4120.33	4308.37	4324.63	2711.11	2935.23	2952.22	4251.11	2866.18	0.56882	3.03746e-11	1.04465e-09	TSPAN12	7	120787320	120858402	-	3368	protein_coding	tetraspanin 12 [Source:HGNC Symbol;Acc:HGNC:21641]	-
ENSG00000163453	12997.2	13633.2	15056.8	9091.59	9474.76	9289.94	13895.7	9285.43	0.581651	3.1095e-11	1.06721e-09	IGFBP7	4	57030773	57110385	-	1930	protein_coding	insulin like growth factor binding protein 7 [Source:HGNC Symbol;Acc:HGNC:5476]	-
ENSG00000165105	1855.93	1957.54	1687.42	1075.06	1217.77	1092.13	1833.63	1128.32	0.700486	3.59408e-11	1.21839e-09	RASEF	9	82979585	83063177	-	6649	protein_coding	RAS and EF-hand domain containing [Source:HGNC Symbol;Acc:HGNC:26464]	-
ENSG00000169435	733.336	791.556	560.667	280.494	330.279	375.584	695.186	328.786	1.08021	3.61362e-11	1.22251e-09	RASSF6	4	73571550	73620631	-	6632	protein_coding	Ras association domain family member 6 [Source:HGNC Symbol;Acc:HGNC:20796]	-
ENSG00000135333	14034.3	14592.6	12296.8	7748.02	8999.58	8938.48	13641.2	8562.03	0.671955	3.89124e-11	1.31108e-09	EPHA7	6	93240020	93419547	-	7456	protein_coding	EPH receptor A7 [Source:HGNC Symbol;Acc:HGNC:3390]	-
ENSG00000187535	650.679	677.342	743.042	377.319	356.915	420.696	690.354	384.977	0.842869	4.00626e-11	1.3471e-09	IFT140	16	1510427	1612110	-	8168	protein_coding	intraflagellar transport 140 [Source:HGNC Symbol;Acc:HGNC:29077]	-
ENSG00000241935	1269.64	1159.03	1663.94	779.593	617.942	678.779	1364.21	692.105	0.97905	4.67511e-11	1.56249e-09	HOGA1	10	97584323	97612802	+	4148	protein_coding	4-hydroxy-2-oxoglutarate aldolase 1 [Source:HGNC Symbol;Acc:HGNC:25155]	-
ENSG00000046889	478.639	476.722	400.863	211.618	247.177	229.757	452.075	229.517	0.977994	4.96753e-11	1.65687e-09	PREX2	8	67952118	68237030	+	12058	protein_coding	phosphatidylinositol-3,4,5-trisphosphate dependent Rac exchange factor 2 [Source:HGNC Symbol;Acc:HGNC:22950]	-
ENSG00000178401	1003.41	958.409	1071.68	623.874	624.335	615.832	1011.17	621.347	0.702848	5.15679e-11	1.71655e-09	DNAJC22	12	49346917	49357546	+	5109	protein_coding	DnaJ heat shock protein family (Hsp40) member C22 [Source:HGNC Symbol;Acc:HGNC:25802]	-
ENSG00000116675	299.87	317.814	264.534	99.8199	138.504	138.484	294.073	125.603	1.22838	5.18084e-11	1.7211e-09	DNAJC6	1	65248219	65415869	+	6954	protein_coding	DnaJ heat shock protein family (Hsp40) member C6 [Source:HGNC Symbol;Acc:HGNC:15469]	-
ENSG00000157551	2349.94	2330.97	2128.91	1415.45	1538.46	1471.91	2269.94	1475.27	0.621658	5.27229e-11	1.74798e-09	KCNJ15	21	38155549	38307357	+	10342	protein_coding	potassium voltage-gated channel subfamily J member 15 [Source:HGNC Symbol;Acc:HGNC:6261]	-
ENSG00000175198	812.148	808.44	764.71	449.189	493.288	480.496	795.099	474.324	0.745418	5.32422e-11	1.76167e-09	PCCA	13	100089015	100530437	+	7288	protein_coding	propionyl-CoA carboxylase subunit alpha [Source:HGNC Symbol;Acc:HGNC:8653]	-
ENSG00000107104	1943.39	1897.95	1771.38	1154.92	1226.3	1249.5	1870.91	1210.24	0.628455	5.71567e-11	1.88742e-09	KANK1	9	470291	746106	+	11908	protein_coding	KN motif and ankyrin repeat domains 1 [Source:HGNC Symbol;Acc:HGNC:19309]	-
ENSG00000134516	2572.92	2711.35	2519.84	1757.83	1748.35	1752.03	2601.37	1752.73	0.569546	5.86724e-11	1.92597e-09	DOCK2	5	169637247	170083382	+	13210	protein_coding	dedicator of cytokinesis 2 [Source:HGNC Symbol;Acc:HGNC:2988]	-
ENSG00000129151	71.123	58.597	58.685	0	1.06542	2.09823	62.8017	1.05455	5.91856	5.92369e-11	1.93683e-09	BBOX1	11	27040725	27127809	+	2464	protein_coding	gamma-butyrobetaine hydroxylase 1 [Source:HGNC Symbol;Acc:HGNC:964]	-
ENSG00000180745	54.7839	45.6858	53.2679	0.998199	3.19625	1.04912	51.2459	1.74786	4.88848	6.74073e-11	2.19963e-09	CLRN3	10	127877841	127892947	-	1152	protein_coding	clarin 3 [Source:HGNC Symbol;Acc:HGNC:20795]	-
ENSG00000143850	2560.43	2495.84	2651.66	1801.75	1536.33	1615.64	2569.31	1651.24	0.637666	6.90283e-11	2.2481e-09	PLEKHA6	1	204218851	204377665	-	8251	protein_coding	pleckstrin homology domain containing A6 [Source:HGNC Symbol;Acc:HGNC:17053]	-
ENSG00000198715	402.71	352.575	391.835	190.656	203.495	193.038	382.373	195.729	0.966744	7.16412e-11	2.32406e-09	GLMP	1	156290089	156295689	-	3471	protein_coding	glycosylated lysosomal membrane protein [Source:HGNC Symbol;Acc:HGNC:29436]	NCU-G1
ENSG00000138472	78.812	85.4126	57.7821	11.9784	9.58876	15.7368	74.0022	12.4346	2.57124	7.2015e-11	2.33163e-09	GUCA1C	3	108907792	108953895	-	1180	protein_coding	guanylate cyclase activator 1C [Source:HGNC Symbol;Acc:HGNC:4680]	-
ENSG00000138735	265.27	280.074	203.14	87.8415	116.131	90.2241	249.495	98.0654	1.34735	8.29769e-11	2.64013e-09	PDE5A	4	119494395	119628991	-	9775	protein_coding	phosphodiesterase 5A [Source:HGNC Symbol;Acc:HGNC:8784]	-
ENSG00000113790	973.616	1010.05	928.125	576.959	585.98	627.372	970.598	596.77	0.701591	9.66432e-11	3.05736e-09	EHHADH	3	185190624	185281990	-	4700	protein_coding	enoyl-CoA hydratase and 3-hydroxyacyl CoA dehydrogenase [Source:HGNC Symbol;Acc:HGNC:3247]	-
ENSG00000153815	2768.99	2656.73	2834.94	1900.57	1855.96	1870.58	2753.55	1875.7	0.553919	1.08907e-10	3.42572e-09	CMIP	16	81445170	81711762	+	12715	protein_coding	c-Maf inducing protein [Source:HGNC Symbol;Acc:HGNC:24319]	-
ENSG00000228262	81.6953	72.5014	72.2277	6.98739	18.1121	14.6876	75.4748	13.2624	2.51631	1.10584e-10	3.47188e-09	LINC01320	2	33706886	34738231	+	6075	lincRNA	long intergenic non-protein coding RNA 1320 [Source:HGNC Symbol;Acc:HGNC:50526]	-
ENSG00000275410	6716.32	6855.85	6008.44	4401.06	4474.75	4341.25	6526.87	4405.69	0.566947	1.1815e-10	3.70241e-09	HNF1B	17	37686432	37745247	-	5962	protein_coding	HNF1 homeobox B [Source:HGNC Symbol;Acc:HGNC:11630]	-
ENSG00000127831	64.3952	44.6926	59.5878	3.99279	7.45792	7.34382	56.2252	6.26485	3.17346	1.26571e-10	3.93141e-09	VIL1	2	218419092	218453295	+	6920	protein_coding	villin 1 [Source:HGNC Symbol;Acc:HGNC:12690]	-
ENSG00000167216	192.224	175.791	130.913	55.8991	41.5513	62.947	166.309	53.4658	1.63514	1.27062e-10	3.93701e-09	KATNAL2	18	46917492	47102243	+	4783	protein_coding	katanin catalytic subunit A1 like 2 [Source:HGNC Symbol;Acc:HGNC:25387]	-
ENSG00000104419	1211.97	1186.84	1248.64	813.532	731.942	765.856	1215.82	770.443	0.657999	1.28034e-10	3.95972e-09	NDRG1	8	133237171	133302022	-	9823	protein_coding	N-myc downstream regulated 1 [Source:HGNC Symbol;Acc:HGNC:7679]	-
ENSG00000132405	986.111	996.149	975.976	633.856	624.335	617.93	986.079	625.374	0.656853	1.65621e-10	5.06551e-09	TBC1D14	4	6909242	7033118	+	6241	protein_coding	TBC1 domain family member 14 [Source:HGNC Symbol;Acc:HGNC:29246]	-
ENSG00000067113	515.161	596.895	597.684	325.413	322.821	308.441	569.913	318.892	0.837678	1.73293e-10	5.27096e-09	PLPP1	5	55424854	55535050	-	2016	protein_coding	phospholipid phosphatase 1 [Source:HGNC Symbol;Acc:HGNC:9228]	-
ENSG00000166912	2585.42	2774.92	2278.78	1390.49	1702.54	1504.43	2546.37	1532.49	0.732598	1.7781e-10	5.39845e-09	MTMR10	15	30938941	30991607	-	8817	protein_coding	myotubularin related protein 10 [Source:HGNC Symbol;Acc:HGNC:25999]	-
ENSG00000262454	298.909	297.951	268.145	144.739	142.766	120.649	288.335	136.051	1.08275	1.98454e-10	5.99229e-09	MIR193BHG	16	14301389	14331067	+	6049	lincRNA	MIR193B host gene [Source:HGNC Symbol;Acc:HGNC:51945]	-
ENSG00000151655	311.403	321.787	297.939	161.708	154.486	118.55	310.377	144.915	1.09785	2.37437e-10	7.10467e-09	ITIH2	10	7703269	7749520	+	3378	protein_coding	inter-alpha-trypsin inhibitor heavy chain 2 [Source:HGNC Symbol;Acc:HGNC:6167]	-
ENSG00000065361	52.8617	73.4946	74.9362	13.9748	10.6542	7.34382	67.0975	10.6576	2.65039	2.39844e-10	7.16378e-09	ERBB3	12	56076799	56103505	+	9039	protein_coding	erb-b2 receptor tyrosine kinase 3 [Source:HGNC Symbol;Acc:HGNC:3431]	-
ENSG00000064989	277.764	367.473	307.87	146.735	159.813	135.336	317.702	147.295	1.10867	2.9796e-10	8.86765e-09	CALCRL	2	187343129	187448460	-	6144	protein_coding	calcitonin receptor like receptor [Source:HGNC Symbol;Acc:HGNC:16709]	-
ENSG00000222009	618.962	538.298	616.644	356.357	311.102	329.423	591.301	332.294	0.831288	3.05298e-10	9.06975e-09	BTBD19	1	44808482	44815585	+	3520	protein_coding	BTB domain containing 19 [Source:HGNC Symbol;Acc:HGNC:27145]	-
ENSG00000165475	592.051	648.54	585.044	366.339	353.719	298.998	608.545	339.685	0.840533	3.23267e-10	9.55222e-09	CRYL1	13	20403666	20525873	-	4327	protein_coding	crystallin lambda 1 [Source:HGNC Symbol;Acc:HGNC:18246]	-
ENSG00000146083	1575.28	1365.61	1808.4	950.285	731.942	925.322	1583.1	869.183	0.865015	3.41546e-10	1.00565e-08	RNF44	5	176526697	176538025	-	5660	protein_coding	ring finger protein 44 [Source:HGNC Symbol;Acc:HGNC:19180]	-
ENSG00000117139	1259.07	1190.81	1132.17	634.854	767.101	760.61	1194.02	720.855	0.72839	3.55684e-10	1.04357e-08	KDM5B	1	202724495	202809470	-	25882	protein_coding	lysine demethylase 5B [Source:HGNC Symbol;Acc:HGNC:18039]	ARID
ENSG00000120756	1677.16	1842.33	1396.7	872.425	1016.41	968.335	1638.73	952.39	0.782854	4.10472e-10	1.19796e-08	PLS1	3	142596387	142713664	+	5294	protein_coding	plastin 1 [Source:HGNC Symbol;Acc:HGNC:9090]	-
ENSG00000271461	49.9783	72.5014	50.5594	3.99279	8.52334	9.44206	57.6797	7.3194	2.98458	4.88488e-10	1.4132e-08	AL109809.4	20	1756756	1758940	-	2185	processed_pseudogene	cytoskeleton associated protein 2-like (CKAP2L) pseudogene	-
ENSG00000148090	410.399	422.097	428.852	226.591	239.719	231.855	420.449	232.722	0.853681	5.10094e-10	1.47314e-08	AUH	9	91213815	91361913	-	2258	protein_coding	AU RNA binding methylglutaconyl-CoA hydratase [Source:HGNC Symbol;Acc:HGNC:890]	-
ENSG00000173559	1520.49	1523.52	1306.42	812.534	947.156	909.585	1450.14	889.758	0.70475	5.38821e-10	1.5507e-08	NABP1	2	191678068	191696659	+	13806	protein_coding	nucleic acid binding protein 1 [Source:HGNC Symbol;Acc:HGNC:26232]	-
ENSG00000265972	4316.4	4238.85	4600	3088.43	3016.2	3086.5	4385.08	3063.71	0.517391	5.7273e-10	1.63692e-08	TXNIP	1	145992435	145996600	-	3625	protein_coding	thioredoxin interacting protein [Source:HGNC Symbol;Acc:HGNC:16952]	-
ENSG00000021355	1943.39	1936.68	1951.95	1229.78	1383.98	1276.78	1944.01	1296.84	0.584253	5.90406e-10	1.67876e-08	SERPINB1	6	2832332	2842006	-	3094	protein_coding	serpin family B member 1 [Source:HGNC Symbol;Acc:HGNC:3311]	-
ENSG00000184481	142.246	117.194	121.884	45.9171	40.4859	41.9647	127.108	42.7892	1.56979	5.96147e-10	1.69218e-08	FOXO4	X	71096197	71103535	+	3447	protein_coding	forkhead box O4 [Source:HGNC Symbol;Acc:HGNC:7139]	Fork
ENSG00000129353	269.114	252.265	261.825	96.8253	140.635	114.354	261.068	117.271	1.15646	7.51216e-10	2.10709e-08	SLC44A2	19	10602457	10644559	+	5216	protein_coding	solute carrier family 44 member 2 [Source:HGNC Symbol;Acc:HGNC:17292]	-
ENSG00000100596	2584.46	2740.16	2647.14	1807.74	1858.09	1861.13	2657.25	1842.32	0.528422	7.66291e-10	2.14574e-08	SPTLC2	14	77505997	77616773	-	9143	protein_coding	serine palmitoyltransferase long chain base subunit 2 [Source:HGNC Symbol;Acc:HGNC:11278]	-
ENSG00000116874	1175.45	1322.9	1139.39	664.8	805.456	734.382	1212.58	734.879	0.722647	8.93883e-10	2.48623e-08	WARS2	1	119031216	119140671	-	3847	protein_coding	tryptophanyl tRNA synthetase 2, mitochondrial [Source:HGNC Symbol;Acc:HGNC:12730]	-
ENSG00000121691	1096.64	1202.73	1106.89	744.656	724.484	730.186	1135.42	733.109	0.630851	9.44059e-10	2.617e-08	CAT	11	34438925	34472062	+	3590	protein_coding	catalase [Source:HGNC Symbol;Acc:HGNC:1516]	-
ENSG00000135821	60.5507	78.4604	102.924	14.973	21.3083	12.5894	80.6452	16.2902	2.31098	9.81203e-10	2.7109e-08	GLUL	1	182381704	182392206	-	9032	protein_coding	glutamate-ammonia ligase [Source:HGNC Symbol;Acc:HGNC:4341]	-
ENSG00000135919	3771.44	3796.89	3625.83	2422.63	2672.07	2643.78	3731.39	2579.49	0.532696	1.10667e-09	3.03729e-08	SERPINE2	2	223975112	224039319	-	8891	protein_coding	serpin family E member 2 [Source:HGNC Symbol;Acc:HGNC:8951]	-
ENSG00000184545	380.604	344.63	455.034	223.596	165.14	165.761	393.423	184.832	1.0893	1.128e-09	3.09072e-08	DUSP8	11	1554044	1571920	-	4616	protein_coding	dual specificity phosphatase 8 [Source:HGNC Symbol;Acc:HGNC:3074]	-
ENSG00000143369	477.677	404.22	409.892	228.587	235.457	238.15	430.597	234.065	0.879523	1.13082e-09	3.09333e-08	ECM1	1	150508062	150513789	+	3360	protein_coding	extracellular matrix protein 1 [Source:HGNC Symbol;Acc:HGNC:3153]	-
ENSG00000163545	1985.68	1882.06	2213.78	1365.54	1313.66	1294.61	2027.17	1324.6	0.614079	1.16523e-09	3.17832e-08	NUAK2	1	205302059	205321791	-	3441	protein_coding	NUAK family kinase 2 [Source:HGNC Symbol;Acc:HGNC:29558]	-
ENSG00000244879	1997.21	2088.64	1693.74	1116.98	1263.59	1213.83	1926.53	1198.13	0.685131	1.16572e-09	3.17832e-08	GABPB1-AS1	15	50354959	50372202	+	17179	antisense	GABPB1 antisense RNA 1 [Source:HGNC Symbol;Acc:HGNC:44157]	-
ENSG00000110628	543.034	511.483	620.255	326.411	321.756	292.704	558.257	313.624	0.832339	1.18791e-09	3.2335e-08	SLC22A18	11	2899721	2925246	+	5316	protein_coding	solute carrier family 22 member 18 [Source:HGNC Symbol;Acc:HGNC:10964]	-
ENSG00000162813	1005.33	1025.94	1062.65	650.825	619.008	699.761	1031.31	656.531	0.651614	1.25591e-09	3.40741e-08	BPNT1	1	220057482	220090462	-	3113	protein_coding	3'(2'), 5'-bisphosphate nucleotidase 1 [Source:HGNC Symbol;Acc:HGNC:1096]	-
ENSG00000154917	273.92	252.265	286.202	144.739	121.458	125.894	270.796	130.697	1.05046	1.27696e-09	3.45885e-08	RAB6B	3	133824239	133895836	-	6005	protein_coding	RAB6B, member RAS oncogene family [Source:HGNC Symbol;Acc:HGNC:14902]	-
ENSG00000133135	459.416	527.373	547.124	254.541	297.251	293.753	511.305	281.848	0.860128	1.3e-09	3.50978e-08	RNF128	X	106693794	106796993	+	3432	protein_coding	ring finger protein 128, E3 ubiquitin protein ligase [Source:HGNC Symbol;Acc:HGNC:21153]	-
ENSG00000153904	1521.46	1508.63	1259.47	787.579	959.941	771.101	1429.85	839.54	0.768198	1.30426e-09	3.51557e-08	DDAH1	1	85318481	85578363	-	4568	protein_coding	dimethylarginine dimethylaminohydrolase 1 [Source:HGNC Symbol;Acc:HGNC:2715]	-
ENSG00000251003	519.967	550.216	407.183	232.58	283.401	230.806	492.455	248.929	0.98404	1.50573e-09	4.03238e-08	ZFPM2-AS1	8	105546089	106060524	-	2667	processed_transcript	ZFPM2 antisense RNA 1 [Source:HGNC Symbol;Acc:HGNC:50698]	-
ENSG00000186153	272.959	300.93	306.065	136.753	145.962	158.417	293.318	147.044	0.996904	1.5569e-09	4.14931e-08	WWOX	16	78099413	79212667	+	4886	protein_coding	WW domain containing oxidoreductase [Source:HGNC Symbol;Acc:HGNC:12799]	-
ENSG00000139793	2170.21	2369.7	1699.16	960.267	1292.35	1165.57	2079.69	1139.4	0.868145	1.77627e-09	4.70371e-08	MBNL2	13	97221434	97394120	+	4908	protein_coding	muscleblind like splicing regulator 2 [Source:HGNC Symbol;Acc:HGNC:16746]	-
ENSG00000125246	395.982	391.309	420.726	238.569	184.317	218.216	402.672	213.701	0.913261	2.05345e-09	5.39462e-08	CLYBL	13	99606669	99897134	+	7227	protein_coding	citrate lyase beta like [Source:HGNC Symbol;Acc:HGNC:18355]	-
ENSG00000165795	109.568	116.201	114.661	41.9243	31.9625	38.8173	113.477	37.5681	1.59304	2.05917e-09	5.4011e-08	NDRG2	14	21016763	21070872	-	7550	protein_coding	NDRG family member 2 [Source:HGNC Symbol;Acc:HGNC:14460]	-
ENSG00000134874	203.758	202.607	145.358	56.8973	58.598	84.9785	183.908	66.8246	1.4603	2.11705e-09	5.53269e-08	DZIP1	13	95578202	95644703	-	8470	protein_coding	DAZ interacting zinc finger protein 1 [Source:HGNC Symbol;Acc:HGNC:20908]	-
ENSG00000164830	2511.41	2527.62	1935.7	1224.79	1374.39	1497.09	2324.91	1365.42	0.767761	2.11844e-09	5.53269e-08	OXR1	8	106359476	106752694	+	7079	protein_coding	oxidation resistance 1 [Source:HGNC Symbol;Acc:HGNC:15822]	-
ENSG00000279041	532.461	504.53	561.57	328.407	307.906	294.802	532.854	310.372	0.779755	2.11936e-09	5.53269e-08	AC102945.2	8	30552345	30553766	+	1422	TEC	TEC	-
ENSG00000156030	1140.85	1191.8	1194.46	801.553	696.783	774.249	1175.71	757.528	0.633859	2.27078e-09	5.9001e-08	ELMSAN1	14	73715122	73790285	-	13484	protein_coding	ELM2 and Myb/SANT domain containing 1 [Source:HGNC Symbol;Acc:HGNC:19853]	-
ENSG00000072042	1209.09	1262.32	1132.17	733.676	770.297	818.312	1201.19	774.095	0.633823	2.39115e-09	6.19346e-08	RDH11	14	67676801	67695814	-	5518	protein_coding	retinol dehydrogenase 11 [Source:HGNC Symbol;Acc:HGNC:17964]	-
ENSG00000164181	1419.58	1579.14	1202.59	632.858	862.988	823.557	1400.44	773.134	0.85725	2.39974e-09	6.206e-08	ELOVL7	5	60751791	60844389	-	4576	protein_coding	ELOVL fatty acid elongase 7 [Source:HGNC Symbol;Acc:HGNC:26292]	-
ENSG00000115474	325.82	439.974	297.036	137.751	181.121	160.515	354.277	159.796	1.14868	2.46007e-09	6.35211e-08	KCNJ13	2	232766464	232776568	-	2977	protein_coding	potassium voltage-gated channel subfamily J member 13 [Source:HGNC Symbol;Acc:HGNC:6259]	-
ENSG00000137193	357.537	324.767	456.84	207.625	136.373	165.761	379.715	169.92	1.15947	2.57054e-09	6.61675e-08	PIM1	6	37170203	37175426	+	2977	protein_coding	Pim-1 proto-oncogene, serine/threonine kinase [Source:HGNC Symbol;Acc:HGNC:8986]	-
ENSG00000185046	123.985	146.989	113.759	47.9135	46.8784	38.8173	128.244	44.5364	1.52417	2.79174e-09	7.13076e-08	ANKS1B	12	98726457	99984654	-	11053	protein_coding	ankyrin repeat and sterile alpha motif domain containing 1B [Source:HGNC Symbol;Acc:HGNC:24600]	-
ENSG00000250337	463.261	556.175	309.676	190.656	186.448	204.578	443.037	193.894	1.19116	3.05393e-09	7.75268e-08	PURPL	5	27472292	27496401	+	2638	lincRNA	p53 upregulated regulator of p53 levels [Source:HGNC Symbol;Acc:HGNC:48995]	-
ENSG00000188906	1940.5	1919.8	1551.09	943.298	1174.09	1106.82	1803.8	1074.74	0.747109	3.15398e-09	7.97005e-08	LRRK2	12	40196744	40369285	+	13491	protein_coding	leucine rich repeat kinase 2 [Source:HGNC Symbol;Acc:HGNC:18618]	-
ENSG00000121858	7265.12	8063.55	5408.95	3435.8	4268.06	3971.96	6912.54	3891.94	0.828702	3.32615e-09	8.39232e-08	TNFSF10	3	172505508	172523507	-	3473	protein_coding	TNF superfamily member 10 [Source:HGNC Symbol;Acc:HGNC:11925]	-
ENSG00000112294	254.697	254.251	229.323	125.773	121.458	111.206	246.091	119.479	1.04154	3.47888e-09	8.76434e-08	ALDH5A1	6	24494852	24537207	+	5525	protein_coding	aldehyde dehydrogenase 5 family member A1 [Source:HGNC Symbol;Acc:HGNC:408]	-
ENSG00000009694	293.142	286.033	250.088	127.769	150.224	130.091	276.421	136.028	1.02308	3.50887e-09	8.8265e-08	TENM1	X	124375903	124963817	-	12896	protein_coding	teneurin transmembrane protein 1 [Source:HGNC Symbol;Acc:HGNC:8117]	-
ENSG00000138759	271.997	266.17	285.299	148.732	139.57	126.943	274.489	138.415	0.987486	3.69136e-09	9.24345e-08	FRAS1	4	78057570	78544269	+	18960	protein_coding	Fraser extracellular matrix complex subunit 1 [Source:HGNC Symbol;Acc:HGNC:19185]	-
ENSG00000130813	223.941	327.746	243.768	122.778	84.168	120.649	265.152	109.198	1.27795	3.76319e-09	9.39494e-08	C19orf66	19	10086122	10093252	+	4341	protein_coding	chromosome 19 open reading frame 66 [Source:HGNC Symbol;Acc:HGNC:25649]	-
ENSG00000176842	328.704	308.876	321.413	179.676	148.093	172.055	319.664	166.608	0.939383	3.7716e-09	9.40177e-08	IRX5	16	54930862	54934485	+	2845	protein_coding	iroquois homeobox 5 [Source:HGNC Symbol;Acc:HGNC:14361]	Homeobox
ENSG00000176593	207.602	203.6	198.626	89.8379	78.8409	103.863	203.276	90.8471	1.16153	3.81476e-09	9.4878e-08	AC008969.1	19	58002061	58011232	+	8787	processed_transcript	uncharacterized LOC100128398 [Source:NCBI gene;Acc:100128398]	-
ENSG00000165629	6349.17	7101.16	6406.59	4203.41	4861.5	4391.61	6618.98	4485.51	0.561364	3.81756e-09	9.4878e-08	ATP5F1C	10	7788129	7807815	+	2326	protein_coding	ATP synthase F1 subunit gamma [Source:HGNC Symbol;Acc:HGNC:833]	-
ENSG00000143324	1543.56	1668.53	1459.9	921.337	1065.42	1028.14	1557.33	1004.96	0.631999	3.97171e-09	9.84393e-08	XPR1	1	180632004	180890251	+	8903	protein_coding	xenotropic and polytropic retrovirus receptor 1 [Source:HGNC Symbol;Acc:HGNC:12827]	-
ENSG00000100439	477.677	489.633	497.468	298.461	273.812	289.556	488.259	287.277	0.764941	3.97273e-09	9.84393e-08	ABHD4	14	22598237	22613215	+	4070	protein_coding	abhydrolase domain containing 4 [Source:HGNC Symbol;Acc:HGNC:20154]	-
ENSG00000099204	3440.82	3449.28	3514.78	2081.24	2437.68	2478.02	3468.29	2332.31	0.572668	4.59013e-09	1.12808e-07	ABLIM1	10	114431113	114685003	-	10039	protein_coding	actin binding LIM protein 1 [Source:HGNC Symbol;Acc:HGNC:78]	-
ENSG00000141576	206.641	205.586	238.351	109.802	99.0838	81.8312	216.86	96.9056	1.16175	4.59345e-09	1.12808e-07	RNF157	17	76142453	76240373	-	7805	protein_coding	ring finger protein 157 [Source:HGNC Symbol;Acc:HGNC:29402]	-
ENSG00000180769	216.252	218.497	167.929	80.8541	94.8222	82.8803	200.893	86.1855	1.2206	4.69386e-09	1.14934e-07	WDFY3-AS2	4	84965682	85011277	+	6203	processed_transcript	WDFY3 antisense RNA 2 [Source:HGNC Symbol;Acc:HGNC:21603]	-
ENSG00000107745	2393.19	2393.54	2230.03	1553.2	1626.89	1671.24	2338.92	1617.11	0.532405	4.90717e-09	1.1998e-07	MICU1	10	72367327	72626191	-	3852	protein_coding	mitochondrial calcium uptake 1 [Source:HGNC Symbol;Acc:HGNC:1530]	-
ENSG00000124602	430.583	472.749	496.565	290.476	242.915	247.592	466.632	260.328	0.841391	5.11993e-09	1.24813e-07	UNC5CL	6	41026911	41039217	-	3136	protein_coding	unc-5 family C-terminal like [Source:HGNC Symbol;Acc:HGNC:21203]	-
ENSG00000160285	2516.22	2184.97	3052.52	1695.94	1355.21	1416.31	2584.57	1489.15	0.795447	5.13987e-09	1.25115e-07	LSS	21	46188141	46228824	-	7238	protein_coding	lanosterol synthase [Source:HGNC Symbol;Acc:HGNC:6708]	-
ENSG00000153721	1504.16	1425.2	1500.53	968.253	985.511	1042.82	1476.63	998.862	0.564145	5.24737e-09	1.27545e-07	CNKSR3	6	154387504	154510659	-	21564	protein_coding	CNKSR family member 3 [Source:HGNC Symbol;Acc:HGNC:23034]	-
ENSG00000117280	2002.02	1852.26	2176.76	1369.53	1344.56	1314.54	2010.35	1342.88	0.582319	5.36415e-09	1.30193e-07	RAB29	1	205767986	205775460	-	3882	protein_coding	RAB29, member RAS oncogene family [Source:HGNC Symbol;Acc:HGNC:9789]	-
ENSG00000179023	599.74	517.442	672.62	333.398	347.326	342.012	596.6	340.912	0.808216	6.03126e-09	1.45744e-07	KLHDC7A	1	18480982	18486126	+	5145	protein_coding	kelch domain containing 7A [Source:HGNC Symbol;Acc:HGNC:26791]	-
ENSG00000066084	2408.57	2491.86	2448.52	1589.13	1685.49	1797.14	2449.65	1690.59	0.535171	6.3426e-09	1.52822e-07	DIP2B	12	50504985	50748667	+	10361	protein_coding	disco interacting protein 2 homolog B [Source:HGNC Symbol;Acc:HGNC:29284]	-
ENSG00000012822	758.325	699.192	707.831	449.189	411.251	477.348	721.783	445.93	0.694578	7.76349e-09	1.84907e-07	CALCOCO1	12	53708517	53727745	-	8898	protein_coding	calcium binding and coiled-coil domain 1 [Source:HGNC Symbol;Acc:HGNC:29306]	-
ENSG00000214944	2721.9	2809.68	2250.79	1535.23	1757.94	1660.75	2594.12	1651.31	0.651571	8.11584e-09	1.93022e-07	ARHGEF28	5	73626158	73941993	+	15617	protein_coding	Rho guanine nucleotide exchange factor 28 [Source:HGNC Symbol;Acc:HGNC:30322]	-
ENSG00000124467	35.5615	66.5424	37.0167	0	3.19625	0	46.3735	1.06542	5.47652	8.17493e-09	1.94016e-07	PSG8	19	42752686	42855691	-	4090	protein_coding	pregnancy specific beta-1-glycoprotein 8 [Source:HGNC Symbol;Acc:HGNC:9525]	-
ENSG00000104823	1977.03	1858.22	2121.69	1356.55	1321.12	1375.39	1985.65	1351.02	0.555752	8.18106e-09	1.94016e-07	ECH1	19	38815422	38832005	-	2467	protein_coding	enoyl-CoA hydratase 1 [Source:HGNC Symbol;Acc:HGNC:3149]	-
ENSG00000167972	3890.62	3671.75	4045.65	2774.99	2462.18	2759.18	3869.34	2665.45	0.5377	8.36651e-09	1.97949e-07	ABCA3	16	2275881	2340746	-	7804	protein_coding	ATP binding cassette subfamily A member 3 [Source:HGNC Symbol;Acc:HGNC:33]	-
ENSG00000204876	369.071	364.493	349.401	177.679	180.056	222.413	360.988	193.383	0.900715	8.37077e-09	1.97949e-07	AC021218.1	7	155962632	155966343	+	2536	lincRNA	uncharacterized LOC389602 [Source:NCBI gene;Acc:389602]	-
ENSG00000143158	3104.42	3455.24	3392.89	2291.86	2393.99	2279.73	3317.52	2321.86	0.514863	8.59239e-09	2.029e-07	MPC2	1	167916729	167937040	-	2552	protein_coding	mitochondrial pyruvate carrier 2 [Source:HGNC Symbol;Acc:HGNC:24515]	-
ENSG00000135378	333.509	367.473	379.195	201.636	205.626	185.694	360.059	197.652	0.865439	8.6596e-09	2.04197e-07	PRRG4	11	32829943	32858123	+	5530	protein_coding	proline rich and Gla domain 4 [Source:HGNC Symbol;Acc:HGNC:30799]	-
ENSG00000157240	1152.38	1125.26	1426.5	800.555	633.923	739.628	1234.71	724.702	0.768716	9.24828e-09	2.17151e-07	FZD1	7	91264364	91271326	+	6963	protein_coding	frizzled class receptor 1 [Source:HGNC Symbol;Acc:HGNC:4038]	-
ENSG00000104341	12105.3	12675.8	13877.6	8886.96	9458.78	8933.24	12886.3	9092.99	0.503059	9.27385e-09	2.17444e-07	LAPTM4B	8	97775057	97853013	+	3197	protein_coding	lysosomal protein transmembrane 4 beta [Source:HGNC Symbol;Acc:HGNC:13646]	-
ENSG00000166126	369.071	279.081	623.866	191.654	127.85	136.385	424.006	151.963	1.48031	9.408e-09	2.20089e-07	AMN	14	102922656	102933596	+	4646	protein_coding	amnion associated transmembrane protein [Source:HGNC Symbol;Acc:HGNC:14604]	-
ENSG00000101004	812.148	763.748	838.744	532.04	518.858	486.791	804.88	512.563	0.651151	9.85164e-09	2.29691e-07	NINL	20	25452705	25585517	-	6008	protein_coding	ninein like [Source:HGNC Symbol;Acc:HGNC:29163]	-
ENSG00000002587	175.885	139.044	171.541	69.8739	67.1213	65.0453	162.157	67.3468	1.26812	1.03089e-08	2.39679e-07	HS3ST1	4	11393150	11429765	-	8166	protein_coding	heparan sulfate-glucosamine 3-sulfotransferase 1 [Source:HGNC Symbol;Acc:HGNC:5194]	-
ENSG00000129204	325.82	306.89	278.979	172.688	152.355	150.024	303.896	158.356	0.939199	1.07705e-08	2.49709e-07	USP6	17	5116438	5175034	+	11270	protein_coding	ubiquitin specific peptidase 6 [Source:HGNC Symbol;Acc:HGNC:12629]	-
ENSG00000118898	406.554	435.008	409.892	243.56	198.168	250.739	417.152	230.822	0.852984	1.08663e-08	2.51578e-07	PPL	16	4882507	4960741	-	7686	protein_coding	periplakin [Source:HGNC Symbol;Acc:HGNC:9273]	-
ENSG00000136295	5028.59	4053.13	6364.16	3242.15	2609.21	2734	5148.62	2861.79	0.847307	1.14244e-08	2.63032e-07	TTYH3	7	2631951	2664802	+	6129	protein_coding	tweety family member 3 [Source:HGNC Symbol;Acc:HGNC:22222]	-
ENSG00000008394	5790.76	6309.61	4819.39	3158.3	3903.69	3434.81	5639.92	3498.93	0.688748	1.21766e-08	2.79186e-07	MGST1	12	16347142	16609259	+	7440	protein_coding	microsomal glutathione S-transferase 1 [Source:HGNC Symbol;Acc:HGNC:7061]	-
ENSG00000138639	293.142	269.149	272.659	133.759	158.747	138.484	278.317	143.663	0.954815	1.24104e-08	2.84154e-07	ARHGAP24	4	85475114	86002670	+	7908	protein_coding	Rho GTPase activating protein 24 [Source:HGNC Symbol;Acc:HGNC:25361]	-
ENSG00000172915	378.682	427.063	321.413	185.665	216.28	182.546	375.719	194.83	0.947036	1.24816e-08	2.85389e-07	NBEA	13	34942287	35673022	+	11949	protein_coding	neurobeachin [Source:HGNC Symbol;Acc:HGNC:7648]	-
ENSG00000169174	43.2505	45.6858	44.2394	7.98559	5.32709	3.14735	44.3919	5.48668	3.00886	1.32957e-08	3.01921e-07	PCSK9	1	55039548	55064852	+	4981	protein_coding	proprotein convertase subtilisin/kexin type 9 [Source:HGNC Symbol;Acc:HGNC:20001]	-
ENSG00000145626	46.1338	48.6653	39.7252	8.98379	2.13083	1.04912	44.8415	4.05458	3.44503	1.34385e-08	3.03915e-07	UGT3A1	5	35951010	36001028	-	8485	protein_coding	UDP glycosyltransferase family 3 member A1 [Source:HGNC Symbol;Acc:HGNC:26625]	-
ENSG00000187764	497.861	482.681	539.902	285.485	300.448	317.883	506.814	301.272	0.751136	1.35912e-08	3.0695e-07	SEMA4D	9	89360787	89498130	-	14160	protein_coding	semaphorin 4D [Source:HGNC Symbol;Acc:HGNC:10732]	-
ENSG00000156709	2137.53	2127.37	2157.8	1520.26	1531	1524.37	2140.9	1525.21	0.489253	1.36517e-08	3.07896e-07	AIFM1	X	130129362	130165887	-	3306	protein_coding	apoptosis inducing factor mitochondria associated 1 [Source:HGNC Symbol;Acc:HGNC:8768]	-
ENSG00000082781	1829.98	1842.33	2280.59	1327.6	1070.74	1243.2	1984.3	1213.85	0.709046	1.40152e-08	3.15665e-07	ITGB5	3	124761948	124901418	-	6447	protein_coding	integrin subunit beta 5 [Source:HGNC Symbol;Acc:HGNC:6160]	-
ENSG00000150893	2066.41	2085.66	1825.55	1149.92	1376.52	1352.31	1992.54	1292.92	0.624077	1.61396e-08	3.59122e-07	FREM2	13	38687129	38887131	+	16223	protein_coding	FRAS1 related extracellular matrix protein 2 [Source:HGNC Symbol;Acc:HGNC:25396]	-
ENSG00000033627	1177.37	1186.84	1062.65	790.573	744.727	713.4	1142.29	749.567	0.607304	1.70799e-08	3.78521e-07	ATP6V0A1	17	42458844	42522611	+	10955	protein_coding	ATPase H+ transporting V0 subunit a1 [Source:HGNC Symbol;Acc:HGNC:865]	-
ENSG00000114455	60.5507	67.5356	59.5878	10.9802	7.45792	18.8841	62.558	12.4407	2.32958	1.74203e-08	3.8555e-07	HHLA2	3	108296490	108378285	+	3627	protein_coding	HERV-H LTR-associating 2 [Source:HGNC Symbol;Acc:HGNC:4905]	-
ENSG00000048342	389.254	383.364	361.138	198.642	215.214	227.658	377.919	213.838	0.821793	1.75496e-08	3.87892e-07	CC2D2A	4	15469865	15601557	+	7606	protein_coding	coiled-coil and C2 domain containing 2A [Source:HGNC Symbol;Acc:HGNC:29253]	-
ENSG00000132846	852.515	812.413	810.755	525.052	567.867	492.036	825.228	528.319	0.643491	1.79994e-08	3.97305e-07	ZBED3	5	77072072	77087323	-	6514	protein_coding	zinc finger BED-type containing 3 [Source:HGNC Symbol;Acc:HGNC:20711]	zf-BED
ENSG00000128242	754.481	621.724	881.177	430.224	364.373	450.071	752.461	414.889	0.859247	1.82983e-08	4.03366e-07	GAL3ST1	22	30554635	30574587	-	3017	protein_coding	galactose-3-O-sulfotransferase 1 [Source:HGNC Symbol;Acc:HGNC:24240]	-
ENSG00000104870	56.7062	77.4673	91.1874	9.98199	23.4392	15.7368	75.1203	16.386	2.20348	1.85355e-08	4.08051e-07	FCGRT	19	49506816	49526333	+	4173	protein_coding	Fc fragment of IgG receptor and transporter [Source:HGNC Symbol;Acc:HGNC:3621]	-
ENSG00000187634	264.308	208.566	338.567	141.744	92.6913	86.0276	270.48	106.821	1.33943	1.89192e-08	4.15396e-07	SAMD11	1	923928	944581	+	4166	protein_coding	sterile alpha motif domain containing 11 [Source:HGNC Symbol;Acc:HGNC:28706]	-
ENSG00000125170	1203.32	1154.06	1437.33	864.44	742.596	717.596	1264.91	774.877	0.707009	2.2115e-08	4.81104e-07	DOK4	16	57471922	57487327	-	4788	protein_coding	docking protein 4 [Source:HGNC Symbol;Acc:HGNC:19868]	-
ENSG00000172893	2540.24	2299.19	3133.78	1776.79	1489.45	1594.66	2657.74	1620.3	0.71401	2.36717e-08	5.12948e-07	DHCR7	11	71428193	71452868	-	4160	protein_coding	7-dehydrocholesterol reductase [Source:HGNC Symbol;Acc:HGNC:2860]	-
ENSG00000107249	2542.17	2514.71	2377.19	1609.1	1811.21	1759.37	2478.02	1726.56	0.521385	2.68374e-08	5.7702e-07	GLIS3	9	3824127	4348392	-	11826	protein_coding	GLIS family zinc finger 3 [Source:HGNC Symbol;Acc:HGNC:28510]	zf-C2H2
ENSG00000000005	48.0561	36.7473	33.4053	0.998199	0	2.09823	39.4029	1.03214	5.24829	2.70742e-08	5.81358e-07	TNMD	X	100584802	100599885	+	1610	protein_coding	tenomodulin [Source:HGNC Symbol;Acc:HGNC:17757]	-
ENSG00000088899	364.265	387.336	452.326	244.559	208.822	204.578	401.309	219.319	0.871526	2.91622e-08	6.2377e-07	LZTS3	20	3162617	3173592	-	5395	protein_coding	leucine zipper tumor suppressor family member 3 [Source:HGNC Symbol;Acc:HGNC:30139]	-
ENSG00000274180	202.797	221.477	257.311	105.809	111.869	113.305	227.195	110.328	1.04329	3.08789e-08	6.57099e-07	NATD1	17	21238870	21253410	-	4931	protein_coding	N-acetyltransferase domain containing 1 [Source:HGNC Symbol;Acc:HGNC:30770]	-
ENSG00000131242	49.0172	63.5629	65.0049	13.9748	13.8504	9.44206	59.195	12.4224	2.25168	3.1261e-08	6.64377e-07	RAB11FIP4	17	31391624	31538217	+	15383	protein_coding	RAB11 family interacting protein 4 [Source:HGNC Symbol;Acc:HGNC:30267]	-
ENSG00000108846	4254.89	4072.99	4435.68	3124.36	3109.95	3023.56	4254.52	3085.96	0.463349	3.14733e-08	6.68032e-07	ABCC3	17	50634777	50692252	+	9614	protein_coding	ATP binding cassette subfamily C member 3 [Source:HGNC Symbol;Acc:HGNC:54]	-
ENSG00000254300	1345.57	1509.62	931.737	639.845	752.185	630.52	1262.31	674.183	0.904579	3.15682e-08	6.6919e-07	LINC01111	8	76406654	76524356	+	1663	lincRNA	long intergenic non-protein coding RNA 1111 [Source:HGNC Symbol;Acc:HGNC:49237]	-
ENSG00000196730	1437.84	1563.25	1386.77	967.254	981.249	1032.33	1462.62	993.612	0.557634	3.3434e-08	7.06934e-07	DAPK1	9	87497228	87708633	+	8907	protein_coding	death associated protein kinase 1 [Source:HGNC Symbol;Acc:HGNC:2674]	-
ENSG00000183549	158.585	145.996	170.638	44.9189	82.0371	38.8173	158.406	55.2578	1.5223	3.35996e-08	7.08627e-07	ACSM5	16	20409534	20441336	+	3963	protein_coding	acyl-CoA synthetase medium chain family member 5 [Source:HGNC Symbol;Acc:HGNC:26060]	-
ENSG00000116016	236.436	247.299	294.328	133.759	134.243	127.992	259.354	131.998	0.975196	3.78426e-08	7.92067e-07	EPAS1	2	46293667	46386703	+	7302	protein_coding	endothelial PAS domain protein 1 [Source:HGNC Symbol;Acc:HGNC:3374]	Others
ENSG00000113645	9629.48	9612.89	10104.6	7496.47	6968.9	7190.65	9782.34	7218.67	0.438436	3.89579e-08	8.13357e-07	WWC1	5	168291651	168472303	+	10076	protein_coding	WW and C2 domain containing 1 [Source:HGNC Symbol;Acc:HGNC:29435]	-
ENSG00000136999	382.526	418.125	364.75	227.589	213.083	229.757	388.467	223.476	0.796915	3.91545e-08	8.16432e-07	NOV	8	119416306	119424353	+	2673	protein_coding	nephroblastoma overexpressed [Source:HGNC Symbol;Acc:HGNC:7885]	-
ENSG00000153086	93.2288	63.5629	84.8675	23.9568	9.58876	24.1297	80.5531	19.2251	2.06348	4.147e-08	8.59976e-07	ACMSD	2	134838547	134902034	+	2785	protein_coding	aminocarboxymuconate semialdehyde decarboxylase [Source:HGNC Symbol;Acc:HGNC:19288]	-
ENSG00000241837	595.895	711.11	717.762	404.27	436.821	400.763	674.922	413.951	0.705578	4.73305e-08	9.71298e-07	ATP5PO	21	33903453	33915980	-	3336	protein_coding	ATP synthase peripheral stalk subunit OSCP [Source:HGNC Symbol;Acc:HGNC:850]	-
ENSG00000067445	265.27	238.361	261.825	140.746	128.916	132.189	255.152	133.95	0.929519	4.76372e-08	9.74916e-07	TRO	X	54920462	54931431	+	6716	protein_coding	trophinin [Source:HGNC Symbol;Acc:HGNC:12326]	-
ENSG00000066923	185.496	148.975	186.889	74.8649	73.5138	83.9294	173.787	77.436	1.16725	4.90092e-08	1.00176e-06	STAG3	7	100177563	100221488	+	8583	protein_coding	stromal antigen 3 [Source:HGNC Symbol;Acc:HGNC:11356]	-
ENSG00000163541	2094.28	2084.66	2189.4	1512.27	1505.43	1548.5	2122.78	1522.07	0.480032	5.07571e-08	1.03239e-06	SUCLG1	2	84423523	84460045	-	4286	protein_coding	succinate-CoA ligase alpha subunit [Source:HGNC Symbol;Acc:HGNC:11449]	-
ENSG00000080224	204.719	215.518	177.861	100.818	86.2988	96.5188	199.366	94.5452	1.0747	5.25116e-08	1.06286e-06	EPHA6	3	96814581	97752460	+	6291	protein_coding	EPH receptor A6 [Source:HGNC Symbol;Acc:HGNC:19296]	-
ENSG00000163075	169.157	187.709	150.775	47.9135	71.383	83.9294	169.214	67.742	1.32237	5.35261e-08	1.08208e-06	CFAP221	2	119544432	119662251	+	9655	protein_coding	cilia and flagella associated protein 221 [Source:HGNC Symbol;Acc:HGNC:33720]	-
ENSG00000114841	258.542	197.641	204.043	80.8541	101.215	116.452	220.075	99.5069	1.14641	5.56488e-08	1.12362e-06	DNAH1	3	52316319	52400491	+	13872	protein_coding	dynein axonemal heavy chain 1 [Source:HGNC Symbol;Acc:HGNC:2940]	-
ENSG00000133065	1265.8	1222.59	1141.2	825.51	827.829	827.754	1209.86	827.031	0.548634	5.81669e-08	1.17161e-06	SLC41A1	1	205789093	205813748	-	6357	protein_coding	solute carrier family 41 member 1 [Source:HGNC Symbol;Acc:HGNC:19429]	-
ENSG00000113273	430.583	367.473	420.726	233.578	250.373	215.069	406.26	233.007	0.802576	5.83398e-08	1.17366e-06	ARSB	5	78777209	78986087	-	9053	protein_coding	arylsulfatase B [Source:HGNC Symbol;Acc:HGNC:714]	-
ENSG00000196562	1649.28	1533.45	1613.39	1183.86	1003.62	1053.31	1598.71	1080.27	0.565256	6.20057e-08	1.24439e-06	SULF2	20	47656348	47786616	-	6657	protein_coding	sulfatase 2 [Source:HGNC Symbol;Acc:HGNC:20392]	-
ENSG00000250799	69.2008	45.6858	83.9646	17.9676	7.45792	1.04912	66.2837	8.82487	2.89853	6.23575e-08	1.24994e-06	PRODH2	19	35799988	35813299	-	2731	protein_coding	proline dehydrogenase 2 [Source:HGNC Symbol;Acc:HGNC:17325]	-
ENSG00000230234	43.2505	30.7883	50.5594	7.98559	0	2.09823	41.5327	3.36127	3.60222	6.98585e-08	1.39021e-06	AL162582.1	6	160272617	160276130	+	467	lincRNA	uncharacterized LOC105378088 [Source:NCBI gene;Acc:105378088]	-
ENSG00000135749	677.591	711.11	603.101	343.38	396.335	445.875	663.934	395.197	0.74862	6.9976e-08	1.39088e-06	PCNX2	1	232983435	233295713	-	13815	protein_coding	pecanex 2 [Source:HGNC Symbol;Acc:HGNC:8736]	-
ENSG00000196739	2592.15	2261.45	2464.77	1800.75	1640.74	1572.63	2439.45	1671.37	0.545441	7.01505e-08	1.39268e-06	COL27A1	9	114155560	114312511	+	13988	protein_coding	collagen type XXVII alpha 1 chain [Source:HGNC Symbol;Acc:HGNC:22986]	-
ENSG00000160781	317.17	244.32	382.807	153.723	164.074	138.484	314.766	152.093	1.05058	7.04628e-08	1.3972e-06	PAQR6	1	156243321	156248117	-	2439	protein_coding	progestin and adipoQ receptor family member 6 [Source:HGNC Symbol;Acc:HGNC:30132]	-
ENSG00000109787	1433.99	1442.08	1348.85	961.265	1008.95	976.728	1408.31	982.315	0.519647	7.43527e-08	1.47082e-06	KLF3	4	38664196	38701042	+	6297	protein_coding	Kruppel like factor 3 [Source:HGNC Symbol;Acc:HGNC:16516]	zf-C2H2
ENSG00000160679	1851.12	1864.18	2086.48	1365.54	1379.72	1252.65	1933.93	1332.63	0.537421	8.72115e-08	1.71292e-06	CHTOP	1	153633982	153646306	+	5625	protein_coding	chromatin target of PRMT1 [Source:HGNC Symbol;Acc:HGNC:24511]	-
ENSG00000131389	5339.03	5269.76	5971.42	4089.62	3699.13	3979.3	5526.74	3922.68	0.494614	9.18645e-08	1.79792e-06	SLC6A6	3	14402576	14489349	+	8254	protein_coding	solute carrier family 6 member 6 [Source:HGNC Symbol;Acc:HGNC:11052]	-
ENSG00000135778	1354.22	1372.56	1426.5	1021.16	875.773	934.764	1384.43	943.898	0.552337	1.01924e-07	1.97613e-06	NTPCR	1	232950605	232983882	+	15854	protein_coding	nucleoside-triphosphatase, cancer-related [Source:HGNC Symbol;Acc:HGNC:28204]	-
ENSG00000272068	213.369	178.771	221.197	93.8307	95.8876	108.059	204.446	99.2591	1.04363	1.07456e-07	2.08096e-06	AL365181.2	1	156637783	156641004	-	3222	lincRNA	novel transcript	-
ENSG00000141298	1462.83	1443.08	1374.13	914.35	954.614	1059.61	1426.68	976.191	0.547491	1.24376e-07	2.39185e-06	SSH2	17	29625938	29930276	-	12696	protein_coding	slingshot protein phosphatase 2 [Source:HGNC Symbol;Acc:HGNC:30580]	-
ENSG00000131127	118.218	142.023	102.924	39.9279	39.4204	55.6032	121.055	44.9839	1.4276	1.32773e-07	2.55037e-06	ZNF141	4	337814	384864	+	5744	protein_coding	zinc finger protein 141 [Source:HGNC Symbol;Acc:HGNC:12926]	zf-C2H2
ENSG00000169220	645.874	550.216	708.734	425.233	329.214	348.307	634.941	367.585	0.788332	1.3482e-07	2.58371e-06	RGS14	5	177357837	177372601	+	3797	protein_coding	regulator of G protein signaling 14 [Source:HGNC Symbol;Acc:HGNC:9996]	-
ENSG00000178852	724.686	746.864	611.226	416.249	455.999	429.089	694.259	433.779	0.678201	1.40568e-07	2.68764e-06	EFCAB13	17	47323290	47441312	+	6672	protein_coding	EF-hand calcium binding domain 13 [Source:HGNC Symbol;Acc:HGNC:26864]	-
ENSG00000185760	240.28	222.47	205.849	112.796	104.411	123.796	222.866	113.668	0.970782	1.49262e-07	2.84732e-06	KCNQ5	6	72621792	73198851	+	7570	protein_coding	potassium voltage-gated channel subfamily Q member 5 [Source:HGNC Symbol;Acc:HGNC:6299]	-
ENSG00000106258	1444.57	1676.47	1141.2	740.663	933.306	818.312	1420.74	830.76	0.774037	1.58551e-07	3.02103e-06	CYP3A5	7	99648194	99680026	-	6759	protein_coding	cytochrome P450 family 3 subfamily A member 5 [Source:HGNC Symbol;Acc:HGNC:2638]	-
ENSG00000183826	299.87	294.971	355.721	162.706	170.467	189.89	316.854	174.354	0.862987	1.59741e-07	3.04021e-06	BTBD9	6	38168451	38640148	-	9537	protein_coding	BTB domain containing 9 [Source:HGNC Symbol;Acc:HGNC:21228]	-
ENSG00000152582	331.587	381.377	234.74	131.762	166.205	154.22	315.901	150.729	1.06715	1.63345e-07	3.09814e-06	SPEF2	5	35617844	35814611	+	16140	protein_coding	sperm flagellar 2 [Source:HGNC Symbol;Acc:HGNC:26293]	-
ENSG00000154310	1052.43	1093.48	968.753	612.894	657.363	752.217	1038.22	674.158	0.622979	1.67865e-07	3.17297e-06	TNIK	3	171061339	171460408	-	8523	protein_coding	TRAF2 and NCK interacting kinase [Source:HGNC Symbol;Acc:HGNC:30765]	-
ENSG00000173064	2157.72	2030.04	2009.73	1517.26	1502.24	1445.68	2065.83	1488.39	0.472878	1.83365e-07	3.4463e-06	HECTD4	12	112160188	112382439	-	21572	protein_coding	HECT domain E3 ubiquitin protein ligase 4 [Source:HGNC Symbol;Acc:HGNC:26611]	-
ENSG00000147862	2127.92	2440.22	1974.52	1330.6	1558.71	1455.13	2180.89	1448.14	0.590676	1.83706e-07	3.4488e-06	NFIB	9	14081843	14398983	-	12765	protein_coding	nuclear factor I B [Source:HGNC Symbol;Acc:HGNC:7785]	CTF/NFI
ENSG00000177614	372.915	348.603	424.337	232.58	219.476	212.971	381.952	221.676	0.785372	1.86656e-07	3.49865e-06	PGBD5	1	230314482	230426371	-	11304	protein_coding	piggyBac transposable element derived 5 [Source:HGNC Symbol;Acc:HGNC:19405]	-
ENSG00000131067	146.091	107.262	154.387	58.8937	45.8129	57.7015	135.913	54.136	1.32812	1.93964e-07	3.62496e-06	GGT7	20	34844720	34872860	-	2966	protein_coding	gamma-glutamyltransferase 7 [Source:HGNC Symbol;Acc:HGNC:4259]	-
ENSG00000168237	140.324	114.215	157.095	45.9171	64.9905	55.6032	137.211	55.5036	1.30892	2.005e-07	3.73448e-06	GLYCTK	3	52287089	52293476	+	3013	protein_coding	glycerate kinase [Source:HGNC Symbol;Acc:HGNC:24247]	-
ENSG00000106479	238.358	226.443	249.185	144.739	102.28	112.256	237.995	119.758	0.989342	2.18641e-07	4.04963e-06	ZNF862	7	149838367	149867479	+	8430	protein_coding	zinc finger protein 862 [Source:HGNC Symbol;Acc:HGNC:34519]	-
ENSG00000148672	4980.53	4927.12	5542.57	3569.56	3849.35	3769.48	5150.07	3729.46	0.465778	2.25054e-07	4.15911e-06	GLUD1	10	87050486	87094866	-	3519	protein_coding	glutamate dehydrogenase 1 [Source:HGNC Symbol;Acc:HGNC:4335]	-
ENSG00000177728	907.299	797.515	888.4	598.919	577.456	538.197	864.405	571.524	0.596946	2.25478e-07	4.1623e-06	TMEM94	17	75441159	75500090	+	8854	protein_coding	transmembrane protein 94 [Source:HGNC Symbol;Acc:HGNC:28983]	-
ENSG00000100079	35.5615	49.6585	54.1707	9.98199	5.32709	9.44206	46.4636	8.25038	2.4899	2.5194e-07	4.61481e-06	LGALS2	22	37570246	37582616	-	828	protein_coding	galectin 2 [Source:HGNC Symbol;Acc:HGNC:6562]	-
ENSG00000119638	1203.32	1341.77	1423.79	951.283	847.007	873.915	1322.96	890.735	0.570617	2.54119e-07	4.64958e-06	NEK9	14	75079353	75127344	-	10787	protein_coding	NIMA related kinase 9 [Source:HGNC Symbol;Acc:HGNC:18591]	-
ENSG00000110987	457.494	422.097	436.074	283.488	274.878	250.739	438.555	269.702	0.70118	2.89123e-07	5.2726e-06	BCL7A	12	122019422	122062044	+	6565	protein_coding	BCL tumor suppressor 7A [Source:HGNC Symbol;Acc:HGNC:1004]	-
ENSG00000101849	2581.57	2696.46	2593.88	1930.52	1927.34	1966.05	2623.97	1941.3	0.434679	2.90473e-07	5.29139e-06	TBL1X	X	9463295	9741037	+	9092	protein_coding	transducin beta like 1 X-linked [Source:HGNC Symbol;Acc:HGNC:11585]	-
ENSG00000166681	230.669	219.491	269.048	130.764	100.149	133.238	239.736	121.384	0.981754	3.15354e-07	5.71325e-06	BEX3	X	103376340	103378077	+	1080	protein_coding	brain expressed X-linked 3 [Source:HGNC Symbol;Acc:HGNC:13388]	-
ENSG00000049239	696.813	669.397	767.419	476.141	476.242	443.777	711.21	465.386	0.612213	3.1603e-07	5.71924e-06	H6PD	1	9234775	9271337	+	9321	protein_coding	hexose-6-phosphate dehydrogenase/glucose 1-dehydrogenase [Source:HGNC Symbol;Acc:HGNC:4795]	-
ENSG00000075826	305.637	308.876	280.785	193.651	140.635	138.484	298.433	157.59	0.91925	3.24497e-07	5.86607e-06	SEC31B	10	100486642	100519864	-	7938	protein_coding	SEC31 homolog B, COPII coat complex component [Source:HGNC Symbol;Acc:HGNC:23197]	-
ENSG00000160867	4106.87	3727.37	4925.93	3072.46	2545.28	2687.84	4253.39	2768.53	0.619524	3.52185e-07	6.35274e-06	FGFR4	5	177086886	177098144	+	4829	protein_coding	fibroblast growth factor receptor 4 [Source:HGNC Symbol;Acc:HGNC:3691]	-
ENSG00000052795	486.328	462.817	439.686	279.496	262.093	311.588	462.944	284.392	0.702675	3.7084e-07	6.67471e-06	FNIP2	4	158769138	158908049	+	10868	protein_coding	folliculin interacting protein 2 [Source:HGNC Symbol;Acc:HGNC:29280]	-
ENSG00000119772	360.421	349.596	427.046	236.573	190.71	221.364	379.021	216.216	0.809769	3.74782e-07	6.72537e-06	DNMT3A	2	25227855	25342590	-	12020	protein_coding	DNA methyltransferase 3 alpha [Source:HGNC Symbol;Acc:HGNC:2978]	-
ENSG00000182054	1837.66	2013.16	1982.65	1403.47	1397.83	1417.36	1944.49	1406.22	0.467573	3.77482e-07	6.75758e-06	IDH2	15	90083045	90102504	-	2814	protein_coding	isocitrate dehydrogenase (NADP(+)) 2, mitochondrial [Source:HGNC Symbol;Acc:HGNC:5383]	-
ENSG00000184347	553.606	572.066	553.444	340.386	378.223	368.24	559.705	362.283	0.627875	3.8018e-07	6.79121e-06	SLIT3	5	168661733	169301129	-	14260	protein_coding	slit guidance ligand 3 [Source:HGNC Symbol;Acc:HGNC:11087]	-
ENSG00000035687	1779.04	1820.48	1780.41	1189.85	1317.92	1334.48	1793.31	1280.75	0.485826	3.83222e-07	6.83819e-06	ADSS	1	244408494	244452134	-	3666	protein_coding	adenylosuccinate synthase [Source:HGNC Symbol;Acc:HGNC:292]	-
ENSG00000088367	613.196	551.209	527.262	389.297	319.625	335.718	563.889	348.213	0.694519	4.08863e-07	7.26444e-06	EPB41L1	20	36091504	36232799	+	9674	protein_coding	erythrocyte membrane protein band 4.1 like 1 [Source:HGNC Symbol;Acc:HGNC:3378]	-
ENSG00000180626	115.335	142.023	99.313	46.9153	35.1588	53.505	118.89	45.193	1.39315	4.10806e-07	7.29115e-06	ZNF594	17	5179536	5191883	-	5314	protein_coding	zinc finger protein 594 [Source:HGNC Symbol;Acc:HGNC:29392]	zf-C2H2
ENSG00000163346	893.843	926.628	1209.81	666.797	514.597	622.127	1010.09	601.173	0.748685	4.68541e-07	8.25399e-06	PBXIP1	1	154944076	154956123	-	3851	protein_coding	PBX homeobox interacting protein 1 [Source:HGNC Symbol;Acc:HGNC:21199]	-
ENSG00000103227	216.252	183.736	264.534	115.791	103.345	109.108	221.508	109.415	1.01837	4.77815e-07	8.40843e-06	LMF1	16	853634	981318	-	8233	protein_coding	lipase maturation factor 1 [Source:HGNC Symbol;Acc:HGNC:14154]	-
ENSG00000073849	276.803	248.292	258.214	156.717	143.831	133.238	261.103	144.595	0.852035	4.88193e-07	8.58195e-06	ST6GAL1	3	186930485	187078553	+	9151	protein_coding	ST6 beta-galactoside alpha-2,6-sialyltransferase 1 [Source:HGNC Symbol;Acc:HGNC:10860]	-
ENSG00000094975	1873.23	1827.43	1414.76	965.258	1200.73	1049.12	1705.14	1071.7	0.669956	5.11054e-07	8.95533e-06	SUCO	1	172532349	172611833	+	7894	protein_coding	SUN domain containing ossification factor [Source:HGNC Symbol;Acc:HGNC:1240]	-
ENSG00000145476	1488.78	1454	1306.42	872.425	1016.41	1004.01	1416.4	964.28	0.554809	5.1473e-07	8.99123e-06	CYP4V2	4	186191520	186213456	+	9807	protein_coding	cytochrome P450 family 4 subfamily V member 2 [Source:HGNC Symbol;Acc:HGNC:23198]	-
ENSG00000167632	741.025	758.782	904.651	516.069	507.139	538.197	801.486	520.468	0.623385	5.18921e-07	9.0549e-06	TRAPPC9	8	139727725	140458579	-	9673	protein_coding	trafficking protein particle complex 9 [Source:HGNC Symbol;Acc:HGNC:30832]	-
ENSG00000115963	1122.59	1156.05	915.485	632.858	707.437	721.793	1064.71	687.363	0.631141	5.39704e-07	9.39777e-06	RND3	2	150468195	150539011	-	3594	protein_coding	Rho family GTPase 3 [Source:HGNC Symbol;Acc:HGNC:671]	-
ENSG00000102763	1681	1745	1469.83	1038.13	1196.46	1102.62	1631.94	1112.4	0.55286	5.50039e-07	9.55765e-06	VWA8	13	41566837	41961120	-	7633	protein_coding	von Willebrand factor A domain containing 8 [Source:HGNC Symbol;Acc:HGNC:29071]	-
ENSG00000177182	32.6781	28.8019	31.5996	1.9964	4.26167	3.14735	31.0266	3.13514	3.31533	5.71117e-07	9.8928e-06	CLVS1	8	61057158	61501645	+	7393	protein_coding	clavesin 1 [Source:HGNC Symbol;Acc:HGNC:23139]	-
ENSG00000163050	433.466	339.664	499.274	258.533	227.999	211.922	424.135	232.818	0.865697	5.81392e-07	1.00603e-05	COQ8A	1	226897536	226987545	+	7797	protein_coding	coenzyme Q8A [Source:HGNC Symbol;Acc:HGNC:16812]	-
ENSG00000164638	366.187	315.828	375.584	214.613	187.513	215.069	352.533	205.732	0.777136	5.82324e-07	1.00659e-05	SLC29A4	7	5274369	5306870	+	5811	protein_coding	solute carrier family 29 member 4 [Source:HGNC Symbol;Acc:HGNC:23097]	-
ENSG00000123933	1493.58	1301.05	1848.13	1066.08	794.801	919.027	1547.59	926.635	0.739953	5.87943e-07	1.01524e-05	MXD4	4	2247432	2262294	-	7058	protein_coding	MAX dimerization protein 4 [Source:HGNC Symbol;Acc:HGNC:13906]	bHLH
ENSG00000154767	785.236	785.597	808.95	543.02	522.055	563.376	793.261	542.817	0.547375	5.92203e-07	1.02153e-05	XPC	3	14145147	14178783	-	4798	protein_coding	XPC complex subunit, DNA damage recognition and repair factor [Source:HGNC Symbol;Acc:HGNC:12816]	-
ENSG00000121578	798.692	782.618	788.184	550.007	529.512	549.738	789.831	543.086	0.540271	6.0032e-07	1.03339e-05	B4GALT4	3	119211732	119241103	-	7145	protein_coding	beta-1,4-galactosyltransferase 4 [Source:HGNC Symbol;Acc:HGNC:927]	-
ENSG00000106483	65.3563	100.31	48.7537	18.9658	17.0467	19.9332	71.4734	18.6486	1.93547	6.15126e-07	1.05546e-05	SFRP4	7	37905932	38025695	-	3606	protein_coding	secreted frizzled related protein 4 [Source:HGNC Symbol;Acc:HGNC:10778]	-
ENSG00000143801	297.948	343.637	374.681	210.62	178.99	190.939	338.755	193.516	0.807544	6.56427e-07	1.12066e-05	PSEN2	1	226870184	226896105	+	3752	protein_coding	presenilin 2 [Source:HGNC Symbol;Acc:HGNC:9509]	-
ENSG00000127603	34064.1	35617.1	29245	22087.1	24148.8	24269.2	32975.4	23501.7	0.488614	6.77076e-07	1.15117e-05	MACF1	1	39081316	39487177	+	40739	protein_coding	microtubule-actin crosslinking factor 1 [Source:HGNC Symbol;Acc:HGNC:13664]	-
ENSG00000196549	120.14	118.187	90.2846	27.9496	33.0279	54.5541	109.537	38.5105	1.50906	7.27886e-07	1.23376e-05	MME	3	155024124	155183729	+	9620	protein_coding	membrane metalloendopeptidase [Source:HGNC Symbol;Acc:HGNC:7154]	-
ENSG00000152409	432.505	412.166	409.892	244.559	236.523	286.409	418.187	255.83	0.70903	7.33871e-07	1.24049e-05	JMY	5	79236189	79327215	+	9042	protein_coding	junction mediating and regulatory protein, p53 cofactor [Source:HGNC Symbol;Acc:HGNC:28916]	-
ENSG00000146729	1572.4	1657.6	1429.2	1049.11	1106.97	1120.46	1553.07	1092.18	0.507755	7.41261e-07	1.25131e-05	NIPSNAP2	7	55951793	56000181	+	5651	protein_coding	nipsnap homolog 2 [Source:HGNC Symbol;Acc:HGNC:4179]	-
ENSG00000180287	99.9567	91.3716	76.7419	25.9532	34.0934	35.67	89.3567	31.9055	1.487	7.49992e-07	1.26476e-05	PLD5	1	242082986	242524696	-	9545	protein_coding	phospholipase D family member 5 [Source:HGNC Symbol;Acc:HGNC:26879]	-
ENSG00000035115	833.293	803.474	668.106	465.161	512.466	505.675	768.291	494.434	0.635665	7.80777e-07	1.314e-05	SH3YL1	2	217730	266398	-	11165	protein_coding	SH3 and SYLF domain containing 1 [Source:HGNC Symbol;Acc:HGNC:29546]	-
ENSG00000182568	157.624	207.573	150.775	74.8649	79.9063	87.0767	171.991	80.616	1.09251	8.25806e-07	1.38277e-05	SATB1	3	18345387	18445588	-	13409	protein_coding	SATB homeobox 1 [Source:HGNC Symbol;Acc:HGNC:10541]	CUT
ENSG00000145850	583.401	576.039	390.029	205.629	310.036	286.409	516.49	267.358	0.950245	9.06835e-07	1.50477e-05	TIMD4	5	156919282	156963255	-	1555	protein_coding	T cell immunoglobulin and mucin domain containing 4 [Source:HGNC Symbol;Acc:HGNC:25132]	-
ENSG00000143776	2130.81	2360.76	2000.71	1415.45	1556.57	1586.27	2164.09	1519.43	0.510177	9.24263e-07	1.52909e-05	CDC42BPA	1	226989865	227318474	-	14055	protein_coding	CDC42 binding protein kinase alpha [Source:HGNC Symbol;Acc:HGNC:1737]	-
ENSG00000095321	828.487	810.427	923.611	599.917	577.456	565.474	854.175	580.949	0.55637	9.28319e-07	1.53427e-05	CRAT	9	129094810	129111189	-	3803	protein_coding	carnitine O-acetyltransferase [Source:HGNC Symbol;Acc:HGNC:2342]	-
ENSG00000254122	88.4232	76.4741	92.9931	18.9658	39.4204	26.2279	85.9635	28.2047	1.61287	9.55883e-07	1.57825e-05	PCDHGB7	5	141417645	141512979	+	4966	protein_coding	protocadherin gamma subfamily B, 7 [Source:HGNC Symbol;Acc:HGNC:8714]	-
ENSG00000173281	1437.84	1536.43	1420.18	1046.11	1079.27	1048.07	1464.82	1057.82	0.469521	9.6215e-07	1.58702e-05	PPP1R3B	8	9136255	9151574	-	5776	protein_coding	protein phosphatase 1 regulatory subunit 3B [Source:HGNC Symbol;Acc:HGNC:14942]	-
ENSG00000168056	3066.94	2444.19	3415.47	2146.13	1558.71	1773.01	2975.53	1825.95	0.704461	9.71535e-07	1.59932e-05	LTBP3	11	65538805	65558930	-	10298	protein_coding	latent transforming growth factor beta binding protein 3 [Source:HGNC Symbol;Acc:HGNC:6716]	-
ENSG00000198369	1013.98	1108.38	988.616	712.714	720.222	739.628	1036.99	724.188	0.517735	1.03103e-06	1.68555e-05	SPRED2	2	65310851	65432637	-	5154	protein_coding	sprouty related EVH1 domain containing 2 [Source:HGNC Symbol;Acc:HGNC:17722]	-
ENSG00000187609	244.125	188.702	284.396	142.742	93.7567	97.5679	239.075	111.356	1.10148	1.08028e-06	1.76431e-05	EXD3	9	137306896	137423262	-	7626	protein_coding	exonuclease 3'-5' domain containing 3 [Source:HGNC Symbol;Acc:HGNC:26023]	-
ENSG00000099139	380.604	374.425	356.624	198.642	207.756	253.886	370.551	220.095	0.751834	1.087e-06	1.77354e-05	PCSK5	9	75890644	76362339	+	12705	protein_coding	proprotein convertase subtilisin/kexin type 5 [Source:HGNC Symbol;Acc:HGNC:8747]	-
ENSG00000174306	840.02	870.017	874.857	566.977	608.353	618.979	861.632	598.103	0.526987	1.12643e-06	1.8348e-05	ZHX3	20	41178448	41317672	-	11621	protein_coding	zinc fingers and homeoboxes 3 [Source:HGNC Symbol;Acc:HGNC:15935]	Homeobox
ENSG00000088682	1644.48	1746.99	1440.94	1102.01	1167.7	1084.79	1610.8	1118.17	0.526398	1.13317e-06	1.84344e-05	COQ9	16	57447425	57461275	+	4324	protein_coding	coenzyme Q9 [Source:HGNC Symbol;Acc:HGNC:25302]	-
ENSG00000125247	803.498	716.076	780.059	539.027	528.447	464.759	766.544	510.744	0.585765	1.14468e-06	1.86034e-05	TMTC4	13	100603927	100675093	-	6272	protein_coding	transmembrane and tetratricopeptide repeat containing 4 [Source:HGNC Symbol;Acc:HGNC:25904]	-
ENSG00000139988	45.1727	61.5765	69.5191	16.9694	6.3925	17.835	58.7561	13.7323	2.09347	1.17344e-06	1.90147e-05	RDH12	14	67701886	67734452	+	2356	protein_coding	retinol dehydrogenase 12 [Source:HGNC Symbol;Acc:HGNC:19977]	-
ENSG00000148584	32.6781	31.7814	28.8911	5.98919	2.13083	2.09823	31.1169	3.40609	3.17689	1.20136e-06	1.93913e-05	A1CF	10	50799409	50885675	-	9603	protein_coding	APOBEC1 complementation factor [Source:HGNC Symbol;Acc:HGNC:24086]	-
ENSG00000131018	1656.01	1845.31	1549.28	1080.05	1226.3	1194.94	1683.54	1167.1	0.528525	1.21541e-06	1.958e-05	SYNE1	6	152121684	152637801	-	46064	protein_coding	spectrin repeat containing nuclear envelope protein 1 [Source:HGNC Symbol;Acc:HGNC:17089]	-
ENSG00000163125	1818.44	1920.79	1693.74	1270.71	1268.91	1363.85	1810.99	1301.16	0.476803	1.28218e-06	2.05558e-05	RPRD2	1	150363091	150476566	+	8738	protein_coding	regulation of nuclear pre-mRNA domain containing 2 [Source:HGNC Symbol;Acc:HGNC:29039]	-
ENSG00000204852	1088.95	1107.38	970.559	699.737	761.773	731.235	1055.63	730.915	0.530201	1.28927e-06	2.06496e-05	TCTN1	12	110614027	110649430	+	9605	protein_coding	tectonic family member 1 [Source:HGNC Symbol;Acc:HGNC:26113]	-
ENSG00000152894	2621.94	2662.69	2382.61	1702.93	1911.36	1905.2	2555.75	1839.83	0.474193	1.29471e-06	2.06966e-05	PTPRK	6	127968779	128520674	-	9000	protein_coding	protein tyrosine phosphatase, receptor type K [Source:HGNC Symbol;Acc:HGNC:9674]	-
ENSG00000138413	2344.18	2529.6	2295.94	1695.94	1803.75	1775.11	2389.91	1758.27	0.442759	1.344e-06	2.1402e-05	IDH1	2	208236227	208266074	-	4721	protein_coding	isocitrate dehydrogenase (NADP(+)) 1, cytosolic [Source:HGNC Symbol;Acc:HGNC:5382]	-
ENSG00000234155	153.779	176.784	115.564	69.8739	66.0559	61.8979	148.709	65.9426	1.17111	1.37908e-06	2.19396e-05	LINC02535	6	85387219	85390186	-	2513	lincRNA	long intergenic non-protein coding RNA 2535 [Source:HGNC Symbol;Acc:HGNC:53569]	-
ENSG00000181722	224.902	231.409	193.209	93.8307	122.523	121.698	216.507	112.684	0.942807	1.38973e-06	2.20878e-05	ZBTB20	3	114314501	115147271	-	31872	protein_coding	zinc finger and BTB domain containing 20 [Source:HGNC Symbol;Acc:HGNC:13503]	ZBTB
ENSG00000154309	556.489	516.448	476.702	276.501	359.046	319.981	516.547	318.509	0.698114	1.42378e-06	2.25278e-05	DISP1	1	222872271	223005995	+	5382	protein_coding	dispatched RND transporter family member 1 [Source:HGNC Symbol;Acc:HGNC:19711]	-
ENSG00000140391	4252	4502.04	4340.88	3217.19	3301.73	3419.07	4364.97	3312.67	0.397992	1.42421e-06	2.25278e-05	TSPAN3	15	77041404	77083984	-	8506	protein_coding	tetraspanin 3 [Source:HGNC Symbol;Acc:HGNC:17752]	-
ENSG00000157227	225.864	146.989	236.546	108.804	79.9063	89.175	203.133	92.6283	1.13275	1.42653e-06	2.2543e-05	MMP14	14	22836557	22849027	+	4464	protein_coding	matrix metallopeptidase 14 [Source:HGNC Symbol;Acc:HGNC:7160]	-
ENSG00000131759	422.894	381.377	402.669	259.532	239.719	258.083	402.313	252.444	0.67222	1.4404e-06	2.27405e-05	RARA	17	40309192	40357643	+	4731	protein_coding	retinoic acid receptor alpha [Source:HGNC Symbol;Acc:HGNC:9864]	THR-like
ENSG00000132744	35.5615	38.7336	47.8508	6.98739	10.6542	5.24559	40.7153	7.62905	2.41994	1.46331e-06	2.30802e-05	ACY3	11	67642555	67650659	-	1300	protein_coding	aminoacylase 3 [Source:HGNC Symbol;Acc:HGNC:24104]	-
ENSG00000135437	40.3671	31.7814	60.4907	10.9802	6.3925	7.34382	44.2131	8.23884	2.42136	1.49736e-06	2.35948e-05	RDH5	12	55720367	55724705	+	2983	protein_coding	retinol dehydrogenase 5 [Source:HGNC Symbol;Acc:HGNC:9940]	-
ENSG00000272398	10083.1	10832.5	9383.27	6856.63	7933.1	7222.12	10099.6	7337.28	0.460985	1.50401e-06	2.36771e-05	CD24	6	106969831	106975627	-	3097	protein_coding	CD24 molecule [Source:HGNC Symbol;Acc:HGNC:1645]	-
ENSG00000235501	264.308	273.122	337.664	165.701	176.859	142.68	291.698	161.747	0.851653	1.52888e-06	2.40002e-05	AC105942.1	1	94927566	94963270	+	1012	antisense	hCG2028352-like [Source:NCBI gene;Acc:729970]	-
ENSG00000138449	51.9006	38.7336	38.8224	7.98559	10.6542	8.39294	43.1522	9.0109	2.26171	1.54177e-06	2.4134e-05	SLC40A1	2	189560579	189583758	-	4330	protein_coding	solute carrier family 40 member 1 [Source:HGNC Symbol;Acc:HGNC:10909]	-
ENSG00000124920	2229.8	2001.24	2462.06	1646.03	1458.56	1557.94	2231.03	1554.18	0.521659	1.56709e-06	2.45072e-05	MYRF	11	61752642	61788518	+	10680	protein_coding	myelin regulatory factor [Source:HGNC Symbol;Acc:HGNC:1181]	NDT80/PhoG
ENSG00000151575	126.868	160.894	106.536	43.9207	66.0559	52.4559	131.432	54.1442	1.28003	1.62844e-06	2.53472e-05	TEX9	15	56244009	56445997	+	8290	protein_coding	testis expressed 9 [Source:HGNC Symbol;Acc:HGNC:29585]	-
ENSG00000003436	2529.67	2816.63	2102.73	1607.1	1730.24	1694.32	2483.01	1677.22	0.565834	1.63996e-06	2.55025e-05	TFPI	2	187464230	187565760	-	11714	protein_coding	tissue factor pathway inhibitor [Source:HGNC Symbol;Acc:HGNC:11760]	-
ENSG00000280128	486.328	498.571	413.503	281.492	314.298	273.82	466.134	289.87	0.684992	1.7369e-06	2.68338e-05	AL662795.2	6	30282349	30286054	-	3706	TEC	TEC	-
ENSG00000101680	54.7839	57.6039	49.6565	13.9748	13.8504	16.7859	54.0148	14.8704	1.86066	1.80448e-06	2.77964e-05	LAMA1	18	6941744	7117814	-	15872	protein_coding	laminin subunit alpha 1 [Source:HGNC Symbol;Acc:HGNC:6481]	-
ENSG00000187134	179.73	214.525	212.169	107.805	109.738	107.01	202.141	108.184	0.902033	1.86912e-06	2.86628e-05	AKR1C1	10	4963253	4983283	+	8765	protein_coding	aldo-keto reductase family 1 member C1 [Source:HGNC Symbol;Acc:HGNC:384]	-
ENSG00000188706	1204.29	1108.38	1088.83	835.492	808.652	739.628	1133.83	794.591	0.512673	1.89118e-06	2.89741e-05	ZDHHC9	X	129803288	129843909	-	5243	protein_coding	zinc finger DHHC-type containing 9 [Source:HGNC Symbol;Acc:HGNC:18475]	-
ENSG00000132510	716.997	559.155	709.637	454.18	324.952	403.91	661.929	394.348	0.746893	1.96473e-06	2.99625e-05	KDM6B	17	7839904	7854796	+	7258	protein_coding	lysine demethylase 6B [Source:HGNC Symbol;Acc:HGNC:29012]	-
ENSG00000079459	4490.36	4598.38	4962.04	3624.46	3513.75	3464.19	4683.59	3534.13	0.406304	2.00028e-06	3.04487e-05	FDFT1	8	11795573	11839309	+	5202	protein_coding	farnesyl-diphosphate farnesyltransferase 1 [Source:HGNC Symbol;Acc:HGNC:3629]	-
ENSG00000138764	541.112	639.601	478.508	302.454	368.634	338.865	553.074	336.651	0.716068	2.07626e-06	3.15474e-05	CCNG2	4	77157151	77433388	+	7471	protein_coding	cyclin G2 [Source:HGNC Symbol;Acc:HGNC:1593]	-
ENSG00000169760	580.518	624.704	444.2	289.478	359.046	325.226	549.807	324.583	0.760129	2.1141e-06	3.2005e-05	NLGN1	3	173396284	174286644	+	10148	protein_coding	neuroligin 1 [Source:HGNC Symbol;Acc:HGNC:14291]	-
ENSG00000206579	127.829	138.051	118.273	60.8901	64.9905	46.1612	128.051	57.3472	1.15805	2.11822e-06	3.20381e-05	XKR4	8	55102389	55542054	+	19885	protein_coding	XK related 4 [Source:HGNC Symbol;Acc:HGNC:29394]	-
ENSG00000153029	485.366	546.243	504.691	346.375	315.364	340.963	512.1	334.234	0.615015	2.22414e-06	3.35177e-05	MR1	1	181033425	181061938	+	9348	protein_coding	major histocompatibility complex, class I-related [Source:HGNC Symbol;Acc:HGNC:4975]	-
ENSG00000130517	903.454	814.399	1204.4	664.8	524.185	549.738	974.083	579.574	0.749177	2.24398e-06	3.3786e-05	PGPEP1	19	18340587	18369950	+	7520	protein_coding	pyroglutamyl-peptidase I [Source:HGNC Symbol;Acc:HGNC:13568]	-
ENSG00000143382	83.6176	95.3443	118.273	46.9153	36.2242	26.2279	99.0782	36.4558	1.44092	2.27105e-06	3.41627e-05	ADAMTSL4	1	150549369	150560937	+	6432	protein_coding	ADAMTS like 4 [Source:HGNC Symbol;Acc:HGNC:19706]	-
ENSG00000120137	3776.25	3827.68	3364	2680.16	2683.79	2774.92	3655.98	2712.96	0.430267	2.33501e-06	3.50612e-05	PANK3	5	168548495	168579600	-	10580	protein_coding	pantothenate kinase 3 [Source:HGNC Symbol;Acc:HGNC:19365]	-
ENSG00000179981	372.915	449.906	392.738	251.546	256.766	249.69	405.186	252.667	0.680961	2.43623e-06	3.63817e-05	TSHZ1	18	75210755	75289950	+	8281	protein_coding	teashirt zinc finger homeobox 1 [Source:HGNC Symbol;Acc:HGNC:10669]	zf-C2H2
ENSG00000076826	444.038	377.405	576.918	292.472	194.971	258.083	466.12	248.509	0.907336	2.43744e-06	3.63817e-05	CAMSAP3	19	7595902	7618304	+	4845	protein_coding	calmodulin regulated spectrin associated protein family member 3 [Source:HGNC Symbol;Acc:HGNC:29307]	-
ENSG00000034677	1984.72	2097.57	1704.57	1193.85	1390.37	1386.93	1928.95	1323.72	0.54319	2.44195e-06	3.63947e-05	RNF19A	8	100257060	100336218	-	6031	protein_coding	ring finger protein 19A, RBR E3 ubiquitin protein ligase [Source:HGNC Symbol;Acc:HGNC:13432]	-
ENSG00000118298	49.0172	52.638	74.0333	17.9676	8.52334	18.8841	58.5629	15.125	1.9511	2.52997e-06	3.75127e-05	CA14	1	150257159	150265078	+	3833	protein_coding	carbonic anhydrase 14 [Source:HGNC Symbol;Acc:HGNC:1372]	-
ENSG00000188559	444.999	484.667	402.669	280.494	298.317	231.855	444.112	270.222	0.716179	2.53253e-06	3.75172e-05	RALGAPA2	20	20389552	20712488	-	11471	protein_coding	Ral GTPase activating protein catalytic alpha subunit 2 [Source:HGNC Symbol;Acc:HGNC:16207]	-
ENSG00000073350	635.301	623.711	757.487	485.124	368.634	404.959	672.167	419.573	0.679645	2.55792e-06	3.78595e-05	LLGL2	17	75525080	75575208	+	7909	protein_coding	LLGL2, scribble cell polarity complex component [Source:HGNC Symbol;Acc:HGNC:6629]	-
ENSG00000101210	2925.65	2548.47	3636.66	2150.12	1772.85	1962.9	3036.93	1961.96	0.630404	2.58268e-06	3.81578e-05	EEF1A2	20	63488012	63499322	-	4910	protein_coding	eukaryotic translation elongation factor 1 alpha 2 [Source:HGNC Symbol;Acc:HGNC:3192]	-
ENSG00000198189	535.345	560.148	519.136	273.506	396.335	308.441	538.21	326.094	0.723669	2.63407e-06	3.88133e-05	HSD17B11	4	87336610	87391386	-	2435	protein_coding	hydroxysteroid 17-beta dehydrogenase 11 [Source:HGNC Symbol;Acc:HGNC:22960]	-
ENSG00000079337	485.366	462.817	591.364	307.445	272.747	352.503	513.183	310.898	0.723591	2.81832e-06	4.13644e-05	RAPGEF3	12	47734367	47771040	-	12078	protein_coding	Rap guanine nucleotide exchange factor 3 [Source:HGNC Symbol;Acc:HGNC:16629]	-
ENSG00000157399	1121.63	1090.5	1175.51	844.476	719.157	812.017	1129.21	791.883	0.511798	2.81968e-06	4.13644e-05	ARSE	X	2934632	2968310	-	2878	protein_coding	arylsulfatase E [Source:HGNC Symbol;Acc:HGNC:719]	-
ENSG00000109452	136.479	161.887	115.564	48.9117	67.1213	68.1926	137.977	61.4086	1.16848	2.92067e-06	4.26949e-05	INPP4B	4	142023160	142847432	-	14153	protein_coding	inositol polyphosphate-4-phosphatase type II B [Source:HGNC Symbol;Acc:HGNC:6075]	-
ENSG00000226711	29.7948	37.7405	43.3366	6.98739	8.52334	4.19647	36.9573	6.56907	2.49337	2.92541e-06	4.27265e-05	FAM66C	12	8180209	8216151	+	4661	antisense	family with sequence similarity 66 member C [Source:HGNC Symbol;Acc:HGNC:21644]	-
ENSG00000125266	717.958	639.601	759.293	496.105	430.429	479.447	705.618	468.66	0.590431	2.93772e-06	4.28307e-05	EFNB2	13	106489731	106535662	-	5019	protein_coding	ephrin B2 [Source:HGNC Symbol;Acc:HGNC:3227]	-
ENSG00000198435	174.924	136.064	171.541	94.8289	64.9905	61.8979	160.843	73.9058	1.12025	2.95332e-06	4.29967e-05	NRARP	9	137300482	137302251	-	1770	protein_coding	NOTCH regulated ankyrin repeat protein [Source:HGNC Symbol;Acc:HGNC:33843]	-
ENSG00000104537	51.9006	61.5765	78.5476	21.9604	18.1121	18.8841	64.0082	19.6522	1.70343	2.9544e-06	4.29967e-05	ANXA13	8	123680794	123737407	-	3806	protein_coding	annexin A13 [Source:HGNC Symbol;Acc:HGNC:536]	-
ENSG00000223745	348.887	365.487	288.008	196.645	215.214	162.613	334.127	191.491	0.802397	3.2231e-06	4.67448e-05	CCDC18-AS1	1	93262186	93346025	-	4786	processed_transcript	CCDC18 antisense RNA 1 [Source:HGNC Symbol;Acc:HGNC:52262]	-
ENSG00000178860	1309.05	1155.06	1569.15	961.265	823.568	851.883	1344.42	878.905	0.613367	3.25171e-06	4.71185e-05	MSC	8	71841549	71844468	-	2113	protein_coding	musculin [Source:HGNC Symbol;Acc:HGNC:7321]	bHLH
ENSG00000074657	1433.03	1443.08	1121.33	863.442	915.194	911.683	1332.48	896.773	0.571004	3.28135e-06	4.75065e-05	ZNF532	18	58862600	58986480	+	11951	protein_coding	zinc finger protein 532 [Source:HGNC Symbol;Acc:HGNC:30940]	zf-C2H2
ENSG00000214357	322.937	292.985	404.475	220.602	155.551	182.546	340.132	186.233	0.86873	3.31086e-06	4.78796e-05	NEURL1B	5	172641266	172691540	+	6424	protein_coding	neuralized E3 ubiquitin protein ligase 1B [Source:HGNC Symbol;Acc:HGNC:35422]	-
ENSG00000111540	2156.76	2217.75	2301.35	1693.94	1640.74	1692.23	2225.29	1675.64	0.409319	3.3129e-06	4.78796e-05	RAB5B	12	55973913	55996683	+	6588	protein_coding	RAB5B, member RAS oncogene family [Source:HGNC Symbol;Acc:HGNC:9784]	-
ENSG00000141068	310.442	274.115	308.773	176.681	151.289	194.087	297.777	174.019	0.775019	3.37645e-06	4.87556e-05	KSR1	17	27456470	27626438	+	12178	protein_coding	kinase suppressor of ras 1 [Source:HGNC Symbol;Acc:HGNC:6465]	-
ENSG00000122025	45.1727	48.6653	46.948	12.9766	13.8504	8.39294	46.9287	11.74	1.99829	3.4075e-06	4.91611e-05	FLT3	13	28003274	28100592	-	4159	protein_coding	fms related tyrosine kinase 3 [Source:HGNC Symbol;Acc:HGNC:3765]	-
ENSG00000119771	655.485	577.032	662.689	464.162	362.242	390.272	631.735	405.559	0.638973	3.4618e-06	4.99012e-05	KLHL29	2	23385217	23708611	+	11071	protein_coding	kelch like family member 29 [Source:HGNC Symbol;Acc:HGNC:29404]	-
ENSG00000137449	1056.27	1115.33	1052.72	720.699	811.848	765.856	1074.77	766.134	0.48853	3.50148e-06	5.03854e-05	CPEB2	4	15002674	15070153	+	7177	protein_coding	cytoplasmic polyadenylation element binding protein 2 [Source:HGNC Symbol;Acc:HGNC:21745]	-
ENSG00000140948	1087.99	1058.72	1052.72	782.588	791.605	731.235	1066.48	768.476	0.47271	3.51204e-06	5.04935e-05	ZCCHC14	16	87406246	87492045	-	7390	protein_coding	zinc finger CCHC-type containing 14 [Source:HGNC Symbol;Acc:HGNC:24134]	-
ENSG00000143653	832.331	918.682	933.542	601.914	606.223	661.993	894.852	623.376	0.521755	3.60021e-06	5.16716e-05	SCCPDH	1	246724047	246768137	+	2503	protein_coding	saccharopine dehydrogenase (putative) [Source:HGNC Symbol;Acc:HGNC:24275]	-
ENSG00000140396	1817.48	1875.1	1598.94	1057.09	1298.74	1279.92	1763.84	1211.92	0.541521	3.71087e-06	5.32138e-05	NCOA2	8	70109762	70403805	-	10026	protein_coding	nuclear receptor coactivator 2 [Source:HGNC Symbol;Acc:HGNC:7669]	-
ENSG00000162889	2694.99	2656.73	2908.97	2144.13	1979.55	2055.22	2753.56	2059.63	0.418938	3.89432e-06	5.56998e-05	MAPKAPK2	1	206684944	206734283	+	4195	protein_coding	mitogen-activated protein kinase-activated protein kinase 2 [Source:HGNC Symbol;Acc:HGNC:6887]	-
ENSG00000154080	538.228	619.738	408.086	299.46	331.345	285.36	522.017	305.388	0.772743	3.96571e-06	5.65745e-05	CHST9	18	26906481	27185317	-	11521	protein_coding	carbohydrate sulfotransferase 9 [Source:HGNC Symbol;Acc:HGNC:19898]	-
ENSG00000006756	1027.44	1126.25	1222.45	840.483	674.409	765.856	1125.38	760.249	0.565662	4.09805e-06	5.82619e-05	ARSD	X	2903970	2929351	-	7030	protein_coding	arylsulfatase D [Source:HGNC Symbol;Acc:HGNC:717]	-
ENSG00000135424	79.7731	60.5834	88.4789	34.9369	20.2429	18.8841	76.2784	24.688	1.6243	4.14422e-06	5.88174e-05	ITGA7	12	55684568	55716043	-	6373	protein_coding	integrin subunit alpha 7 [Source:HGNC Symbol;Acc:HGNC:6143]	-
ENSG00000285417	669.902	682.308	591.364	420.242	465.587	416.5	647.858	434.11	0.577417	4.16114e-06	5.9007e-05	BX571818.1	1	206035253	206062257	+	2076	transcribed_unitary_pseudogene	novel pseudogene	-
ENSG00000145703	51.9006	34.7609	22.5711	1.9964	7.45792	6.2947	36.4109	5.24967	2.80268	4.22611e-06	5.9826e-05	IQGAP2	5	76403249	76708132	+	7904	protein_coding	IQ motif containing GTPase activating protein 2 [Source:HGNC Symbol;Acc:HGNC:6111]	-
ENSG00000158864	2695.95	2606.08	2945.99	2059.28	2083.96	2021.65	2749.34	2054.96	0.420148	4.2916e-06	6.06703e-05	NDUFS2	1	161197104	161214395	+	3658	protein_coding	NADH:ubiquinone oxidoreductase core subunit S2 [Source:HGNC Symbol;Acc:HGNC:7708]	-
ENSG00000144730	132.635	149.969	123.69	49.9099	39.4204	79.7329	135.431	56.3544	1.26449	4.29307e-06	6.06703e-05	IL17RD	3	57089982	57170306	-	9561	protein_coding	interleukin 17 receptor D [Source:HGNC Symbol;Acc:HGNC:17616]	-
ENSG00000075151	1118.75	1084.54	849.578	608.901	698.914	689.27	1017.62	665.695	0.612108	4.45338e-06	6.28287e-05	EIF4G3	1	20806292	21176888	-	9596	protein_coding	eukaryotic translation initiation factor 4 gamma 3 [Source:HGNC Symbol;Acc:HGNC:3298]	-
ENSG00000196914	2523.91	2640.84	2311.28	1715.9	1883.66	1884.21	2492.01	1827.93	0.447064	4.59772e-06	6.46449e-05	ARHGEF12	11	120336914	120489936	+	24404	protein_coding	Rho guanine nucleotide exchange factor 12 [Source:HGNC Symbol;Acc:HGNC:14193]	-
ENSG00000143514	2607.52	2502.79	2218.29	1684.96	1823.99	1821.27	2442.87	1776.74	0.459286	4.68427e-06	6.56947e-05	TP53BP2	1	223779899	223845972	-	5991	protein_coding	tumor protein p53 binding protein 2 [Source:HGNC Symbol;Acc:HGNC:12000]	-
ENSG00000168615	12794.5	13697.8	11495	8668.36	9787.99	9470.38	12662.4	9308.91	0.443858	4.71251e-06	6.59791e-05	ADAM9	8	38996869	39105144	+	6913	protein_coding	ADAM metallopeptidase domain 9 [Source:HGNC Symbol;Acc:HGNC:216]	-
ENSG00000130958	230.669	284.047	269.951	116.789	166.205	148.975	261.556	143.99	0.86257	4.86108e-06	6.79444e-05	SLC35D2	9	96313444	96383710	-	3830	protein_coding	solute carrier family 35 member D2 [Source:HGNC Symbol;Acc:HGNC:20799]	-
ENSG00000111670	2075.06	2120.42	1719.92	1231.78	1452.16	1403.72	1971.8	1362.55	0.533163	5.00378e-06	6.98796e-05	GNPTAB	12	101745497	101830938	-	9755	protein_coding	N-acetylglucosamine-1-phosphate transferase subunits alpha and beta [Source:HGNC Symbol;Acc:HGNC:29670]	-
ENSG00000099326	475.755	491.619	547.124	370.332	279.139	292.704	504.833	314.058	0.684134	5.01218e-06	6.98796e-05	MZF1	19	58561931	58573575	-	6691	protein_coding	myeloid zinc finger 1 [Source:HGNC Symbol;Acc:HGNC:13108]	zf-C2H2
ENSG00000165516	500.744	490.626	579.627	347.373	357.98	322.079	523.666	342.477	0.613247	5.16757e-06	7.18046e-05	KLHDC2	14	49767608	49786385	+	6841	protein_coding	kelch domain containing 2 [Source:HGNC Symbol;Acc:HGNC:20231]	-
ENSG00000205213	2114.47	2119.42	1825.55	1430.42	1492.65	1488.7	2019.82	1470.59	0.457663	5.17444e-06	7.18398e-05	LGR4	11	27365961	27472775	-	6340	protein_coding	leucine rich repeat containing G protein-coupled receptor 4 [Source:HGNC Symbol;Acc:HGNC:13299]	-
ENSG00000213071	60.5507	43.6995	74.0333	15.9712	14.9158	20.9823	59.4278	17.2898	1.78366	5.28151e-06	7.3265e-05	LPAL2	6	160453428	160520269	-	4749	transcribed_unprocessed_pseudogene	lipoprotein(a) like 2, pseudogene [Source:HGNC Symbol;Acc:HGNC:21210]	-
ENSG00000242612	367.148	397.268	495.662	257.535	268.485	237.101	420.026	254.374	0.724365	5.35536e-06	7.40415e-05	DECR2	16	401826	412487	+	4046	protein_coding	2,4-dienoyl-CoA reductase 2 [Source:HGNC Symbol;Acc:HGNC:2754]	-
ENSG00000039139	274.881	280.074	250.991	146.735	169.401	162.613	268.649	159.583	0.751629	5.38052e-06	7.43274e-05	DNAH5	5	13690331	13944543	-	16475	protein_coding	dynein axonemal heavy chain 5 [Source:HGNC Symbol;Acc:HGNC:2950]	-
ENSG00000146039	263.347	269.149	202.237	128.768	152.355	116.452	244.911	132.525	0.88544	5.45001e-06	7.52247e-05	SLC17A4	6	25754699	25781191	+	4633	protein_coding	solute carrier family 17 member 4 [Source:HGNC Symbol;Acc:HGNC:10932]	-
ENSG00000107897	1733.86	1900.93	1714.5	1309.64	1315.79	1341.82	1783.1	1322.42	0.431048	5.4711e-06	7.53283e-05	ACBD5	10	27195214	27242130	-	4371	protein_coding	acyl-CoA binding domain containing 5 [Source:HGNC Symbol;Acc:HGNC:23338]	-
ENSG00000144802	4634.53	4756.29	4412.21	3459.76	3691.67	3367.67	4601.01	3506.36	0.391945	5.528e-06	7.60165e-05	NFKBIZ	3	101827991	101861022	+	5902	protein_coding	NFKB inhibitor zeta [Source:HGNC Symbol;Acc:HGNC:29805]	-
ENSG00000038295	387.332	324.767	278.979	171.69	188.579	209.823	330.359	190.031	0.797725	5.53031e-06	7.60165e-05	TLL1	4	165873258	166103895	+	7522	protein_coding	tolloid like 1 [Source:HGNC Symbol;Acc:HGNC:11843]	-
ENSG00000047346	531.5	575.045	448.714	284.487	372.896	289.556	518.42	315.646	0.715852	5.69828e-06	7.81957e-05	FAM214A	15	52581317	52709817	-	9832	protein_coding	family with sequence similarity 214 member A [Source:HGNC Symbol;Acc:HGNC:25609]	-
ENSG00000167711	92.2677	89.3853	139.038	36.9333	49.0092	43.0138	106.897	42.9855	1.31777	5.92963e-06	8.11688e-05	SERPINF2	17	1742836	1755268	+	2348	protein_coding	serpin family F member 2 [Source:HGNC Symbol;Acc:HGNC:9075]	-
ENSG00000148120	821.759	760.768	979.588	578.955	543.363	591.702	854.038	571.34	0.580438	6.25061e-06	8.51407e-05	C9orf3	9	94726701	95087218	+	10742	protein_coding	chromosome 9 open reading frame 3 [Source:HGNC Symbol;Acc:HGNC:1361]	-
ENSG00000223764	170.119	168.839	193.209	91.8343	107.607	76.5856	177.389	92.009	0.94813	6.30798e-06	8.58517e-05	LINC02593	1	916865	921016	-	4152	lincRNA	long intergenic non-protein coding RNA 2593 [Source:HGNC Symbol;Acc:HGNC:53933]	-
ENSG00000112379	495.939	532.339	483.022	322.418	352.653	335.718	503.767	336.93	0.580291	6.38867e-06	8.68785e-05	ARFGEF3	6	138161921	138344663	+	14877	protein_coding	ARFGEF family member 3 [Source:HGNC Symbol;Acc:HGNC:21213]	-
ENSG00000120327	70.1619	74.4877	64.102	11.9784	30.8971	23.0806	69.5839	21.9854	1.66733	6.59213e-06	8.94986e-05	PCDHB14	5	141222932	141227759	+	4828	protein_coding	protocadherin beta 14 [Source:HGNC Symbol;Acc:HGNC:8685]	-
ENSG00000187185	25.9503	23.8361	22.5711	0	3.19625	2.09823	24.1192	1.76483	3.79516	6.62992e-06	8.99379e-05	AC092118.1	16	57798186	57816946	+	2114	lincRNA	uncharacterized LOC388282 [Source:NCBI gene;Acc:388282]	-
ENSG00000197386	2212.5	2278.33	2390.74	1675.98	1695.08	1808.68	2293.86	1726.58	0.41001	6.79808e-06	9.19932e-05	HTT	4	3041422	3243960	+	19796	protein_coding	huntingtin [Source:HGNC Symbol;Acc:HGNC:4851]	-
ENSG00000111897	3280.31	3303.28	3304.42	2404.66	2546.35	2631.19	3296	2527.4	0.38316	6.8498e-06	9.24667e-05	SERINC1	6	122443354	122471822	-	3137	protein_coding	serine incorporator 1 [Source:HGNC Symbol;Acc:HGNC:13464]	-
ENSG00000078114	65.3563	84.4194	55.9764	10.9802	27.7009	23.0806	68.584	20.5872	1.7402	6.87928e-06	9.27891e-05	NEBL	10	20779973	21174187	-	13654	protein_coding	nebulette [Source:HGNC Symbol;Acc:HGNC:16932]	-
ENSG00000111785	529.578	641.588	497.468	368.335	363.307	345.16	556.211	358.934	0.631107	6.95263e-06	9.36261e-05	RIC8B	12	106774595	106889316	+	7795	protein_coding	RIC8 guanine nucleotide exchange factor B [Source:HGNC Symbol;Acc:HGNC:25555]	-
ENSG00000124177	1143.73	1093.48	987.713	674.782	762.839	803.624	1074.98	747.082	0.525057	6.96486e-06	9.37146e-05	CHD6	20	41402101	41618494	-	14126	protein_coding	chromodomain helicase DNA binding protein 6 [Source:HGNC Symbol;Acc:HGNC:19057]	-
ENSG00000150527	955.355	1035.88	799.018	496.105	656.297	629.47	930.083	593.957	0.647115	7.03024e-06	9.4441e-05	MIA2	14	39230231	39388513	+	10539	protein_coding	MIA SH3 domain ER export factor 2 [Source:HGNC Symbol;Acc:HGNC:18432]	-
ENSG00000158186	185.496	194.661	176.055	86.8433	114	98.617	185.404	99.82	0.894204	7.12631e-06	9.54224e-05	MRAS	3	138347648	138405534	+	6365	protein_coding	muscle RAS oncogene homolog [Source:HGNC Symbol;Acc:HGNC:7227]	-
ENSG00000150782	123.024	120.174	111.953	52.9045	49.0092	63.9962	118.383	55.3033	1.09771	7.24935e-06	9.69133e-05	IL18	11	112143251	112164117	-	2628	protein_coding	interleukin 18 [Source:HGNC Symbol;Acc:HGNC:5986]	-
ENSG00000079263	310.442	319.801	260.922	176.681	177.925	182.546	297.055	179.051	0.729565	7.27818e-06	9.72203e-05	SP140	2	230203110	230313215	+	5582	protein_coding	SP140 nuclear body protein [Source:HGNC Symbol;Acc:HGNC:17133]	SAND
ENSG00000269113	1117.78	1032.9	1217.94	846.472	663.755	776.347	1122.87	762.191	0.558837	7.4798e-06	9.95126e-05	TRABD2B	1	47760528	47996895	-	7034	protein_coding	TraB domain containing 2B [Source:HGNC Symbol;Acc:HGNC:44200]	-
ENSG00000136828	216.252	223.463	177.861	98.8217	127.85	105.961	205.859	110.878	0.892862	7.54133e-06	0.000100146	RALGPS1	9	126914774	127223166	+	10507	protein_coding	Ral GEF with PH domain and SH3 binding motif 1 [Source:HGNC Symbol;Acc:HGNC:16851]	-
ENSG00000119844	1203.32	1320.92	1117.72	680.771	910.932	838.245	1213.99	809.983	0.584028	7.54703e-06	0.000100146	AFTPH	2	64524305	64593005	+	5767	protein_coding	aftiphilin [Source:HGNC Symbol;Acc:HGNC:25951]	-
ENSG00000145545	879.426	858.099	938.057	534.036	599.83	686.123	891.861	606.663	0.556542	7.99076e-06	0.000105548	SRD5A1	5	6633343	6674386	+	7715	protein_coding	steroid 5 alpha-reductase 1 [Source:HGNC Symbol;Acc:HGNC:11284]	-
ENSG00000127328	1454.18	1608.94	1344.34	1008.18	1070.74	1084.79	1469.15	1054.57	0.478137	8.21516e-06	0.000108082	RAB3IP	12	69738681	69823204	+	12612	protein_coding	RAB3A interacting protein [Source:HGNC Symbol;Acc:HGNC:16508]	-
ENSG00000152952	524.772	605.834	451.423	308.443	333.476	356.7	527.343	332.873	0.663313	8.22596e-06	0.000108138	PLOD2	3	146069440	146163653	-	7646	protein_coding	procollagen-lysine,2-oxoglutarate 5-dioxygenase 2 [Source:HGNC Symbol;Acc:HGNC:9082]	-
ENSG00000177103	57.6673	56.6107	44.2394	21.9604	7.45792	10.4912	52.8391	13.3032	1.98046	8.59982e-06	0.000112606	DSCAML1	11	117427773	117817525	-	7035	protein_coding	DS cell adhesion molecule like 1 [Source:HGNC Symbol;Acc:HGNC:14656]	-
ENSG00000244675	30.7559	21.8497	28.8911	4.99099	2.13083	3.14735	27.1656	3.42306	2.98029	8.78453e-06	0.000114753	AC108676.1	3	194496317	194501503	-	2969	sense_overlapping	novel transcript, sense overlapping to ATP13A3	-
ENSG00000081377	673.746	664.431	718.665	466.159	431.494	514.068	685.614	470.573	0.543155	9.06078e-06	0.000117897	CDC14B	9	96490241	96619830	-	10462	protein_coding	cell division cycle 14B [Source:HGNC Symbol;Acc:HGNC:1719]	-
ENSG00000186868	83.6176	71.5082	116.467	39.9279	36.2242	25.1788	90.531	33.777	1.42293	9.11032e-06	0.000118382	MAPT	17	45894382	46028334	+	14920	protein_coding	microtubule associated protein tau [Source:HGNC Symbol;Acc:HGNC:6893]	-
ENSG00000101846	203.758	197.641	185.083	100.818	117.196	111.206	195.494	109.74	0.833497	9.11234e-06	0.000118382	STS	X	7219456	7354810	+	6521	protein_coding	steroid sulfatase [Source:HGNC Symbol;Acc:HGNC:11425]	-
ENSG00000125648	2789.18	2668.65	3101.27	2258.92	1966.76	2022.7	2853.03	2082.79	0.453979	9.22357e-06	0.000119639	SLC25A23	19	6436079	6465203	-	4859	protein_coding	solute carrier family 25 member 23 [Source:HGNC Symbol;Acc:HGNC:19375]	-
ENSG00000186812	667.018	689.26	599.49	449.189	454.933	446.924	651.923	450.349	0.533204	9.26423e-06	0.000120073	ZNF397	18	35241030	35267133	+	8710	protein_coding	zinc finger protein 397 [Source:HGNC Symbol;Acc:HGNC:18818]	zf-C2H2
ENSG00000284377	24.9892	13.9044	26.1825	0.998199	0	0	21.692	0.332733	5.86912	9.55952e-06	0.000123707	AL589669.1	X	147181064	147271894	+	1506	lincRNA	periphilin-1-like [Source:NCBI gene;Acc:105373347]	-
ENSG00000136231	1641.6	1709.25	1418.37	983.226	1195.4	1142.49	1589.74	1107.04	0.522116	9.82686e-06	0.000126968	IGF2BP3	7	23310209	23470467	-	8511	protein_coding	insulin like growth factor 2 mRNA binding protein 3 [Source:HGNC Symbol;Acc:HGNC:28868]	-
ENSG00000138463	330.626	273.122	309.676	186.663	182.186	193.038	304.475	187.296	0.701365	1.02324e-05	0.000131796	DIRC2	3	122794795	122881139	+	3596	protein_coding	disrupted in renal carcinoma 2 [Source:HGNC Symbol;Acc:HGNC:16628]	-
ENSG00000143195	116.296	109.249	97.5073	51.9063	49.0092	48.2594	107.684	49.725	1.11363	1.06288e-05	0.000136267	ILDR2	1	166895711	166975482	-	13884	protein_coding	immunoglobulin like domain containing receptor 2 [Source:HGNC Symbol;Acc:HGNC:18131]	-
ENSG00000143252	2785.33	2869.27	2964.95	2125.16	2330.07	2018.5	2873.18	2157.91	0.413135	1.1374e-05	0.000145037	SDHC	1	161314257	161375340	+	14160	protein_coding	succinate dehydrogenase complex subunit C [Source:HGNC Symbol;Acc:HGNC:10682]	-
ENSG00000119684	450.766	454.872	393.641	223.596	286.597	298.998	433.093	269.731	0.683645	1.16132e-05	0.000147745	MLH3	14	75013764	75051532	-	8363	protein_coding	mutL homolog 3 [Source:HGNC Symbol;Acc:HGNC:7128]	-
ENSG00000172037	1051.47	1123.28	1152.93	841.481	816.11	760.61	1109.23	806.067	0.460538	1.16962e-05	0.000148573	LAMB2	3	49121114	49133118	-	6865	protein_coding	laminin subunit beta 2 [Source:HGNC Symbol;Acc:HGNC:6487]	-
ENSG00000160712	197.991	164.866	206.752	95.8271	116.131	97.5679	189.87	103.175	0.881642	1.17262e-05	0.00014884	IL6R	1	154405193	154469450	+	6453	protein_coding	interleukin 6 receptor [Source:HGNC Symbol;Acc:HGNC:6019]	-
ENSG00000170412	824.642	855.119	1165.57	675.78	563.606	548.688	948.445	596.025	0.670338	1.20043e-05	0.000152254	GPRC5C	17	74424851	74451653	+	8005	protein_coding	G protein-coupled receptor class C group 5 member C [Source:HGNC Symbol;Acc:HGNC:13309]	-
ENSG00000166974	556.489	575.045	473.994	337.391	378.223	346.209	535.176	353.941	0.596209	1.20231e-05	0.000152375	MAPRE2	18	34976928	35143470	+	6180	protein_coding	microtubule associated protein RP/EB family member 2 [Source:HGNC Symbol;Acc:HGNC:6891]	-
ENSG00000154678	436.349	511.483	370.167	249.55	277.009	287.458	439.333	271.339	0.694722	1.23327e-05	0.000155902	PDE1C	7	31751179	32299329	-	13821	protein_coding	phosphodiesterase 1C [Source:HGNC Symbol;Acc:HGNC:8776]	-
ENSG00000055163	2243.26	2518.68	2265.24	1715.9	1806.95	1764.62	2342.39	1762.49	0.410301	1.23852e-05	0.000156366	CYFIP2	5	157266079	157395595	+	10498	protein_coding	cytoplasmic FMR1 interacting protein 2 [Source:HGNC Symbol;Acc:HGNC:13760]	-
ENSG00000126878	4179.92	3876.34	4689.38	3366.92	2830.81	3010.97	4248.55	3069.57	0.468939	1.28161e-05	0.000161684	AIF1L	9	131096476	131123152	+	5299	protein_coding	allograft inflammatory factor 1 like [Source:HGNC Symbol;Acc:HGNC:28904]	-
ENSG00000102181	1649.28	1540.41	1812.01	1223.79	1178.35	1264.19	1667.23	1222.11	0.448339	1.31261e-05	0.000165343	CD99L2	X	150766337	150898816	-	5762	protein_coding	CD99 molecule like 2 [Source:HGNC Symbol;Acc:HGNC:18237]	-
ENSG00000182557	86.501	96.3375	102.924	50.9081	28.7663	37.7682	95.2543	39.1475	1.27984	1.31414e-05	0.000165411	SPNS3	17	4433688	4488208	+	2684	protein_coding	sphingolipid transporter 3 (putative) [Source:HGNC Symbol;Acc:HGNC:28433]	-
ENSG00000103351	391.177	508.503	414.406	272.508	280.205	283.262	438.029	278.658	0.652061	1.32191e-05	0.000166117	CLUAP1	16	3500924	3539048	+	7798	protein_coding	clusterin associated protein 1 [Source:HGNC Symbol;Acc:HGNC:19009]	-
ENSG00000205413	474.794	564.121	391.835	213.614	328.149	275.918	476.917	272.56	0.807461	1.32239e-05	0.000166117	SAMD9	7	93099513	93118023	-	6855	protein_coding	sterile alpha motif domain containing 9 [Source:HGNC Symbol;Acc:HGNC:1348]	-
ENSG00000109436	504.589	542.271	455.034	270.512	317.494	365.093	500.631	317.7	0.65627	1.36846e-05	0.000171078	TBC1D9	4	140620765	140756120	-	5603	protein_coding	TBC1 domain family member 9 [Source:HGNC Symbol;Acc:HGNC:21710]	-
ENSG00000084754	6144.45	6551.94	6084.28	4926.11	4909.44	4917.21	6260.22	4917.59	0.348208	1.40068e-05	0.000174974	HADHA	2	26190635	26244726	-	4385	protein_coding	hydroxyacyl-CoA dehydrogenase trifunctional multienzyme complex subunit alpha [Source:HGNC Symbol;Acc:HGNC:4801]	-
ENSG00000107882	686.241	617.752	744.848	491.114	470.915	442.728	682.947	468.252	0.544815	1.42598e-05	0.000177867	SUFU	10	102503987	102633535	+	6865	protein_coding	SUFU negative regulator of hedgehog signaling [Source:HGNC Symbol;Acc:HGNC:16466]	-
ENSG00000102471	2430.68	2475.97	2322.12	1706.92	1874.07	1894.71	2409.59	1825.23	0.400767	1.451e-05	0.000180715	NDFIP2	13	79481124	79556075	+	4994	protein_coding	Nedd4 family interacting protein 2 [Source:HGNC Symbol;Acc:HGNC:18537]	-
ENSG00000175309	975.539	832.276	884.789	649.827	619.008	647.305	897.535	638.713	0.490778	1.46691e-05	0.000182286	PHYKPL	5	178208497	178232791	-	8402	protein_coding	5-phosphohydroxy-L-lysine phospho-lyase [Source:HGNC Symbol;Acc:HGNC:28249]	-
ENSG00000121310	1401.32	1324.89	1321.77	1017.16	1001.49	1020.79	1349.32	1013.15	0.413327	1.48153e-05	0.000183965	ECHDC2	1	52895910	52927212	-	11572	protein_coding	enoyl-CoA hydratase domain containing 2 [Source:HGNC Symbol;Acc:HGNC:23408]	-
ENSG00000261446	34.6004	31.7814	32.5024	9.98199	3.19625	0	32.9614	4.39275	2.88981	1.49932e-05	0.000186035	LINC00559	13	90060247	90119719	-	4067	lincRNA	long intergenic non-protein coding RNA 559 [Source:HGNC Symbol;Acc:HGNC:43703]	-
ENSG00000106078	252.775	216.511	277.174	118.786	141.701	162.613	248.82	141.033	0.820936	1.52012e-05	0.000188333	COBL	7	51016212	51316818	-	14349	protein_coding	cordon-bleu WH2 repeat protein [Source:HGNC Symbol;Acc:HGNC:22199]	-
ENSG00000164674	421.932	412.166	470.383	313.434	263.158	274.869	434.827	283.82	0.615257	1.61912e-05	0.000199555	SYTL3	6	158650014	158764876	+	2896	protein_coding	synaptotagmin like 3 [Source:HGNC Symbol;Acc:HGNC:15587]	-
ENSG00000198695	19873.1	21377	20437.7	14196.4	17101	15309.8	20562.6	15535.7	0.404457	1.65558e-05	0.000203897	MT-ND6	MT	14149	14673	-	525	protein_coding	mitochondrially encoded NADH:ubiquinone oxidoreductase core subunit 6 [Source:HGNC Symbol;Acc:HGNC:7462]	-
ENSG00000198829	52.8617	98.3238	46.0451	19.964	23.4392	14.6876	65.7435	19.3636	1.76141	1.72316e-05	0.000211591	SUCNR1	3	151873643	151884619	+	4181	protein_coding	succinate receptor 1 [Source:HGNC Symbol;Acc:HGNC:4542]	-
ENSG00000163898	70.1619	77.4673	61.3935	30.9442	23.4392	24.1297	69.6742	26.171	1.40929	1.78273e-05	0.000217938	LIPH	3	185506262	185552613	-	4122	protein_coding	lipase H [Source:HGNC Symbol;Acc:HGNC:18483]	-
ENSG00000237523	160.507	141.03	128.204	69.8739	83.1026	66.0944	143.247	73.0236	0.972214	1.78582e-05	0.000218155	LINC00857	10	80207710	80219657	+	2171	lincRNA	long intergenic non-protein coding RNA 857 [Source:HGNC Symbol;Acc:HGNC:45114]	-
ENSG00000005187	365.226	385.35	305.162	203.632	245.046	200.381	351.913	216.353	0.701582	1.82558e-05	0.000222365	ACSM3	16	20610243	20797581	+	7822	protein_coding	acyl-CoA synthetase medium chain family member 3 [Source:HGNC Symbol;Acc:HGNC:10522]	-
ENSG00000204177	585.323	525.387	449.617	304.451	354.784	350.405	520.109	336.547	0.628004	1.83489e-05	0.000223255	BMS1P1	10	46786674	46811989	+	4561	transcribed_unprocessed_pseudogene	BMS1, ribosome biogenesis factor pseudogene 1 [Source:HGNC Symbol;Acc:HGNC:23649]	-
ENSG00000213463	818.876	793.543	651.855	480.133	522.055	536.099	754.758	512.762	0.557469	1.83566e-05	0.000223255	SYNJ2BP	14	70366496	70417061	-	7031	protein_coding	synaptojanin 2 binding protein [Source:HGNC Symbol;Acc:HGNC:18955]	-
ENSG00000020577	853.476	804.468	823.395	599.917	592.372	613.734	827.113	602.008	0.458339	1.8515e-05	0.000224853	SAMD4A	14	54567097	54793315	+	12170	protein_coding	sterile alpha motif domain containing 4A [Source:HGNC Symbol;Acc:HGNC:23023]	-
ENSG00000120885	1275.41	1298.07	1397.61	1002.19	913.063	1014.5	1323.7	976.584	0.438794	1.92615e-05	0.000233234	CLU	8	27596917	27615031	-	6616	protein_coding	clusterin [Source:HGNC Symbol;Acc:HGNC:2095]	-
ENSG00000170044	61.5118	78.4604	51.4622	18.9658	23.4392	24.1297	63.8115	22.1782	1.5245	1.95854e-05	0.000236454	ZPLD1	3	102099244	102479841	+	5130	protein_coding	zona pellucida like domain containing 1 [Source:HGNC Symbol;Acc:HGNC:27022]	-
ENSG00000198478	148.974	136.064	98.4102	58.8937	66.0559	55.6032	127.816	60.1843	1.08562	1.99166e-05	0.000239939	SH3BGRL2	6	79631283	79703659	+	4653	protein_coding	SH3 domain binding glutamate rich protein like 2 [Source:HGNC Symbol;Acc:HGNC:15567]	-
ENSG00000145692	40.3671	51.6448	36.1138	16.9694	5.32709	5.24559	42.7086	9.18068	2.20568	2.04319e-05	0.000245494	BHMT	5	79111779	79132290	+	3519	protein_coding	betaine--homocysteine S-methyltransferase [Source:HGNC Symbol;Acc:HGNC:1047]	-
ENSG00000176809	285.453	323.773	262.728	194.649	152.355	177.301	290.652	174.768	0.732123	2.07449e-05	0.000249014	LRRC37A3	17	64854312	64919480	-	7641	protein_coding	leucine rich repeat containing 37 member A3 [Source:HGNC Symbol;Acc:HGNC:32427]	-
ENSG00000251292	97.0733	111.235	61.3935	23.9568	44.7475	29.3753	89.9006	32.6932	1.46049	2.10739e-05	0.000252415	ERVH-1	4	23723262	23733579	-	639	lincRNA	endogenous retrovirus group H member 1 [Source:HGNC Symbol;Acc:HGNC:39053]	-
ENSG00000104324	253.736	292.985	272.659	143.741	174.728	178.35	273.127	165.606	0.722598	2.11096e-05	0.00025266	CPQ	8	96645227	97149654	+	3457	protein_coding	carboxypeptidase Q [Source:HGNC Symbol;Acc:HGNC:16910]	-
ENSG00000130164	176.846	171.818	170.638	103.813	96.953	91.2732	173.101	97.3463	0.829776	2.12422e-05	0.000253697	LDLR	19	11089362	11133816	+	7718	protein_coding	low density lipoprotein receptor [Source:HGNC Symbol;Acc:HGNC:6547]	-
ENSG00000183718	750.636	698.198	744.848	481.132	538.036	539.246	731.227	519.471	0.493853	2.14528e-05	0.000256028	TRIM52	5	181254417	181261139	-	6562	protein_coding	tripartite motif containing 52 [Source:HGNC Symbol;Acc:HGNC:19024]	-
ENSG00000135525	431.544	374.425	343.984	253.542	247.177	238.15	383.318	246.29	0.637588	2.1899e-05	0.000260603	MAP7	6	136342281	136550819	-	5447	protein_coding	microtubule associated protein 7 [Source:HGNC Symbol;Acc:HGNC:6869]	-
ENSG00000081052	296.987	316.821	296.133	191.654	171.532	208.774	303.314	190.654	0.669343	2.20258e-05	0.000261735	COL4A4	2	227002711	227164453	-	10076	protein_coding	collagen type IV alpha 4 chain [Source:HGNC Symbol;Acc:HGNC:2206]	-
ENSG00000086991	23.0669	19.8634	18.9598	1.9964	0	1.04912	20.63	1.01517	4.31976	2.21796e-05	0.000263375	NOX4	11	89324356	89498187	-	6096	protein_coding	NADPH oxidase 4 [Source:HGNC Symbol;Acc:HGNC:7891]	-
ENSG00000257923	4182.8	4230.9	4160.31	3338.97	3239.93	3369.77	4191.34	3316.22	0.337828	2.22764e-05	0.000264335	CUX1	7	101815904	102283958	+	17789	protein_coding	cut like homeobox 1 [Source:HGNC Symbol;Acc:HGNC:2557]	CUT
ENSG00000167703	237.397	233.395	313.287	178.678	128.916	113.305	261.36	140.299	0.896904	2.25193e-05	0.000266835	SLC43A2	17	1569267	1628886	-	10606	protein_coding	solute carrier family 43 member 2 [Source:HGNC Symbol;Acc:HGNC:23087]	-
ENSG00000185986	153.779	133.085	135.427	73.8667	69.2521	78.6838	140.764	73.9342	0.928741	2.30722e-05	0.000272608	SDHAP3	5	1572222	1594620	-	1173	transcribed_unprocessed_pseudogene	succinate dehydrogenase complex flavoprotein subunit A pseudogene 3 [Source:HGNC Symbol;Acc:HGNC:18781]	-
ENSG00000113763	234.514	199.627	232.031	143.741	123.588	122.747	222.057	130.025	0.771823	2.31673e-05	0.000273536	UNC5A	5	176810477	176880898	+	4359	protein_coding	unc-5 netrin receptor A [Source:HGNC Symbol;Acc:HGNC:12567]	-
ENSG00000272405	861.165	823.338	909.166	644.836	546.559	643.109	864.556	611.501	0.49952	2.32879e-05	0.000274568	AL365181.3	1	156641666	156644887	-	3222	antisense	novel transcript, antisense to BCAN	-
ENSG00000171130	415.205	324.767	459.548	249.55	243.981	251.788	399.84	248.439	0.687451	2.37259e-05	0.000279335	ATP6V0E2	7	149872968	149891204	+	6751	protein_coding	ATPase H+ transporting V0 subunit e2 [Source:HGNC Symbol;Acc:HGNC:21723]	-
ENSG00000184232	139.363	118.187	202.237	77.8595	60.7288	77.6347	153.262	72.0743	1.08945	2.41467e-05	0.000283886	OAF	11	120210767	120230332	+	3176	protein_coding	out at first homolog [Source:HGNC Symbol;Acc:HGNC:28752]	-
ENSG00000184634	902.493	879.949	919.097	655.816	658.428	678.779	900.513	664.341	0.439006	2.43585e-05	0.000286174	MED12	X	71118556	71142454	+	7425	protein_coding	mediator complex subunit 12 [Source:HGNC Symbol;Acc:HGNC:11957]	-
ENSG00000153993	30.7559	36.7473	37.9195	9.98199	5.32709	8.39294	35.1409	7.90067	2.14866	2.50521e-05	0.00029349	SEMA3D	7	84995553	85186855	-	8062	protein_coding	semaphorin 3D [Source:HGNC Symbol;Acc:HGNC:10726]	-
ENSG00000139182	830.409	710.116	854.092	606.905	535.905	499.38	798.206	547.397	0.544149	2.56714e-05	0.000299898	CLSTN3	12	7129698	7158945	+	6902	protein_coding	calsyntenin 3 [Source:HGNC Symbol;Acc:HGNC:18371]	-
ENSG00000082482	74.0064	51.6448	59.5878	14.973	27.7009	19.9332	61.7463	20.869	1.56918	2.62295e-05	0.000305342	KCNK2	1	215005775	215237093	+	3910	protein_coding	potassium two pore domain channel subfamily K member 2 [Source:HGNC Symbol;Acc:HGNC:6277]	-
ENSG00000114023	594.934	558.161	544.416	386.303	392.074	411.254	565.837	396.543	0.512883	2.63851e-05	0.000306788	FAM162A	3	122384176	122412334	+	3793	protein_coding	family with sequence similarity 162 member A [Source:HGNC Symbol;Acc:HGNC:17865]	-
ENSG00000266412	5912.82	6279.81	5433.33	4070.65	4637.76	4582.55	5875.32	4430.32	0.407254	2.63908e-05	0.000306788	NCOA4	10	46005088	46030714	-	4079	protein_coding	nuclear receptor coactivator 4 [Source:HGNC Symbol;Acc:HGNC:7671]	-
ENSG00000116191	1434.95	1418.25	1291.97	843.478	1096.31	983.023	1381.72	974.272	0.50433	2.64784e-05	0.000307591	RALGPS2	1	178725147	178921841	+	9178	protein_coding	Ral GEF with PH domain and SH3 binding motif 2 [Source:HGNC Symbol;Acc:HGNC:30279]	-
ENSG00000105373	3701.28	3541.64	4213.58	3097.41	2562.33	2666.86	3818.83	2775.53	0.460348	2.65414e-05	0.000308107	NOP53	19	47745522	47757058	+	5341	protein_coding	NOP53 ribosome biogenesis factor [Source:HGNC Symbol;Acc:HGNC:4333]	-
ENSG00000238105	408.477	418.125	381.904	280.494	272.747	255.985	402.835	269.742	0.577986	2.71263e-05	0.00031358	GOLGA2P5	12	100156357	100173659	-	10957	transcribed_unprocessed_pseudogene	GOLGA2 pseudogene 5 [Source:HGNC Symbol;Acc:HGNC:25315]	-
ENSG00000077585	437.31	493.605	377.389	269.514	307.906	257.034	436.102	278.151	0.648304	2.71502e-05	0.000313637	GPR137B	1	236142505	236221865	+	2309	protein_coding	G protein-coupled receptor 137B [Source:HGNC Symbol;Acc:HGNC:11862]	-
ENSG00000177042	590.129	558.161	644.632	384.306	385.681	453.219	597.641	407.735	0.552282	2.73318e-05	0.000315077	TMEM80	11	695428	705028	+	4071	protein_coding	transmembrane protein 80 [Source:HGNC Symbol;Acc:HGNC:27453]	-
ENSG00000204936	41.3282	27.8088	54.1707	14.973	6.3925	5.24559	41.1026	8.87036	2.20567	2.87911e-05	0.000331124	CD177	19	43353659	43363172	+	2501	protein_coding	CD177 molecule [Source:HGNC Symbol;Acc:HGNC:30072]	-
ENSG00000285108	52.8617	51.6448	62.2963	18.9658	20.2429	18.8841	55.601	19.3643	1.52314	2.954e-05	0.000338647	AC103718.1	8	129685401	129723023	-	10728	lincRNA	novel transcript	-
ENSG00000144619	56.7062	76.4741	71.3248	24.955	28.7663	25.1788	68.1684	26.3	1.37475	3.10514e-05	0.00035426	CNTN4	3	2098813	3057956	+	9120	protein_coding	contactin 4 [Source:HGNC Symbol;Acc:HGNC:2174]	-
ENSG00000164128	581.479	712.103	504.691	331.402	426.167	378.731	599.424	378.767	0.662143	3.123e-05	0.000356052	NPY1R	4	163323961	163344832	-	4180	protein_coding	neuropeptide Y receptor Y1 [Source:HGNC Symbol;Acc:HGNC:7956]	-
ENSG00000110195	468.066	515.455	568.793	376.321	329.214	338.865	517.438	348.133	0.57168	3.1279e-05	0.000356121	FOLR1	11	72189558	72196323	+	1648	protein_coding	folate receptor 1 [Source:HGNC Symbol;Acc:HGNC:3791]	-
ENSG00000175311	12.4946	5.95902	18.9598	0	0	0	12.4711	0	6.03382	3.13245e-05	0.000356394	ANKS4B	16	21233665	21253845	+	4352	protein_coding	ankyrin repeat and sterile alpha motif domain containing 4B [Source:HGNC Symbol;Acc:HGNC:26795]	-
ENSG00000203880	696.813	739.912	759.293	531.042	501.812	547.639	732.006	526.831	0.474539	3.13844e-05	0.00035683	PCMTD2	20	64255695	64287821	+	5997	protein_coding	protein-L-isoaspartate (D-aspartate) O-methyltransferase domain containing 2 [Source:HGNC Symbol;Acc:HGNC:15882]	-
ENSG00000148600	87.4621	95.3443	83.9646	45.9171	40.4859	25.1788	88.9237	37.1939	1.25512	3.14335e-05	0.000357144	CDHR1	10	84194635	84219621	+	7633	protein_coding	cadherin related family member 1 [Source:HGNC Symbol;Acc:HGNC:14550]	-
ENSG00000177508	408.477	463.81	545.319	341.384	257.831	289.556	472.535	296.257	0.673293	3.21472e-05	0.000364503	IRX3	16	54283304	54286763	-	2911	protein_coding	iroquois homeobox 3 [Source:HGNC Symbol;Acc:HGNC:14360]	Homeobox
ENSG00000163629	11171.1	12090.9	9357.09	7006.36	8026.86	8404.48	10873	7812.56	0.476867	3.25705e-05	0.000368546	PTPN13	4	86594315	86815171	+	9496	protein_coding	protein tyrosine phosphatase, non-receptor type 13 [Source:HGNC Symbol;Acc:HGNC:9646]	-
ENSG00000112303	341.198	402.234	327.733	203.632	232.261	244.444	357.055	226.779	0.654787	3.31208e-05	0.000374262	VNN2	6	132743870	132763459	-	2633	protein_coding	vanin 2 [Source:HGNC Symbol;Acc:HGNC:12706]	-
ENSG00000171617	1457.06	1373.55	1327.18	1055.1	1050.5	1043.87	1385.93	1049.82	0.400579	3.43657e-05	0.000387802	ENC1	5	74627406	74641424	-	5858	protein_coding	ectodermal-neural cortex 1 [Source:HGNC Symbol;Acc:HGNC:3345]	-
ENSG00000233006	172.041	167.846	166.124	100.818	90.5605	96.5188	168.67	95.9658	0.81295	3.43921e-05	0.000387835	MIR3936HG	5	132311285	132369916	-	3059	processed_transcript	MIR3936 host gene [Source:HGNC Symbol;Acc:HGNC:40538]	-
ENSG00000169231	224.902	186.716	231.128	125.773	118.261	133.238	214.249	125.757	0.769356	3.45876e-05	0.000389775	THBS3	1	155195588	155209051	-	4623	protein_coding	thrombospondin 3 [Source:HGNC Symbol;Acc:HGNC:11787]	-
ENSG00000156650	610.312	621.724	551.639	379.315	420.84	438.531	594.558	412.895	0.526062	3.46899e-05	0.000390397	KAT6B	10	74824927	75032624	+	32495	protein_coding	lysine acetyltransferase 6B [Source:HGNC Symbol;Acc:HGNC:17582]	-
ENSG00000132879	171.08	119.18	208.557	83.8487	61.7942	92.3223	166.272	79.3217	1.06856	3.4759e-05	0.00039091	FBXO44	1	11654375	11663327	+	3527	protein_coding	F-box protein 44 [Source:HGNC Symbol;Acc:HGNC:24847]	-
ENSG00000136717	1281.18	1146.12	1511.36	990.213	788.409	909.585	1312.89	896.069	0.551133	3.51708e-05	0.000395005	BIN1	2	127048027	127107355	-	6929	protein_coding	bridging integrator 1 [Source:HGNC Symbol;Acc:HGNC:1052]	-
ENSG00000108187	383.488	358.534	316.899	234.577	230.13	224.511	352.974	229.739	0.618853	3.63423e-05	0.000405961	PBLD	10	68282660	68333049	-	5172	protein_coding	phenazine biosynthesis like protein domain containing [Source:HGNC Symbol;Acc:HGNC:23301]	-
ENSG00000184117	2276.9	2286.28	2624.57	1844.67	1715.32	1847.5	2395.92	1802.5	0.410708	3.63801e-05	0.00040611	NIPSNAP1	22	29554808	29581337	-	3067	protein_coding	nipsnap homolog 1 [Source:HGNC Symbol;Acc:HGNC:7827]	-
ENSG00000273033	126.868	140.037	123.69	76.8613	63.925	60.8488	130.198	67.2117	0.951974	3.66004e-05	0.00040802	LINC02035	3	122886941	122892416	+	5476	lincRNA	long intergenic non-protein coding RNA 2035 [Source:HGNC Symbol;Acc:HGNC:52875]	-
ENSG00000172201	966.888	969.334	917.291	608.901	725.549	719.695	951.171	684.715	0.47453	3.66558e-05	0.000408362	ID4	6	19837386	19840684	+	2344	protein_coding	inhibitor of DNA binding 4, HLH protein [Source:HGNC Symbol;Acc:HGNC:5363]	bHLH
ENSG00000116209	1685.81	1799.62	2056.68	1402.47	1303.01	1375.39	1847.37	1360.29	0.441703	3.72423e-05	0.000413546	TMEM59	1	54026681	54053504	-	9149	protein_coding	transmembrane protein 59 [Source:HGNC Symbol;Acc:HGNC:1239]	-
ENSG00000112079	1022.63	1055.74	910.068	640.843	682.933	785.789	996.147	703.188	0.502379	3.72458e-05	0.000413546	STK38	6	36493892	36547470	-	3576	protein_coding	serine/threonine kinase 38 [Source:HGNC Symbol;Acc:HGNC:17847]	-
ENSG00000145349	913.066	1085.53	950.696	622.876	740.465	719.695	983.099	694.345	0.501838	3.85452e-05	0.000427115	CAMK2D	4	113451032	113761927	-	7363	protein_coding	calcium/calmodulin dependent protein kinase II delta [Source:HGNC Symbol;Acc:HGNC:1462]	-
ENSG00000110090	259.503	319.801	324.122	193.651	174.728	195.136	301.142	187.838	0.680836	3.88459e-05	0.00043016	CPT1A	11	68754620	68844410	-	6565	protein_coding	carnitine palmitoyltransferase 1A [Source:HGNC Symbol;Acc:HGNC:2328]	-
ENSG00000012171	77.8509	37.7405	62.2963	19.964	22.3738	12.5894	59.2959	18.309	1.69632	3.91797e-05	0.000433566	SEMA3B	3	50267558	50277546	+	5768	protein_coding	semaphorin 3B [Source:HGNC Symbol;Acc:HGNC:10724]	-
ENSG00000185245	53.8228	39.7268	42.4337	14.973	8.52334	15.7368	45.3278	13.0777	1.79042	3.92516e-05	0.000433783	GP1BA	17	4932297	4935030	+	2501	protein_coding	glycoprotein Ib platelet subunit alpha [Source:HGNC Symbol;Acc:HGNC:4439]	-
ENSG00000102401	957.277	993.17	1007.58	726.689	764.97	712.351	986.008	734.67	0.424673	3.94022e-05	0.000435157	ARMCX3	X	101622797	101627843	+	4239	protein_coding	armadillo repeat containing X-linked 3 [Source:HGNC Symbol;Acc:HGNC:24065]	-
ENSG00000157483	5886.87	6238.1	5726.75	4607.68	4803.97	4718.93	5950.57	4710.19	0.337209	3.96533e-05	0.000437638	MYO1E	15	59132434	59372900	-	9106	protein_coding	myosin IE [Source:HGNC Symbol;Acc:HGNC:7599]	-
ENSG00000198786	86720.1	88718.9	72799.2	60390	65241.9	62427.7	82746	62686.5	0.400529	3.98612e-05	0.000439347	MT-ND5	MT	12337	14148	+	1812	protein_coding	mitochondrially encoded NADH:ubiquinone oxidoreductase core subunit 5 [Source:HGNC Symbol;Acc:HGNC:7461]	-
ENSG00000172340	1561.82	1533.45	1539.35	1229.78	1159.17	1173.96	1544.88	1187.64	0.379254	4.07931e-05	0.000448724	SUCLG2	3	67360460	67654614	-	3090	protein_coding	succinate-CoA ligase GDP-forming beta subunit [Source:HGNC Symbol;Acc:HGNC:11450]	-
ENSG00000119950	527.656	524.394	468.577	307.445	375.027	348.307	506.875	343.593	0.561208	4.16668e-05	0.000457727	MXI1	10	110207605	110287365	+	4607	protein_coding	MAX interactor 1, dimerization protein [Source:HGNC Symbol;Acc:HGNC:7534]	bHLH
ENSG00000139880	502.667	488.64	536.29	363.344	360.111	345.16	509.199	356.205	0.515807	4.1793e-05	0.00045881	CDH24	14	23047062	23057538	-	3748	protein_coding	cadherin 24 [Source:HGNC Symbol;Acc:HGNC:14265]	-
ENSG00000176393	1433.03	1445.06	1641.37	1143.94	1152.78	1074.3	1506.49	1123.67	0.423219	4.2233e-05	0.000463027	RNPEP	1	201982372	202006147	+	3479	protein_coding	arginyl aminopeptidase [Source:HGNC Symbol;Acc:HGNC:10078]	-
ENSG00000117472	87.4621	58.597	102.924	37.9315	29.8317	31.4735	82.9945	33.0789	1.32762	4.23282e-05	0.000463561	TSPAN1	1	46175073	46185958	+	2366	protein_coding	tetraspanin 1 [Source:HGNC Symbol;Acc:HGNC:20657]	-
ENSG00000117528	1444.57	1545.37	1530.32	1113.99	1159.17	1180.26	1506.75	1151.14	0.388496	4.26741e-05	0.000466937	ABCD3	1	94418455	94518666	+	7589	protein_coding	ATP binding cassette subfamily D member 3 [Source:HGNC Symbol;Acc:HGNC:67]	-
ENSG00000168916	1458.98	1474.86	1364.2	1059.09	1087.79	1121.51	1432.68	1089.46	0.394999	4.27802e-05	0.000467788	ZNF608	5	124636913	124748807	-	6922	protein_coding	zinc finger protein 608 [Source:HGNC Symbol;Acc:HGNC:29238]	-
ENSG00000180694	1770.39	1752.94	1877.92	1305.64	1424.46	1402.67	1800.42	1377.59	0.386495	4.30237e-05	0.000470141	TMEM64	8	90621995	90791632	-	5870	protein_coding	transmembrane protein 64 [Source:HGNC Symbol;Acc:HGNC:25441]	-
ENSG00000256340	12.4946	7.94536	13.5427	0	0	0	11.3275	0	5.89341	4.48538e-05	0.000489172	ABCC6P1	16	18571162	18598328	+	3431	transcribed_unprocessed_pseudogene	ATP binding cassette subfamily C member 6 pseudogene 1 [Source:HGNC Symbol;Acc:HGNC:33352]	-
ENSG00000167380	299.87	316.821	232.031	135.755	163.009	193.038	282.908	163.934	0.787157	4.59735e-05	0.000499739	ZNF226	19	44165073	44178381	+	6922	protein_coding	zinc finger protein 226 [Source:HGNC Symbol;Acc:HGNC:13019]	zf-C2H2
ENSG00000106976	1982.79	1736.06	2002.51	1510.27	1356.28	1414.21	1907.12	1426.92	0.418522	4.68748e-05	0.000508556	DNM1	9	128191655	128255248	+	10775	protein_coding	dynamin 1 [Source:HGNC Symbol;Acc:HGNC:2972]	-
ENSG00000110013	395.982	319.801	403.572	223.596	255.7	242.346	373.118	240.548	0.634535	4.74269e-05	0.000514189	SIAE	11	124633113	124695707	-	8139	protein_coding	sialic acid acetylesterase [Source:HGNC Symbol;Acc:HGNC:18187]	-
ENSG00000117791	152.818	170.825	140.844	92.8325	87.3642	71.34	154.829	83.8456	0.88326	4.74646e-05	0.000514262	2022-03-02	1	220748225	220784815	+	2597	protein_coding	mitochondrial amidoxime reducing component 2 [Source:HGNC Symbol;Acc:HGNC:26064]	-
ENSG00000173530	1013.02	1098.45	1032.86	788.577	816.11	707.105	1048.11	770.597	0.443591	4.75453e-05	0.000514464	TNFRSF10D	8	23135588	23164030	-	3538	protein_coding	TNF receptor superfamily member 10d [Source:HGNC Symbol;Acc:HGNC:11907]	-
ENSG00000138002	514.2	495.592	519.136	342.382	370.765	362.995	509.643	358.714	0.507155	4.76941e-05	0.000515401	IFT172	2	27444371	27489789	-	8401	protein_coding	intraflagellar transport 172 [Source:HGNC Symbol;Acc:HGNC:30391]	-
ENSG00000143434	56.7062	45.6858	60.4907	24.955	13.8504	14.6876	54.2942	17.831	1.60264	4.84797e-05	0.00052355	SEMA6C	1	151131685	151146664	-	5809	protein_coding	semaphorin 6C [Source:HGNC Symbol;Acc:HGNC:10740]	-
ENSG00000032444	1204.29	1100.43	1415.66	891.391	859.792	909.585	1240.13	886.923	0.484026	4.92733e-05	0.000531773	PNPLA6	19	7534004	7561764	+	7172	protein_coding	patatin like phospholipase domain containing 6 [Source:HGNC Symbol;Acc:HGNC:16268]	-
ENSG00000066739	423.855	443.947	334.053	218.605	282.336	251.788	400.618	250.91	0.675022	4.94796e-05	0.000533652	ATG2B	14	96279202	96363870	-	14778	protein_coding	autophagy related 2B [Source:HGNC Symbol;Acc:HGNC:20187]	-
ENSG00000240429	95.151	125.139	102.924	56.8973	42.6167	54.5541	107.738	51.356	1.06675	5.07416e-05	0.000545843	LRRFIP1P1	3	179259028	179261273	-	2246	processed_pseudogene	LRR binding FLII interacting protein 1 pseudogene 1 [Source:HGNC Symbol;Acc:HGNC:32937]	-
ENSG00000164116	446.922	575.045	446.006	286.483	330.279	338.865	489.324	318.542	0.619147	5.10578e-05	0.000548888	GUCY1A1	4	155666711	155732349	+	5766	protein_coding	guanylate cyclase 1 soluble subunit alpha 1 [Source:HGNC Symbol;Acc:HGNC:4685]	-
ENSG00000154545	3.84449	31.7814	23.474	0	0	1.04912	19.7	0.349706	5.72791	5.18883e-05	0.000556733	MAGED4	X	52184823	52192268	+	4809	protein_coding	MAGE family member D4 [Source:HGNC Symbol;Acc:HGNC:23793]	-
ENSG00000109738	553.606	549.223	503.788	356.357	401.662	366.142	535.539	374.72	0.51522	5.29872e-05	0.000567055	GLRB	4	157076057	157172090	+	3459	protein_coding	glycine receptor beta [Source:HGNC Symbol;Acc:HGNC:4329]	-
ENSG00000165672	4998.79	4963.86	5901.9	4013.76	4094.4	3988.74	5288.19	4032.3	0.391297	5.30362e-05	0.000567214	PRDX3	10	119167703	119178833	-	3417	protein_coding	peroxiredoxin 3 [Source:HGNC Symbol;Acc:HGNC:9354]	-
ENSG00000067704	5163.15	5282.67	4999.06	3712.3	4230.77	4104.15	5148.29	4015.74	0.358485	5.48337e-05	0.000584552	IARS2	1	220094102	220148041	+	4165	protein_coding	isoleucyl-tRNA synthetase 2, mitochondrial [Source:HGNC Symbol;Acc:HGNC:29685]	-
ENSG00000162004	101.879	114.215	113.759	57.8955	53.2709	55.6032	109.951	55.5899	0.983549	5.54133e-05	0.000590351	CCDC78	16	722582	726954	-	4147	protein_coding	coiled-coil domain containing 78 [Source:HGNC Symbol;Acc:HGNC:14153]	-
ENSG00000154153	149.935	220.484	162.512	91.8343	100.149	97.5679	177.644	96.5171	0.879463	5.68481e-05	0.000604084	RETREG1	5	16473038	16617058	-	4568	protein_coding	reticulophagy regulator 1 [Source:HGNC Symbol;Acc:HGNC:25964]	-
ENSG00000170464	164.352	170.825	174.249	97.8235	92.6913	104.912	169.809	98.4755	0.786128	5.90228e-05	0.000626377	DNAJC18	5	139408588	139444491	-	6499	protein_coding	DnaJ heat shock protein family (Hsp40) member C18 [Source:HGNC Symbol;Acc:HGNC:28429]	-
ENSG00000104177	1911.67	1830.41	1670.26	1335.59	1370.13	1414.21	1804.12	1373.31	0.393516	5.92985e-05	0.000628512	MYEF2	15	48134631	48178517	-	14067	protein_coding	myelin expression factor 2 [Source:HGNC Symbol;Acc:HGNC:17940]	Others
ENSG00000161013	8999.94	8233.38	10764.6	7532.41	6109.1	6371.29	9332.65	6670.93	0.484406	5.97552e-05	0.000632543	MGAT4B	5	179797597	179806952	-	5495	protein_coding	alpha-1,3-mannosyl-glycoprotein 4-beta-N-acetylglucosaminyltransferase B [Source:HGNC Symbol;Acc:HGNC:7048]	-
ENSG00000265962	81.6953	96.3375	109.244	48.9117	43.6821	41.9647	95.759	44.8528	1.09417	6.05306e-05	0.000640102	GACAT2	18	8695856	8707621	-	818	antisense	gastric cancer associated transcript 2 [Source:HGNC Symbol;Acc:HGNC:50516]	-
ENSG00000119471	2116.39	2222.71	1752.42	1351.56	1545.92	1508.63	2030.51	1468.7	0.46719	6.08444e-05	0.000642841	HSDL2	9	112379937	112472410	+	3455	protein_coding	hydroxysteroid dehydrogenase like 2 [Source:HGNC Symbol;Acc:HGNC:18572]	-
ENSG00000186897	27.8725	37.7405	52.365	14.973	6.3925	6.2947	39.326	9.22006	2.08629	6.15199e-05	0.000648737	C1QL4	12	49332411	49337188	-	2071	protein_coding	complement C1q like 4 [Source:HGNC Symbol;Acc:HGNC:31416]	-
ENSG00000245532	9740.97	9301.04	9831.99	8063.45	7465.38	6665.04	9624.66	7397.96	0.379583	6.18432e-05	0.000651733	NEAT1	11	65422774	65445540	+	22767	lincRNA	nuclear paraspeckle assembly transcript 1 [Source:HGNC Symbol;Acc:HGNC:30815]	-
ENSG00000185345	37.4837	41.7131	44.2394	7.98559	17.0467	9.44206	41.1454	11.4914	1.84585	6.1886e-05	0.000651769	PRKN	6	161347420	162727771	-	5686	protein_coding	parkin RBR E3 ubiquitin protein ligase [Source:HGNC Symbol;Acc:HGNC:8607]	-
ENSG00000169609	552.645	588.95	594.072	432.22	403.793	406.008	578.556	414.007	0.482601	6.27269e-05	0.000660206	C15orf40	15	82988441	83011641	-	13893	protein_coding	chromosome 15 open reading frame 40 [Source:HGNC Symbol;Acc:HGNC:28443]	-
ENSG00000130821	2168.29	1819.49	2753.68	1714.91	1293.42	1406.87	2247.15	1471.73	0.610632	6.3379e-05	0.000666608	SLC6A8	X	153688099	153696593	+	5498	protein_coding	solute carrier family 6 member 8 [Source:HGNC Symbol;Acc:HGNC:11055]	-
ENSG00000130045	253.736	243.327	265.437	159.712	151.289	172.055	254.166	161.019	0.658876	6.36458e-05	0.00066818	NXNL2	9	88534033	88584274	+	2498	protein_coding	nucleoredoxin like 2 [Source:HGNC Symbol;Acc:HGNC:30482]	-
ENSG00000116001	2304.77	2415.39	1988.97	1558.19	1749.42	1676.49	2236.38	1661.36	0.428696	6.3692e-05	0.000668242	TIA1	2	70209444	70248660	-	6607	protein_coding	TIA1 cytotoxic granule associated RNA binding protein [Source:HGNC Symbol;Acc:HGNC:11802]	-
ENSG00000185278	810.226	825.324	676.231	474.144	580.653	545.541	770.594	533.446	0.530643	6.48956e-05	0.000678722	ZBTB37	1	173868082	173903549	+	19464	protein_coding	zinc finger and BTB domain containing 37 [Source:HGNC Symbol;Acc:HGNC:28365]	ZBTB
ENSG00000048707	729.491	771.693	712.345	559.989	531.643	531.903	737.843	541.178	0.446753	6.63066e-05	0.000692169	VPS13D	1	12230030	12512047	+	20768	protein_coding	vacuolar protein sorting 13 homolog D [Source:HGNC Symbol;Acc:HGNC:23595]	-
ENSG00000135766	1729.06	1785.72	1780.41	1323.61	1439.38	1335.53	1765.06	1366.17	0.369724	6.66133e-05	0.000694933	EGLN1	1	231363751	231425044	-	7265	protein_coding	egl-9 family hypoxia inducible factor 1 [Source:HGNC Symbol;Acc:HGNC:1232]	-
ENSG00000105767	126.868	109.249	180.569	69.8739	70.3176	67.1435	138.895	69.1117	1.00896	6.8242e-05	0.000709246	CADM4	19	43622368	43639839	-	2246	protein_coding	cell adhesion molecule 4 [Source:HGNC Symbol;Acc:HGNC:30825]	-
ENSG00000197555	353.693	266.17	272.659	175.683	197.102	179.399	297.507	184.061	0.69301	6.9101e-05	0.000717274	SIPA1L1	14	71320449	71741229	+	12412	protein_coding	signal induced proliferation associated 1 like 1 [Source:HGNC Symbol;Acc:HGNC:20284]	-
ENSG00000047578	875.582	797.515	895.623	616.887	639.25	641.011	856.24	632.383	0.437662	6.96413e-05	0.000721527	KIAA0556	16	27550133	27780369	+	9784	protein_coding	KIAA0556 [Source:HGNC Symbol;Acc:HGNC:29068]	-
ENSG00000139644	14487	14839	16012	12237.9	12147.9	11927.4	15112.6	12104.4	0.320246	7.00219e-05	0.000725018	TMBIM6	12	49707725	49764934	+	6186	protein_coding	transmembrane BAX inhibitor motif containing 6 [Source:HGNC Symbol;Acc:HGNC:11723]	-
ENSG00000213366	46.1338	63.5629	68.6163	21.9604	23.4392	20.9823	59.4377	22.1273	1.42653	7.17025e-05	0.00074103	GSTM2	1	109668022	109709551	+	9116	protein_coding	glutathione S-transferase mu 2 [Source:HGNC Symbol;Acc:HGNC:4634]	-
ENSG00000130234	35.5615	14.8975	14.4455	3.99279	0	1.04912	21.6349	1.68064	3.65847	7.20202e-05	0.00074385	ACE2	X	15561033	15602148	-	3926	protein_coding	angiotensin I converting enzyme 2 [Source:HGNC Symbol;Acc:HGNC:13557]	-
ENSG00000178947	37.4837	43.6995	57.7821	11.9784	11.7196	18.8841	46.3218	14.194	1.70909	7.27403e-05	0.000750352	SMIM10L2A	X	135421943	135428074	+	5230	protein_coding	small integral membrane protein 10 like 2A [Source:HGNC Symbol;Acc:HGNC:34499]	-
ENSG00000099953	17.3002	8.93853	22.5711	0.998199	0	0	16.27	0.332733	5.45514	7.31682e-05	0.000754297	MMP11	22	23768226	23784316	+	5176	protein_coding	matrix metallopeptidase 11 [Source:HGNC Symbol;Acc:HGNC:7157]	-
ENSG00000134202	141.285	139.044	200.432	96.8253	80.9717	74.4873	160.253	84.0948	0.930706	7.35188e-05	0.00075744	GSTM3	1	109733932	109741038	-	4750	protein_coding	glutathione S-transferase mu 3 [Source:HGNC Symbol;Acc:HGNC:4635]	-
ENSG00000165633	2023.16	1954.56	2018.76	1549.2	1538.46	1615.64	1998.83	1567.77	0.350513	7.39739e-05	0.000761183	VSTM4	10	49014245	49115509	-	8633	protein_coding	V-set and transmembrane domain containing 4 [Source:HGNC Symbol;Acc:HGNC:26470]	-
ENSG00000011566	972.655	992.177	810.755	603.91	725.549	620.028	925.196	649.829	0.509605	7.46047e-05	0.000767057	MAP4K3	2	39249266	39437312	-	6067	protein_coding	mitogen-activated protein kinase kinase kinase kinase 3 [Source:HGNC Symbol;Acc:HGNC:6865]	-
ENSG00000083067	34.6004	30.7883	20.7654	0	1.06542	9.44206	28.718	3.50249	3.04452	7.46373e-05	0.000767057	TRPM3	9	70529063	71446904	-	19912	protein_coding	transient receptor potential cation channel subfamily M member 3 [Source:HGNC Symbol;Acc:HGNC:17992]	-
ENSG00000124406	894.804	898.819	709.637	578.955	592.372	592.751	834.42	588.026	0.504387	7.5431e-05	0.000773858	ATP8A1	4	42408373	42657105	-	11199	protein_coding	ATPase phospholipid transporting 8A1 [Source:HGNC Symbol;Acc:HGNC:13531]	-
ENSG00000142541	26340.5	29778.2	33215.7	23015.5	23199.5	21494.3	29778.1	22569.7	0.399876	7.54392e-05	0.000773858	RPL13A	19	49487554	49492308	+	2369	protein_coding	ribosomal protein L13a [Source:HGNC Symbol;Acc:HGNC:10304]	-
ENSG00000072422	253.736	295.965	269.048	143.741	173.663	190.939	272.916	169.448	0.688321	7.59264e-05	0.000778374	RHOBTB1	10	60869438	61001440	-	4841	protein_coding	Rho related BTB domain containing 1 [Source:HGNC Symbol;Acc:HGNC:18738]	-
ENSG00000215105	175.885	223.463	161.609	111.798	107.607	98.617	186.986	106.007	0.817129	7.61752e-05	0.000780442	TTC3P1	X	75740831	75746911	-	6081	processed_pseudogene	tetratricopeptide repeat domain 3 pseudogene 1 [Source:HGNC Symbol;Acc:HGNC:23318]	-
ENSG00000261888	53.8228	42.7063	47.8508	18.9658	14.9158	14.6876	48.1266	16.1898	1.5699	7.6238e-05	0.000780604	AC144831.1	17	83104255	83106910	+	2656	lincRNA	novel transcript	-
ENSG00000141542	193.185	221.477	204.946	108.804	134.243	129.041	206.536	124.029	0.736539	7.68061e-05	0.00078545	RAB40B	17	82654973	82698728	-	6194	protein_coding	RAB40B, member RAS oncogene family [Source:HGNC Symbol;Acc:HGNC:18284]	-
ENSG00000117335	4244.31	4204.09	4079.06	3240.15	3383.77	3406.48	4175.82	3343.47	0.320729	7.91598e-05	0.000807789	CD46	1	207752057	207795513	+	8708	protein_coding	CD46 molecule [Source:HGNC Symbol;Acc:HGNC:6953]	-
ENSG00000140199	508.433	605.834	481.217	367.337	387.812	312.637	531.828	355.929	0.57875	8.04401e-05	0.000819076	SLC12A6	15	34229996	34338060	-	10056	protein_coding	solute carrier family 12 member 6 [Source:HGNC Symbol;Acc:HGNC:10914]	-
ENSG00000197375	410.399	376.411	473.091	294.469	284.466	264.378	419.967	281.104	0.57976	8.11112e-05	0.000825402	SLC22A5	5	132369752	132395614	+	12788	protein_coding	solute carrier family 22 member 5 [Source:HGNC Symbol;Acc:HGNC:10969]	-
ENSG00000196458	942.86	1018	692.483	572.966	642.447	530.853	884.447	582.089	0.60308	8.16034e-05	0.000829902	ZNF605	12	132918308	132956306	-	10824	protein_coding	zinc finger protein 605 [Source:HGNC Symbol;Acc:HGNC:28068]	zf-C2H2
ENSG00000160325	315.248	204.593	491.148	201.636	129.981	156.319	336.996	162.645	1.05127	8.30187e-05	0.000843777	CACFD1	9	133459965	133470848	+	3520	protein_coding	calcium channel flower domain containing 1 [Source:HGNC Symbol;Acc:HGNC:1365]	-
ENSG00000250305	170.119	165.859	137.233	91.8343	87.3642	88.1259	157.737	89.1081	0.822609	8.40493e-05	0.000853206	TRMT9B	8	12945642	13031503	+	14668	protein_coding	tRNA methyltransferase 9B (putative) [Source:HGNC Symbol;Acc:HGNC:26725]	-
ENSG00000164463	632.418	579.018	538.999	347.373	455.999	387.124	583.478	396.832	0.556614	8.62767e-05	0.000873644	CREBRF	5	173056352	173139284	+	12333	protein_coding	CREB3 regulatory factor [Source:HGNC Symbol;Acc:HGNC:24050]	-
ENSG00000188483	402.71	314.835	472.188	287.481	191.775	223.462	396.578	234.239	0.75938	8.70292e-05	0.000880221	IER5L	9	129175552	129178262	-	2711	protein_coding	immediate early response 5 like [Source:HGNC Symbol;Acc:HGNC:23679]	-
ENSG00000210082	215900	240728	193272	160828	172451	164854	216633	166044	0.383684	8.79446e-05	0.000888938	MT-RNR2	MT	1671	3229	+	1559	Mt_rRNA	mitochondrially encoded 16S RNA [Source:HGNC Symbol;Acc:HGNC:7471]	-
ENSG00000130363	286.414	322.78	297.939	190.656	199.233	207.725	302.378	199.205	0.602096	8.83306e-05	0.000892295	RSPH3	6	158972871	159000187	-	6561	protein_coding	radial spoke head 3 homolog [Source:HGNC Symbol;Acc:HGNC:21054]	-
ENSG00000156675	1557.02	1550.34	1551.99	1178.87	1236.95	1219.07	1553.12	1211.63	0.358325	8.86576e-05	0.000894452	RAB11FIP1	8	37858618	37899467	-	9602	protein_coding	RAB11 family interacting protein 1 [Source:HGNC Symbol;Acc:HGNC:30265]	-
ENSG00000132849	4389.44	4265.66	3745.91	2892.78	3160.03	3356.13	4133.67	3136.31	0.398336	8.86703e-05	0.000894452	PATJ	1	61742406	62178675	+	11990	protein_coding	PATJ, crumbs cell polarity complex component [Source:HGNC Symbol;Acc:HGNC:28881]	-
ENSG00000213762	483.444	452.885	495.662	326.411	354.784	326.276	477.331	335.823	0.50789	8.8706e-05	0.000894452	ZNF134	19	57614233	57624723	+	5138	protein_coding	zinc finger protein 134 [Source:HGNC Symbol;Acc:HGNC:12918]	zf-C2H2
ENSG00000225342	59.5895	59.5902	74.0333	27.9496	29.8317	14.6876	64.4044	24.1563	1.41501	8.96186e-05	0.000902557	AC079630.1	12	40186009	40224915	-	2280	antisense	novel transcript, antisense to LRRK2	-
ENSG00000117461	247.008	239.354	263.631	165.701	166.205	144.778	249.998	158.895	0.654104	9.17439e-05	0.000922279	PIK3R3	1	46040140	46133036	-	7410	protein_coding	phosphoinositide-3-kinase regulatory subunit 3 [Source:HGNC Symbol;Acc:HGNC:8981]	-
ENSG00000139178	543.995	508.503	520.039	384.306	380.354	360.896	524.179	375.186	0.482383	9.29915e-05	0.000934255	C1RL	12	7089587	7109273	-	5014	protein_coding	complement C1r subcomponent like [Source:HGNC Symbol;Acc:HGNC:21265]	-
ENSG00000157470	240.28	272.129	212.169	153.723	159.813	122.747	241.526	145.427	0.730778	9.58007e-05	0.00095899	FAM81A	15	59372693	59523549	+	5578	protein_coding	family with sequence similarity 81 member A [Source:HGNC Symbol;Acc:HGNC:28379]	-
ENSG00000110497	754.481	653.506	834.229	579.953	479.438	489.938	747.405	516.443	0.533311	9.74271e-05	0.000973507	AMBRA1	11	46396414	46594125	-	7673	protein_coding	autophagy and beclin 1 regulator 1 [Source:HGNC Symbol;Acc:HGNC:25990]	-
ENSG00000099219	1034.17	1055.74	1123.14	779.593	819.306	835.097	1071.02	811.332	0.400978	9.7752e-05	0.000974991	ERMP1	9	5765076	5833117	-	6528	protein_coding	endoplasmic reticulum metallopeptidase 1 [Source:HGNC Symbol;Acc:HGNC:23703]	-
ENSG00000143344	83.6176	75.4809	81.2561	25.9532	46.8784	30.4244	80.1182	34.4186	1.22242	9.9794e-05	0.00099476	RGL1	1	183636085	183928531	+	5305	protein_coding	ral guanine nucleotide dissociation stimulator like 1 [Source:HGNC Symbol;Acc:HGNC:30281]	-
ENSG00000164187	647.796	620.731	488.439	368.335	424.036	395.517	585.656	395.963	0.564402	0.000100209	0.000998293	LMBRD2	5	36098412	36151961	-	8421	protein_coding	LMBR1 domain containing 2 [Source:HGNC Symbol;Acc:HGNC:25287]	-
ENSG00000167740	372.915	329.732	454.131	240.566	269.551	236.051	385.593	248.723	0.633855	0.000102222	0.00101652	CYB5D2	17	4143168	4187310	+	2182	protein_coding	cytochrome b5 domain containing 2 [Source:HGNC Symbol;Acc:HGNC:28471]	-
ENSG00000186867	550.723	539.291	522.748	406.267	364.373	385.026	537.587	385.222	0.480264	0.000103223	0.00102586	QRFPR	4	121329312	121381059	-	2160	protein_coding	pyroglutamylated RFamide peptide receptor [Source:HGNC Symbol;Acc:HGNC:15565]	-
ENSG00000113595	330.626	381.377	347.596	239.568	238.654	239.199	353.2	239.14	0.562283	0.000103973	0.00103207	TRIM23	5	65589680	65625975	-	4807	protein_coding	tripartite motif containing 23 [Source:HGNC Symbol;Acc:HGNC:660]	-
ENSG00000008277	165.313	223.463	168.832	94.8289	104.411	117.501	185.869	105.58	0.815585	0.000105092	0.00104007	ADAM22	7	87934143	88202889	+	12199	protein_coding	ADAM metallopeptidase domain 22 [Source:HGNC Symbol;Acc:HGNC:201]	-
ENSG00000163945	950.549	1014.03	972.365	652.822	747.923	772.15	978.98	724.298	0.435008	0.000106492	0.0010533	UVSSA	4	1347266	1395992	+	15773	protein_coding	UV stimulated scaffold protein A [Source:HGNC Symbol;Acc:HGNC:29304]	-
ENSG00000144445	1250.42	1395.4	959.725	712.714	883.231	832.999	1201.85	809.648	0.569733	0.000107965	0.00106596	KANSL1L	2	210021423	210171383	-	8491	protein_coding	KAT8 regulatory NSL complex subunit 1 like [Source:HGNC Symbol;Acc:HGNC:26310]	-
ENSG00000112972	3944.44	3970.69	3832.58	3018.55	3205.84	3193.51	3915.91	3139.3	0.318931	0.000109027	0.00107579	HMGCS1	5	43289395	43313512	-	4702	protein_coding	3-hydroxy-3-methylglutaryl-CoA synthase 1 [Source:HGNC Symbol;Acc:HGNC:5007]	-
ENSG00000053254	266.231	268.156	277.174	180.674	139.57	189.89	270.52	170.045	0.669219	0.000109986	0.00108461	FOXN3	14	89124871	89619149	-	11033	protein_coding	forkhead box N3 [Source:HGNC Symbol;Acc:HGNC:1928]	Fork
ENSG00000188026	333.509	311.855	344.887	239.568	218.411	201.431	330.084	219.803	0.586441	0.000110594	0.00108996	RILPL1	12	123470054	123533718	-	8670	protein_coding	Rab interacting lysosomal protein like 1 [Source:HGNC Symbol;Acc:HGNC:26814]	-
ENSG00000156381	516.122	383.364	646.437	371.33	269.551	273.82	515.308	304.9	0.757176	0.000112027	0.00110343	ANKRD9	14	102501760	102509799	-	7215	protein_coding	ankyrin repeat domain 9 [Source:HGNC Symbol;Acc:HGNC:20096]	-
ENSG00000102109	90.3454	50.6517	144.455	42.9225	20.2429	35.67	95.1508	32.9452	1.52982	0.000112418	0.00110663	PCSK1N	X	48831094	48835633	-	1363	protein_coding	proprotein convertase subtilisin/kexin type 1 inhibitor [Source:HGNC Symbol;Acc:HGNC:17301]	-
ENSG00000139597	108.607	162.88	158.901	92.8325	62.8596	52.4559	143.462	69.3827	1.04588	0.000112596	0.00110772	N4BP2L1	13	32400723	32428311	-	6053	protein_coding	NEDD4 binding protein 2 like 1 [Source:HGNC Symbol;Acc:HGNC:25037]	-
ENSG00000136205	1777.11	1765.86	1827.36	1350.56	1340.3	1482.4	1790.11	1391.09	0.363953	0.000113102	0.00111138	TNS3	7	47275154	47582558	-	11797	protein_coding	tensin 3 [Source:HGNC Symbol;Acc:HGNC:21616]	-
ENSG00000175183	475.755	445.933	443.297	330.404	313.233	322.079	454.995	321.905	0.498923	0.000114563	0.00112373	CSRP2	12	76858715	76879060	-	5873	protein_coding	cysteine and glycine rich protein 2 [Source:HGNC Symbol;Acc:HGNC:2470]	-
ENSG00000118762	2055.84	2046.92	1968.2	1518.26	1624.76	1627.18	2023.66	1590.07	0.347929	0.000115645	0.00113167	PKD2	4	88007668	88077777	+	5498	protein_coding	polycystin 2, transient receptor potential cation channel [Source:HGNC Symbol;Acc:HGNC:9009]	-
ENSG00000168938	598.779	656.485	675.329	446.195	469.849	485.741	643.531	467.262	0.462176	0.000118139	0.00115471	PPIC	5	123023250	123036741	-	2098	protein_coding	peptidylprolyl isomerase C [Source:HGNC Symbol;Acc:HGNC:9256]	-
ENSG00000134184	289.298	303.91	333.15	211.618	189.644	211.922	308.786	204.395	0.595356	0.000122508	0.0011953	GSTM1	1	109687814	109709039	+	2512	protein_coding	glutathione S-transferase mu 1 [Source:HGNC Symbol;Acc:HGNC:4632]	-
ENSG00000164010	454.611	465.797	512.816	369.333	272.747	322.079	477.741	321.386	0.571345	0.000123671	0.00120523	ERMAP	1	42817088	42844993	+	5756	protein_coding	erythroblast membrane associated protein (Scianna blood group) [Source:HGNC Symbol;Acc:HGNC:15743]	-
ENSG00000136997	3622.47	3380.75	3481.37	2833.89	2621.99	2855.7	3494.86	2770.53	0.335034	0.000124899	0.00121576	MYC	8	127735434	127741434	+	3001	protein_coding	MYC proto-oncogene, bHLH transcription factor [Source:HGNC Symbol;Acc:HGNC:7553]	bHLH
ENSG00000164050	932.288	889.88	1043.69	770.609	607.288	669.337	955.286	682.411	0.485129	0.000128286	0.00124654	PLXNB1	3	48403854	48430051	-	9733	protein_coding	plexin B1 [Source:HGNC Symbol;Acc:HGNC:9103]	-
ENSG00000140104	209.525	168.839	188.695	124.775	110.803	100.715	189.019	112.098	0.753245	0.000131874	0.00127766	CLBA1	14	104985775	105010482	+	5225	protein_coding	clathrin binding box of aftiphilin containing 1 [Source:HGNC Symbol;Acc:HGNC:20126]	-
ENSG00000116791	3861.79	4134.57	3685.42	2897.77	3170.68	3114.83	3893.92	3061.09	0.347157	0.000132812	0.00128524	CRYZ	1	74705482	74733408	-	4085	protein_coding	crystallin zeta [Source:HGNC Symbol;Acc:HGNC:2419]	-
ENSG00000144134	248.931	313.842	249.185	157.715	193.906	148.975	270.653	166.865	0.697612	0.000133519	0.00129058	RABL2A	2	113627229	113643396	+	6008	protein_coding	RAB, member of RAS oncogene family like 2A [Source:HGNC Symbol;Acc:HGNC:9799]	-
ENSG00000113269	1511.84	1625.82	1317.25	1054.1	1184.74	1048.07	1484.97	1095.64	0.43848	0.000133899	0.0012935	RNF130	5	179911651	180072118	-	12822	protein_coding	ring finger protein 130 [Source:HGNC Symbol;Acc:HGNC:18280]	-
ENSG00000104853	2493.15	2558.41	2518.94	2091.23	1971.02	1962.9	2523.5	2008.38	0.329265	0.000134352	0.00129712	CLPTM1	19	44954585	44993341	+	5229	protein_coding	CLPTM1, transmembrane protein [Source:HGNC Symbol;Acc:HGNC:2087]	-
ENSG00000151276	156.663	160.894	152.581	101.816	85.2334	86.0276	156.712	91.0258	0.782367	0.00013595	0.00130994	MAGI1	3	65353525	66038834	-	11649	protein_coding	membrane associated guanylate kinase, WW and PDZ domain containing 1 [Source:HGNC Symbol;Acc:HGNC:946]	-
ENSG00000122971	386.371	346.616	646.437	290.476	217.345	267.525	459.808	258.449	0.831675	0.000136769	0.00131662	ACADS	12	120725735	120740008	+	2648	protein_coding	acyl-CoA dehydrogenase short chain [Source:HGNC Symbol;Acc:HGNC:90]	-
ENSG00000147364	685.28	724.021	627.478	446.195	539.101	466.857	678.926	484.051	0.488166	0.000139076	0.00133495	FBXO25	8	406428	477967	+	11438	protein_coding	F-box protein 25 [Source:HGNC Symbol;Acc:HGNC:13596]	-
ENSG00000143418	2205.77	2244.56	2587.56	1744.85	1880.46	1764.62	2345.96	1796.64	0.385166	0.000139182	0.00133519	CERS2	1	150960583	150975004	-	4644	protein_coding	ceramide synthase 2 [Source:HGNC Symbol;Acc:HGNC:14076]	-
ENSG00000135677	4011.72	4011.41	4087.18	3164.29	3333.69	3290.03	4036.77	3262.67	0.307231	0.000140947	0.00135108	GNS	12	64713445	64759447	-	6284	protein_coding	glucosamine (N-acetyl)-6-sulfatase [Source:HGNC Symbol;Acc:HGNC:4422]	-
ENSG00000165983	1479.17	1722.16	1289.26	1019.16	1133.6	1088.98	1496.86	1080.58	0.469896	0.000141001	0.00135108	PTER	10	16436943	16513745	+	4003	protein_coding	phosphotriesterase related [Source:HGNC Symbol;Acc:HGNC:9590]	-
ENSG00000113916	326.781	327.746	297.036	199.64	230.13	206.676	317.188	212.149	0.580365	0.000143406	0.00137175	BCL6	3	187721377	187745727	-	5938	protein_coding	B cell CLL/lymphoma 6 [Source:HGNC Symbol;Acc:HGNC:1001]	ZBTB
ENSG00000132470	51.9006	44.6926	92.0903	26.9514	23.4392	12.5894	62.8945	20.9933	1.58353	0.000143999	0.00137584	ITGB4	17	75721328	75757818	+	6761	protein_coding	integrin subunit beta 4 [Source:HGNC Symbol;Acc:HGNC:6158]	-
ENSG00000065675	171.08	162.88	149.872	88.8397	94.8222	100.715	161.277	94.7924	0.766718	0.000144246	0.00137681	PRKCQ	10	6427143	6580301	-	3295	protein_coding	protein kinase C theta [Source:HGNC Symbol;Acc:HGNC:9410]	-
ENSG00000130413	56.7062	60.5834	59.5878	24.955	24.5046	23.0806	58.9591	24.18	1.28557	0.000146818	0.00139823	STK33	11	8391868	8594289	-	7599	protein_coding	serine/threonine kinase 33 [Source:HGNC Symbol;Acc:HGNC:14568]	-
ENSG00000188747	191.263	145.996	298.842	126.771	63.925	107.01	212.034	99.2354	1.09518	0.000147761	0.0014053	NOXA1	9	137423350	137434406	+	1678	protein_coding	NADPH oxidase activator 1 [Source:HGNC Symbol;Acc:HGNC:10668]	-
ENSG00000138028	22.1058	33.7678	34.3081	1.9964	7.45792	9.44206	30.0606	6.29879	2.26419	0.000148451	0.00141024	CGREF1	2	27098889	27119115	-	4039	protein_coding	cell growth regulator with EF-hand domain 1 [Source:HGNC Symbol;Acc:HGNC:16962]	-
ENSG00000183317	67.2785	70.5151	86.6732	41.9243	25.57	28.3262	74.8223	31.9402	1.22579	0.000149164	0.0014162	EPHA10	1	37713880	37765133	-	8152	protein_coding	EPH receptor A10 [Source:HGNC Symbol;Acc:HGNC:19987]	-
ENSG00000210140	1895.33	2168.09	2512.62	1770.8	1446.84	1485.55	2192.01	1567.73	0.483543	0.000149854	0.00142194	MT-TC	MT	5761	5826	-	66	Mt_tRNA	mitochondrially encoded tRNA cysteine [Source:HGNC Symbol;Acc:HGNC:7477]	-
ENSG00000135828	213.369	235.381	254.602	145.737	155.551	145.827	234.451	149.038	0.654365	0.00015035	0.00142583	RNASEL	1	182573634	182589256	-	6125	protein_coding	ribonuclease L [Source:HGNC Symbol;Acc:HGNC:10050]	-
ENSG00000197283	191.263	192.675	183.278	132.76	108.673	95.4697	189.072	112.301	0.74994	0.000151095	0.00143208	SYNGAP1	6	33419661	33457541	+	12129	protein_coding	synaptic Ras GTPase activating protein 1 [Source:HGNC Symbol;Acc:HGNC:11497]	-
ENSG00000168300	1336.92	1390.44	1059.94	889.395	896.016	948.402	1262.43	911.271	0.469858	0.000151945	0.00143766	PCMTD1	8	51817575	51899186	-	7323	protein_coding	protein-L-isoaspartate (D-aspartate) O-methyltransferase domain containing 1 [Source:HGNC Symbol;Acc:HGNC:30483]	-
ENSG00000001084	680.474	722.035	669.009	527.049	487.961	518.264	690.506	511.091	0.433598	0.000153246	0.00144767	GCLC	6	53497341	53616970	-	8646	protein_coding	glutamate-cysteine ligase catalytic subunit [Source:HGNC Symbol;Acc:HGNC:4311]	-
ENSG00000125124	745.83	772.686	726.791	486.123	572.129	580.162	748.436	546.138	0.454965	0.000153264	0.00144767	BBS2	16	56466836	56520283	-	8337	protein_coding	Bardet-Biedl syndrome 2 [Source:HGNC Symbol;Acc:HGNC:967]	-
ENSG00000079150	148.013	157.914	139.038	68.8757	87.3642	94.4206	148.322	83.5535	0.828863	0.000157179	0.00148043	FKBP7	2	178463664	178478600	-	3080	protein_coding	FK506 binding protein 7 [Source:HGNC Symbol;Acc:HGNC:3723]	-
ENSG00000145506	126.868	117.194	178.763	72.8685	63.925	83.9294	140.942	73.5743	0.939365	0.000157365	0.00148134	NKD2	5	1008829	1038943	+	2885	protein_coding	naked cuticle homolog 2 [Source:HGNC Symbol;Acc:HGNC:17046]	-
ENSG00000139354	2386.47	2618.99	2100.92	1540.22	1904.97	1767.76	2368.79	1737.65	0.447011	0.00015861	0.00149222	GAS2L3	12	100573683	100628286	+	6799	protein_coding	growth arrest specific 2 like 3 [Source:HGNC Symbol;Acc:HGNC:27475]	-
ENSG00000054598	624.729	542.271	638.312	458.173	405.924	425.942	601.771	430.013	0.484913	0.000158708	0.00149228	FOXC1	6	1609972	1613897	+	3926	protein_coding	forkhead box C1 [Source:HGNC Symbol;Acc:HGNC:3800]	Fork
ENSG00000137171	242.203	236.374	259.117	147.733	165.14	164.711	245.898	159.195	0.628337	0.000159428	0.00149651	KLC4	6	43040777	43075099	+	6421	protein_coding	kinesin light chain 4 [Source:HGNC Symbol;Acc:HGNC:21624]	-
ENSG00000013561	1445.53	1529.48	1410.24	1027.15	1142.13	1182.36	1461.75	1117.21	0.387891	0.000159716	0.00149836	RNF14	5	141958328	141990291	+	4987	protein_coding	ring finger protein 14 [Source:HGNC Symbol;Acc:HGNC:10058]	-
ENSG00000235109	145.129	192.675	150.775	83.8487	105.476	86.0276	162.86	91.7842	0.827331	0.000160559	0.00150457	ZSCAN31	6	28324693	28356271	-	4957	protein_coding	zinc finger and SCAN domain containing 31 [Source:HGNC Symbol;Acc:HGNC:14097]	zf-C2H2
ENSG00000141738	395.982	434.015	429.755	316.429	231.196	293.753	419.917	280.459	0.581432	0.000161403	0.00151077	GRB7	17	39737927	39747291	+	3597	protein_coding	growth factor receptor bound protein 7 [Source:HGNC Symbol;Acc:HGNC:4567]	-
ENSG00000170525	3816.61	3557.53	4776.96	3156.3	2780.74	2939.63	4050.37	2958.89	0.453094	0.000163952	0.00153204	PFKFB3	10	6144934	6254644	+	6114	protein_coding	6-phosphofructo-2-kinase/fructose-2,6-biphosphatase 3 [Source:HGNC Symbol;Acc:HGNC:8874]	-
ENSG00000204650	393.099	414.152	430.657	277.499	294.055	298.998	412.636	290.184	0.508425	0.000164934	0.00154034	LINC02210	17	45620328	45655156	+	15578	transcribed_unitary_pseudogene	long intergenic non-protein coding RNA 2210 [Source:HGNC Symbol;Acc:HGNC:26327]	-
ENSG00000090565	1248.5	1084.54	1385.87	995.204	792.671	862.375	1239.64	883.416	0.488746	0.00016542	0.0015432	RAB11FIP3	16	425619	523011	+	6317	protein_coding	RAB11 family interacting protein 3 [Source:HGNC Symbol;Acc:HGNC:17224]	-
ENSG00000131188	564.178	525.387	747.556	455.179	368.634	386.075	612.374	403.296	0.602835	0.000165426	0.0015432	PRR7	5	177446445	177456286	+	1772	protein_coding	proline rich 7, synaptic [Source:HGNC Symbol;Acc:HGNC:28130]	-
ENSG00000006468	58.6284	34.7609	38.8224	13.9748	18.1121	7.34382	44.0706	13.1436	1.74599	0.000169011	0.00157222	ETV1	7	13891228	13991425	-	9616	protein_coding	ETS variant 1 [Source:HGNC Symbol;Acc:HGNC:3490]	ETS
ENSG00000134030	313.326	287.026	354.818	214.613	184.317	225.56	318.39	208.163	0.613502	0.000170229	0.00158178	CTIF	18	48539046	48863217	+	8100	protein_coding	cap binding complex dependent translation initiation factor [Source:HGNC Symbol;Acc:HGNC:23925]	-
ENSG00000160007	3642.65	3358.9	3865.99	2930.71	2686.98	2890.32	3622.51	2836	0.353195	0.000170647	0.00158477	ARHGAP35	19	46918676	47005077	+	11245	protein_coding	Rho GTPase activating protein 35 [Source:HGNC Symbol;Acc:HGNC:4591]	-
ENSG00000159314	511.317	442.954	555.25	349.369	348.392	359.847	503.174	352.536	0.514038	0.000172203	0.00159677	ARHGAP27	17	45393902	45434421	-	10426	protein_coding	Rho GTPase activating protein 27 [Source:HGNC Symbol;Acc:HGNC:31813]	-
ENSG00000242588	141.285	185.723	153.484	74.8649	95.8876	99.6662	160.164	90.1395	0.829988	0.000172228	0.00159677	AC108010.1	7	128574751	128626473	+	1552	processed_transcript	novel transcript	-
ENSG00000174332	33.6393	26.8156	27.9882	1.9964	11.7196	4.19647	29.481	5.97082	2.31552	0.000172819	0.00160136	GLIS1	1	53506237	53738106	-	3113	protein_coding	GLIS family zinc finger 1 [Source:HGNC Symbol;Acc:HGNC:29525]	zf-C2H2
ENSG00000081800	15.3779	27.8088	15.3484	1.9964	3.19625	2.09823	19.5117	2.43029	3.00712	0.000173696	0.00160851	SLC13A1	7	123113531	123199986	-	4415	protein_coding	solute carrier family 13 member 1 [Source:HGNC Symbol;Acc:HGNC:10916]	-
ENSG00000100612	637.224	563.127	689.774	476.141	442.148	435.384	630.042	451.224	0.481922	0.000176915	0.00163474	DHRS7	14	60144120	60169856	-	3248	protein_coding	dehydrogenase/reductase 7 [Source:HGNC Symbol;Acc:HGNC:21524]	-
ENSG00000107331	608.39	546.243	703.317	454.18	414.447	440.629	619.317	436.419	0.505442	0.000180522	0.00166435	ABCA2	9	137007227	137028922	-	11514	protein_coding	ATP binding cassette subfamily A member 2 [Source:HGNC Symbol;Acc:HGNC:32]	-
ENSG00000187187	140.324	162.88	100.216	66.8793	72.4484	71.34	134.473	70.2226	0.935841	0.0001811	0.00166876	ZNF546	19	39984134	40021041	+	9007	protein_coding	zinc finger protein 546 [Source:HGNC Symbol;Acc:HGNC:28671]	zf-C2H2
ENSG00000198911	5052.62	4640.09	5465.83	4170.47	3674.62	3912.16	5052.84	3919.09	0.366605	0.000181969	0.00167584	SREBF2	22	41833079	41907308	+	7557	protein_coding	sterol regulatory element binding transcription factor 2 [Source:HGNC Symbol;Acc:HGNC:11290]	bHLH
ENSG00000142794	52.8617	58.597	33.4053	18.9658	10.6542	17.835	48.288	15.8183	1.60479	0.000183541	0.00168843	NBPF3	1	21440128	21485005	+	6812	protein_coding	NBPF member 3 [Source:HGNC Symbol;Acc:HGNC:25076]	-
ENSG00000102057	81.6953	66.5424	50.5594	26.9514	33.0279	17.835	66.2657	25.9381	1.35235	0.000183824	0.0016901	KCND1	X	48961378	48971569	-	5807	protein_coding	potassium voltage-gated channel subfamily D member 1 [Source:HGNC Symbol;Acc:HGNC:6237]	-
ENSG00000129048	154.741	152.948	125.496	93.8307	76.7101	70.2909	144.395	80.2772	0.844602	0.000185259	0.00170047	ACKR4	3	132597237	132618967	+	2273	protein_coding	atypical chemokine receptor 4 [Source:HGNC Symbol;Acc:HGNC:1611]	-
ENSG00000209082	352.732	356.548	287.105	168.696	230.13	231.855	332.128	210.227	0.660232	0.000186896	0.00171455	MT-TL1	MT	3230	3304	+	75	Mt_tRNA	mitochondrially encoded tRNA leucine 1 (UUA/G) [Source:HGNC Symbol;Acc:HGNC:7490]	-
ENSG00000077044	1273.49	1205.71	1253.15	988.217	921.586	984.072	1244.11	964.625	0.367021	0.000188591	0.00172817	DGKD	2	233354507	233472104	+	9771	protein_coding	diacylglycerol kinase delta [Source:HGNC Symbol;Acc:HGNC:2851]	-
ENSG00000151229	276.803	280.074	266.339	135.755	189.644	193.038	274.405	172.812	0.668348	0.00019045	0.00174329	SLC2A13	12	39755021	40106089	-	10027	protein_coding	solute carrier family 2 member 13 [Source:HGNC Symbol;Acc:HGNC:15956]	-
ENSG00000052841	1998.17	2014.15	1724.44	1465.36	1490.52	1467.72	1912.25	1474.53	0.374778	0.000191765	0.0017519	TTC17	11	43358932	43494933	+	11284	protein_coding	tetratricopeptide repeat domain 17 [Source:HGNC Symbol;Acc:HGNC:25596]	-
ENSG00000225828	267.192	201.613	255.505	168.696	128.916	144.778	241.437	147.463	0.710886	0.000191899	0.0017519	FAM229A	1	32361270	32364278	-	2845	protein_coding	family with sequence similarity 229 member A [Source:HGNC Symbol;Acc:HGNC:44652]	-
ENSG00000165802	1652.17	1520.54	1873.4	1379.51	1106.97	1202.29	1682.04	1229.59	0.452014	0.000193616	0.00176642	NSMF	9	137447573	137459334	-	4912	protein_coding	NMDA receptor synaptonuclear signaling and neuronal migration factor [Source:HGNC Symbol;Acc:HGNC:29843]	-
ENSG00000162769	582.44	545.25	568.793	402.274	406.989	433.286	565.494	414.183	0.449496	0.000194078	0.00176868	FLVCR1	1	212858255	212899363	+	6442	protein_coding	feline leukemia virus subgroup C cellular receptor 1 [Source:HGNC Symbol;Acc:HGNC:24682]	-
ENSG00000171121	131.674	156.921	112.856	64.8829	73.5138	79.7329	133.817	72.7099	0.879455	0.00019601	0.00178237	KCNMB3	3	179236691	179267002	-	8979	protein_coding	potassium calcium-activated channel subfamily M regulatory beta subunit 3 [Source:HGNC Symbol;Acc:HGNC:6287]	-
ENSG00000118960	505.55	522.407	590.461	411.258	292.99	385.026	539.473	363.091	0.570823	0.000196476	0.00178563	HS1BP3	2	20560448	20651089	-	9059	protein_coding	HCLS1 binding protein 3 [Source:HGNC Symbol;Acc:HGNC:24979]	-
ENSG00000182272	374.837	406.206	594.072	269.514	292.99	300.048	458.372	287.517	0.674073	0.000197263	0.00179179	B4GALNT4	11	369796	382116	+	3761	protein_coding	beta-1,4-N-acetyl-galactosaminyltransferase 4 [Source:HGNC Symbol;Acc:HGNC:26315]	-
ENSG00000127324	20.1836	14.8975	21.6683	2.9946	3.19625	1.04912	18.9165	2.41332	2.96974	0.00019801	0.00179662	TSPAN8	12	71125085	71441898	-	2519	protein_coding	tetraspanin 8 [Source:HGNC Symbol;Acc:HGNC:11855]	-
ENSG00000267680	210.486	245.313	253.7	125.773	163.009	154.22	236.499	147.667	0.680942	0.000199456	0.00180874	ZNF224	19	44094339	44109886	+	7104	protein_coding	zinc finger protein 224 [Source:HGNC Symbol;Acc:HGNC:13017]	zf-C2H2
ENSG00000143315	534.384	545.25	482.12	326.411	412.317	352.503	520.585	363.744	0.517487	0.000199997	0.00181266	PIGM	1	160024953	160031991	-	7039	protein_coding	phosphatidylinositol glycan anchor biosynthesis class M [Source:HGNC Symbol;Acc:HGNC:18858]	-
ENSG00000134775	2933.34	2854.37	2797.02	2333.79	2159.6	2355.27	2861.58	2282.89	0.325838	0.000203716	0.00184334	FHOD3	18	36297714	36780055	+	7965	protein_coding	formin homology 2 domain containing 3 [Source:HGNC Symbol;Acc:HGNC:26178]	-
ENSG00000084092	900.571	940.532	889.303	697.741	672.278	715.498	910.135	695.172	0.388483	0.000206753	0.0018698	NOA1	4	56963370	56978823	-	3415	protein_coding	nitric oxide associated 1 [Source:HGNC Symbol;Acc:HGNC:28473]	-
ENSG00000255277	20.1836	15.8907	17.1541	0	4.26167	0	17.7428	1.42056	3.67048	0.000210334	0.00190087	ABCC6P2	16	14820792	14824702	-	1077	transcribed_unprocessed_pseudogene	ATP binding cassette subfamily C member 6 pseudogene 2 [Source:HGNC Symbol;Acc:HGNC:33353]	-
ENSG00000095397	98.9955	87.399	99.313	55.8991	31.9625	49.3085	95.2358	45.7234	1.05644	0.000210418	0.00190087	WHRN	9	114402080	114505450	-	5542	protein_coding	whirlin [Source:HGNC Symbol;Acc:HGNC:16361]	-
ENSG00000168502	7249.74	6945.24	7633.56	6076.03	5450.68	5907.58	7276.18	5811.43	0.32429	0.000210759	0.00190291	MTCL1	18	8705661	8832778	+	12665	protein_coding	microtubule crosslinking factor 1 [Source:HGNC Symbol;Acc:HGNC:29121]	-
ENSG00000234184	172.041	163.873	155.289	65.8811	94.8222	112.256	163.734	90.9863	0.849311	0.000213281	0.00192159	LINC01781	1	80535755	80646788	+	709	lincRNA	long intergenic non-protein coding RNA 1781 [Source:HGNC Symbol;Acc:HGNC:52571]	-
ENSG00000111271	535.345	505.523	558.861	409.261	359.046	386.075	533.243	384.794	0.470619	0.000214787	0.00193296	ACAD10	12	111686056	111757107	+	8931	protein_coding	acyl-CoA dehydrogenase family member 10 [Source:HGNC Symbol;Acc:HGNC:21597]	-
ENSG00000177990	124.946	139.044	88.4789	53.9027	56.4671	68.1926	117.489	59.5208	0.979838	0.000216743	0.00194952	DPY19L2	12	63558913	63668939	-	5646	protein_coding	dpy-19 like 2 [Source:HGNC Symbol;Acc:HGNC:19414]	-
ENSG00000158457	247.008	228.429	296.133	182.67	122.523	161.564	257.19	155.586	0.724705	0.000218378	0.00196315	TSPAN33	7	129144892	129169697	+	2750	protein_coding	tetraspanin 33 [Source:HGNC Symbol;Acc:HGNC:28743]	-
ENSG00000213626	104.762	113.221	102.924	55.8991	56.4671	59.7997	106.969	57.3886	0.898069	0.000218696	0.00196495	LBH	2	30231369	30323730	+	4697	protein_coding	limb bud and heart development [Source:HGNC Symbol;Acc:HGNC:29532]	-
ENSG00000123636	880.387	1029.92	684.357	471.15	588.11	643.109	864.887	567.456	0.607866	0.000221783	0.0019873	BAZ2B	2	159318979	159616692	-	20370	protein_coding	bromodomain adjacent to zinc finger domain 2B [Source:HGNC Symbol;Acc:HGNC:963]	MBD
ENSG00000184677	460.377	433.022	454.131	281.492	335.606	332.57	449.177	316.556	0.505686	0.000223869	0.00200274	ZBTB40	1	22428838	22531157	+	9169	protein_coding	zinc finger and BTB domain containing 40 [Source:HGNC Symbol;Acc:HGNC:29045]	ZBTB
ENSG00000139679	131.674	104.283	106.536	56.8973	67.1213	58.7506	114.164	60.9231	0.906751	0.000224144	0.00200412	LPAR6	13	48389567	48444704	-	4348	protein_coding	lysophosphatidic acid receptor 6 [Source:HGNC Symbol;Acc:HGNC:15520]	-
ENSG00000021645	80.7342	93.358	72.2277	27.9496	51.14	29.3753	82.1066	36.155	1.18524	0.000225175	0.00201225	NRXN3	14	78170373	79868290	+	15535	protein_coding	neurexin 3 [Source:HGNC Symbol;Acc:HGNC:8010]	-
ENSG00000234771	338.315	303.91	276.271	225.593	198.168	172.055	306.165	198.605	0.623183	0.000228536	0.00203899	SLC25A25-AS1	9	128108581	128118693	-	6391	antisense	SLC25A25 antisense RNA 1 [Source:HGNC Symbol;Acc:HGNC:27844]	-
ENSG00000143674	3020.81	2844.44	2803.34	2302.84	2363.1	2297.57	2889.53	2321.17	0.315969	0.000228804	0.00204029	MAP3K21	1	233327768	233385148	+	7916	protein_coding	mitogen-activated protein kinase kinase kinase 21 [Source:HGNC Symbol;Acc:HGNC:29798]	-
ENSG00000077782	4891.15	4766.22	5213.93	4056.68	3848.29	4075.82	4957.1	3993.6	0.311856	0.000230455	0.00205059	FGFR1	8	38400215	38468834	-	13842	protein_coding	fibroblast growth factor receptor 1 [Source:HGNC Symbol;Acc:HGNC:3688]	-
ENSG00000178301	78.812	68.5287	93.8959	27.9496	50.0746	25.1788	80.4122	34.401	1.22883	0.000236782	0.00209684	AQP11	11	77589391	77610355	+	2396	protein_coding	aquaporin 11 [Source:HGNC Symbol;Acc:HGNC:19940]	-
ENSG00000078295	21.1447	16.8839	23.474	2.9946	0	5.24559	20.5009	2.74673	2.89521	0.000236917	0.00209684	ADCY2	5	7396208	7830081	+	17538	protein_coding	adenylate cyclase 2 [Source:HGNC Symbol;Acc:HGNC:233]	-
ENSG00000184949	197.991	188.702	167.929	106.807	126.785	103.863	184.874	112.485	0.716867	0.000238421	0.00210789	FAM227A	22	38578120	38656629	-	10781	protein_coding	family with sequence similarity 227 member A [Source:HGNC Symbol;Acc:HGNC:44197]	-
ENSG00000229028	158.585	160.894	121.884	94.8289	75.6446	76.5856	147.121	82.353	0.834544	0.000241244	0.00212995	KRT223P	17	40717235	40721932	-	1705	transcribed_unprocessed_pseudogene	keratin 223 pseudogene [Source:HGNC Symbol;Acc:HGNC:32968]	-
ENSG00000105223	1229.27	1043.82	1298.29	944.296	728.746	881.259	1190.46	851.433	0.483509	0.000241301	0.00212995	PLD3	19	40348456	40380439	+	5184	protein_coding	phospholipase D family member 3 [Source:HGNC Symbol;Acc:HGNC:17158]	-
ENSG00000146416	520.928	537.305	481.217	395.287	368.634	338.865	513.15	367.595	0.480467	0.000242147	0.00213401	AIG1	6	143060496	143340304	+	7677	protein_coding	androgen induced 1 [Source:HGNC Symbol;Acc:HGNC:21607]	-
ENSG00000148158	400.788	409.186	374.681	295.467	257.831	276.967	394.885	276.755	0.511904	0.000242817	0.00213877	SNX30	9	112750838	112881671	+	11578	protein_coding	sorting nexin family member 30 [Source:HGNC Symbol;Acc:HGNC:23685]	-
ENSG00000143162	567.062	507.51	604.004	395.287	420.84	396.566	559.525	404.231	0.46977	0.000248852	0.00218612	CREG1	1	167529117	167553805	-	3286	protein_coding	cellular repressor of E1A stimulated genes 1 [Source:HGNC Symbol;Acc:HGNC:2351]	-
ENSG00000176974	1714.64	1735.07	1818.33	1464.36	1356.28	1313.5	1756.01	1378.04	0.349607	0.000253533	0.00222371	SHMT1	17	18327860	18363563	-	7281	protein_coding	serine hydroxymethyltransferase 1 [Source:HGNC Symbol;Acc:HGNC:10850]	-
ENSG00000189143	2507.57	2090.62	3369.42	2038.32	1636.48	1674.39	2655.87	1783.06	0.574925	0.000255166	0.00223473	CLDN4	7	73799542	73832693	+	4702	protein_coding	claudin 4 [Source:HGNC Symbol;Acc:HGNC:2046]	-
ENSG00000084234	9240.22	9563.23	8000.12	6830.67	7265.08	6983.97	8934.52	7026.58	0.34652	0.000255194	0.00223473	APLP2	11	130068147	130144811	+	7463	protein_coding	amyloid beta precursor like protein 2 [Source:HGNC Symbol;Acc:HGNC:598]	-
ENSG00000278540	3354.31	3410.55	3445.26	2617.28	2827.62	2799.05	3403.37	2747.98	0.30871	0.000255382	0.0022352	ACACA	17	37084988	37406818	-	13008	protein_coding	acetyl-CoA carboxylase alpha [Source:HGNC Symbol;Acc:HGNC:84]	-
ENSG00000107798	1742.51	1906.89	1626.93	1154.92	1454.29	1320.84	1758.78	1310.02	0.425077	0.00025894	0.00226275	LIPA	10	89213569	89414557	-	4910	protein_coding	lipase A, lysosomal acid type [Source:HGNC Symbol;Acc:HGNC:6617]	-
ENSG00000169946	394.06	478.708	309.676	244.559	269.551	243.395	394.148	252.501	0.641562	0.00026054	0.00227314	ZFPM2	8	104590733	105804532	+	7775	protein_coding	zinc finger protein, FOG family member 2 [Source:HGNC Symbol;Acc:HGNC:16700]	-
ENSG00000164543	1386.9	1494.72	1207.1	879.413	1087.79	1023.94	1362.91	997.048	0.450959	0.000262027	0.00228491	STK17A	7	43582758	43650713	+	5099	protein_coding	serine/threonine kinase 17a [Source:HGNC Symbol;Acc:HGNC:11395]	-
ENSG00000130723	3583.06	3529.73	3549.09	2908.75	2869.17	2929.14	3553.96	2902.35	0.292198	0.00026226	0.00228574	PRRC2B	9	131373636	131500197	+	12390	protein_coding	proline rich coiled-coil 2B [Source:HGNC Symbol;Acc:HGNC:28121]	-
ENSG00000115840	631.457	639.601	564.279	452.184	446.41	454.268	611.779	450.954	0.439533	0.000265509	0.00231285	SLC25A12	2	171784370	171999859	-	5169	protein_coding	solute carrier family 25 member 12 [Source:HGNC Symbol;Acc:HGNC:10982]	-
ENSG00000110955	17336.7	17580.1	20676.1	15162.6	14324.5	14184.1	18531	14557.1	0.348238	0.000265897	0.00231456	ATP5F1B	12	56638175	56646068	-	2322	protein_coding	ATP synthase F1 subunit beta [Source:HGNC Symbol;Acc:HGNC:830]	-
ENSG00000135744	14.4168	5.95902	19.8626	0	1.06542	0	13.4128	0.355139	5.1771	0.000269145	0.00234083	AGT	1	230702523	230714297	-	2291	protein_coding	angiotensinogen [Source:HGNC Symbol;Acc:HGNC:333]	-
ENSG00000135775	905.377	924.641	791.796	563.982	624.335	711.302	873.938	633.206	0.464841	0.000269806	0.00234535	COG2	1	230642489	230693982	+	10938	protein_coding	component of oligomeric golgi complex 2 [Source:HGNC Symbol;Acc:HGNC:6546]	-
ENSG00000221826	14.4168	13.9044	24.3768	1.9964	2.13083	2.09823	17.566	2.07516	3.08496	0.000272551	0.00236673	PSG3	19	42721638	42740569	-	3486	protein_coding	pregnancy specific beta-1-glycoprotein 3 [Source:HGNC Symbol;Acc:HGNC:9520]	-
ENSG00000285410	370.993	406.206	383.709	305.449	243.981	244.444	386.97	264.625	0.547132	0.000277602	0.00240681	GABPB1-IT1	15	50348936	50354861	-	5926	sense_intronic	GABPB1 intronic transcript [Source:HGNC Symbol;Acc:HGNC:25469]	-
ENSG00000067369	1698.3	1619.86	1510.46	1235.77	1287.02	1262.09	1609.54	1261.63	0.351268	0.000279277	0.00242006	TP53BP1	15	43403061	43510728	-	12991	protein_coding	tumor protein p53 binding protein 1 [Source:HGNC Symbol;Acc:HGNC:11999]	-
ENSG00000179912	502.667	556.175	369.264	300.458	292.99	339.914	476.035	311.121	0.612711	0.000281065	0.00243301	R3HDM2	12	57253762	57431005	-	5903	protein_coding	R3H domain containing 2 [Source:HGNC Symbol;Acc:HGNC:29167]	-
ENSG00000154898	105.723	108.256	67.7134	42.9225	49.0092	43.0138	93.8974	44.9819	1.06036	0.000283945	0.0024541	CCDC144CP	17	20321164	20403557	+	8145	transcribed_processed_pseudogene	coiled-coil domain containing 144C, pseudogene [Source:HGNC Symbol;Acc:HGNC:29073]	-
ENSG00000152556	1335	1355.68	1694.64	1084.04	1045.17	1121.51	1461.77	1083.57	0.432273	0.00028586	0.00246936	PFKM	12	48105139	48146404	+	7318	protein_coding	phosphofructokinase, muscle [Source:HGNC Symbol;Acc:HGNC:8877]	-
ENSG00000076356	71.123	72.5014	70.422	26.9514	38.355	33.5718	71.3488	32.9594	1.11632	0.000289409	0.00249742	PLXNA2	1	208022242	208244320	-	13781	protein_coding	plexin A2 [Source:HGNC Symbol;Acc:HGNC:9100]	-
ENSG00000042980	32.6781	52.638	33.4053	13.9748	7.45792	14.6876	39.5738	12.0401	1.71189	0.000300107	0.00257899	ADAM28	8	24294040	24359018	+	9351	protein_coding	ADAM metallopeptidase domain 28 [Source:HGNC Symbol;Acc:HGNC:206]	-
ENSG00000104290	77.8509	59.5902	36.1138	12.9766	20.2429	27.2771	57.8516	20.1655	1.52176	0.000301722	0.00258885	FZD3	8	28494205	28574268	+	13787	protein_coding	frizzled class receptor 3 [Source:HGNC Symbol;Acc:HGNC:4041]	-
ENSG00000140740	4043.44	4180.25	4031.21	3301.04	3413.6	3304.72	4084.97	3339.79	0.290559	0.000302673	0.00259566	UQCRC2	16	21952660	21983660	+	5217	protein_coding	ubiquinol-cytochrome c reductase core protein 2 [Source:HGNC Symbol;Acc:HGNC:12586]	-
ENSG00000135899	618.962	592.922	449.617	347.373	406.989	378.731	553.834	377.698	0.551908	0.000303681	0.00260296	SP110	2	230167293	230225729	-	6865	protein_coding	SP110 nuclear body protein [Source:HGNC Symbol;Acc:HGNC:5401]	SAND
ENSG00000054965	1254.26	1260.33	1343.43	983.226	1018.54	1023.94	1286.01	1008.57	0.350876	0.000305436	0.00261395	FAM168A	11	73400487	73598189	-	7887	protein_coding	family with sequence similarity 168 member A [Source:HGNC Symbol;Acc:HGNC:28999]	-
ENSG00000145824	12.4946	18.8702	14.4455	0	0	2.09823	15.2701	0.699412	4.46144	0.000307549	0.0026283	CXCL14	5	135570679	135579279	-	1975	protein_coding	C-X-C motif chemokine ligand 14 [Source:HGNC Symbol;Acc:HGNC:10640]	-
ENSG00000149328	308.52	307.883	390.932	257.535	178.99	203.529	335.778	213.351	0.653849	0.000313386	0.0026737	GLB1L2	11	134331874	134378341	+	7280	protein_coding	galactosidase beta 1 like 2 [Source:HGNC Symbol;Acc:HGNC:25129]	-
ENSG00000115977	2366.28	2169.08	1950.15	1478.33	1643.94	1775.11	2161.84	1632.46	0.405225	0.000315295	0.0026886	AAK1	2	69457997	69674349	-	23608	protein_coding	AP2 associated kinase 1 [Source:HGNC Symbol;Acc:HGNC:19679]	-
ENSG00000110042	221.058	210.552	298.842	140.746	166.205	142.68	243.484	149.877	0.701935	0.00031642	0.00269681	DTX4	11	59171430	59208587	+	6072	protein_coding	deltex E3 ubiquitin ligase 4 [Source:HGNC Symbol;Acc:HGNC:29151]	-
ENSG00000172748	151.857	181.75	137.233	63.8847	102.28	94.4206	156.947	86.8618	0.854564	0.000319001	0.00271568	ZNF596	8	232137	264703	+	6008	protein_coding	zinc finger protein 596 [Source:HGNC Symbol;Acc:HGNC:27268]	zf-C2H2
ENSG00000168216	752.558	800.495	633.798	484.126	548.69	545.541	728.95	526.119	0.470184	0.000334845	0.0028349	LMBRD1	6	69675793	69867236	-	8791	protein_coding	LMBR1 domain containing 1 [Source:HGNC Symbol;Acc:HGNC:23038]	-
ENSG00000155629	176.846	166.853	185.986	82.8505	103.345	126.943	176.562	104.38	0.760158	0.000337745	0.00285216	PIK3AP1	10	96593312	96720514	-	5691	protein_coding	phosphoinositide-3-kinase adaptor protein 1 [Source:HGNC Symbol;Acc:HGNC:30034]	-
ENSG00000168575	920.755	825.324	931.737	693.748	680.802	666.19	892.605	680.246	0.392203	0.000339671	0.00286551	SLC20A2	8	42416475	42541926	-	6641	protein_coding	solute carrier family 20 member 2 [Source:HGNC Symbol;Acc:HGNC:10947]	-
ENSG00000188647	3719.54	3742.26	3209.62	2636.24	2971.45	2700.43	3557.14	2769.37	0.361107	0.000341017	0.0028754	PTAR1	9	69709522	69759959	-	12200	protein_coding	protein prenyltransferase alpha subunit repeat containing 1 [Source:HGNC Symbol;Acc:HGNC:30449]	-
ENSG00000230535	75.9286	45.6858	95.7016	28.9478	27.7009	33.5718	72.4387	30.0735	1.2709	0.000344867	0.00290049	BASP1P1	13	22897341	22898005	-	665	processed_pseudogene	brain abundant, membrane attached signal protein 1 pseudogene 1 [Source:HGNC Symbol;Acc:HGNC:39418]	-
ENSG00000225138	310.442	294.971	408.086	263.524	181.121	169.957	337.833	204.867	0.721165	0.000345466	0.00290405	SLC9A3-AS1	5	473236	480884	+	4302	processed_transcript	SLC9A3 antisense RNA 1 [Source:HGNC Symbol;Acc:HGNC:40550]	-
ENSG00000204616	18.2613	15.8907	15.3484	1.9964	0	3.14735	16.5001	1.71458	3.25849	0.000349342	0.00293218	TRIM31	6	30102897	30113106	-	3535	protein_coding	tripartite motif containing 31 [Source:HGNC Symbol;Acc:HGNC:16289]	-
ENSG00000259673	115.335	136.064	128.204	66.8793	69.2521	79.7329	126.534	71.9548	0.81468	0.000350302	0.00293708	IQCH-AS1	15	67403619	67521844	-	6732	lincRNA	IQCH antisense RNA 1 [Source:HGNC Symbol;Acc:HGNC:44104]	-
ENSG00000159200	322.937	331.719	317.802	192.652	235.457	236.051	324.152	221.387	0.550857	0.000350635	0.00293708	RCAN1	21	34513142	34615142	-	6990	protein_coding	regulator of calcineurin 1 [Source:HGNC Symbol;Acc:HGNC:3040]	-
ENSG00000113328	4605.7	5090.99	4447.42	3436.8	3984.66	3681.35	4714.7	3700.94	0.34928	0.000354469	0.0029647	CCNG1	5	163437569	163446151	+	3096	protein_coding	cyclin G1 [Source:HGNC Symbol;Acc:HGNC:1592]	-
ENSG00000016391	996.683	941.525	1022.02	823.514	714.895	700.81	986.743	746.406	0.402497	0.000363721	0.00302985	CHDH	3	53812335	53846390	-	7758	protein_coding	choline dehydrogenase [Source:HGNC Symbol;Acc:HGNC:24288]	-
ENSG00000131069	547.839	518.435	569.696	407.265	424.036	358.798	545.323	396.7	0.45936	0.00036409	0.0030314	ACSS2	20	34872146	34927962	+	5385	protein_coding	acyl-CoA synthetase short chain family member 2 [Source:HGNC Symbol;Acc:HGNC:15814]	-
ENSG00000263002	230.669	204.593	238.351	133.759	160.878	139.533	224.538	144.723	0.635081	0.000368801	0.00306754	ZNF234	19	44141557	44160309	+	5210	protein_coding	zinc finger protein 234 [Source:HGNC Symbol;Acc:HGNC:13027]	zf-C2H2
ENSG00000125734	1137.01	1003.1	1224.26	849.467	840.614	863.424	1121.46	851.168	0.398273	0.000373118	0.00310034	GPR108	19	6729914	6737603	-	3213	protein_coding	G protein-coupled receptor 108 [Source:HGNC Symbol;Acc:HGNC:17829]	-
ENSG00000151729	508.433	599.875	580.53	404.27	438.952	376.633	562.946	406.619	0.469446	0.000376253	0.00312013	SLC25A4	4	185143241	185150382	+	4844	protein_coding	solute carrier family 25 member 4 [Source:HGNC Symbol;Acc:HGNC:10990]	-
ENSG00000197226	5447.64	5310.48	5723.14	4647.61	4381	4418.88	5493.75	4482.5	0.293503	0.000382067	0.00316044	TBC1D9B	5	179862066	179907859	-	11473	protein_coding	TBC1 domain family member 9B [Source:HGNC Symbol;Acc:HGNC:29097]	-
ENSG00000109062	737.18	812.413	857.703	574.962	603.026	631.569	802.432	603.186	0.412198	0.000388987	0.00321447	SLC9A3R1	17	74748652	74769353	+	2315	protein_coding	SLC9A3 regulator 1 [Source:HGNC Symbol;Acc:HGNC:11075]	-
ENSG00000012232	1544.52	1507.63	1833.68	1286.68	1181.55	1255.79	1628.61	1241.34	0.39196	0.000390832	0.00322651	EXTL3	8	28600469	28755599	+	13220	protein_coding	exostosin like glycosyltransferase 3 [Source:HGNC Symbol;Acc:HGNC:3518]	-
ENSG00000157625	1184.1	1226.56	1054.52	774.602	935.437	888.602	1155.06	866.214	0.415243	0.00039754	0.00327699	TAB3	X	30827442	30975084	-	12711	protein_coding	TGF-beta activated kinase 1 (MAP3K7) binding protein 3 [Source:HGNC Symbol;Acc:HGNC:30681]	-
ENSG00000180767	24.028	21.8497	28.8911	4.99099	6.3925	6.2947	24.9229	5.89273	2.08425	0.000400253	0.0032928	CHST13	3	126524283	126543291	+	1789	protein_coding	carbohydrate sulfotransferase 13 [Source:HGNC Symbol;Acc:HGNC:21755]	-
ENSG00000164850	14.4168	25.8224	19.8626	0.998199	3.19625	5.24559	20.0339	3.14668	2.67956	0.00040956	0.0033576	GPER1	7	1082208	1093815	+	3149	protein_coding	G protein-coupled estrogen receptor 1 [Source:HGNC Symbol;Acc:HGNC:4485]	-
ENSG00000110002	29.7948	37.7405	36.1138	15.9712	6.3925	7.34382	34.5497	9.9025	1.79478	0.00040975	0.0033576	VWA5A	11	124115362	124147721	+	6403	protein_coding	von Willebrand factor A domain containing 5A [Source:HGNC Symbol;Acc:HGNC:6658]	-
ENSG00000162688	973.616	1001.12	789.99	578.955	712.764	695.565	921.574	662.428	0.476301	0.000413126	0.00338025	AGL	1	99850084	99924023	+	8434	protein_coding	amylo-alpha-1, 6-glucosidase, 4-alpha-glucanotransferase [Source:HGNC Symbol;Acc:HGNC:321]	-
ENSG00000108861	2885.29	2975.54	2873.76	2383.7	2318.35	2419.26	2911.53	2373.77	0.294523	0.000413488	0.00338155	DUSP3	17	43766121	43778988	-	5012	protein_coding	dual specificity phosphatase 3 [Source:HGNC Symbol;Acc:HGNC:3069]	-
ENSG00000113742	256.619	264.183	244.671	176.681	168.336	172.055	255.158	172.357	0.565366	0.000414484	0.00338553	CPEB4	5	173888280	173961976	+	10272	protein_coding	cytoplasmic polyadenylation element binding protein 4 [Source:HGNC Symbol;Acc:HGNC:21747]	-
ENSG00000136881	116.296	113.221	79.4504	49.9099	52.2055	57.7015	102.989	53.2723	0.949848	0.000414588	0.00338553	BAAT	9	101360417	101383519	-	3389	protein_coding	bile acid-CoA:amino acid N-acyltransferase [Source:HGNC Symbol;Acc:HGNC:932]	-
ENSG00000165240	274.881	317.814	268.145	182.67	194.971	203.529	286.947	193.724	0.566474	0.000414827	0.00338581	ATP7A	X	77910656	78050395	+	10920	protein_coding	ATPase copper transporting alpha [Source:HGNC Symbol;Acc:HGNC:869]	-
ENSG00000184307	716.997	740.905	680.746	518.065	582.783	494.134	712.882	531.661	0.423139	0.000417255	0.00340061	ZDHHC23	3	113947901	113965401	+	7138	protein_coding	zinc finger DHHC-type containing 23 [Source:HGNC Symbol;Acc:HGNC:28654]	-
ENSG00000166548	669.902	580.011	704.22	490.115	444.279	495.183	651.378	476.526	0.451259	0.00041974	0.00341918	TK2	16	66508003	66552544	-	7169	protein_coding	thymidine kinase 2, mitochondrial [Source:HGNC Symbol;Acc:HGNC:11831]	-
ENSG00000083937	1345.57	1493.73	1100.57	833.496	1034.52	962.041	1313.29	943.352	0.477212	0.000432179	0.00350844	CHMP2B	3	87227271	87255548	+	3106	protein_coding	charged multivesicular body protein 2B [Source:HGNC Symbol;Acc:HGNC:24537]	-
ENSG00000043143	1415.73	1371.57	1665.75	1210.81	1069.68	1093.18	1484.35	1124.56	0.400597	0.000439942	0.00356622	JADE2	5	134524312	134583230	+	9877	protein_coding	jade family PHD finger 2 [Source:HGNC Symbol;Acc:HGNC:22984]	-
ENSG00000224081	25.9503	43.6995	29.7939	5.98919	12.785	9.44206	33.1479	9.40542	1.82118	0.000447722	0.00362751	SLC44A3-AS1	1	94613814	94855426	-	10245	transcribed_processed_pseudogene	SLC44A3 antisense RNA 1 [Source:HGNC Symbol;Acc:HGNC:49057]	-
ENSG00000160767	657.407	641.588	869.44	588.937	435.756	425.942	722.812	483.545	0.579873	0.000448145	0.00362917	FAM189B	1	155247205	155255483	-	4468	protein_coding	family with sequence similarity 189 member B [Source:HGNC Symbol;Acc:HGNC:1233]	-
ENSG00000135503	459.416	439.974	496.565	329.406	354.784	331.521	465.319	338.57	0.459495	0.000456353	0.00368663	ACVR1B	12	51951667	51997078	+	5690	protein_coding	activin A receptor type 1B [Source:HGNC Symbol;Acc:HGNC:172]	-
ENSG00000204116	418.088	487.646	414.406	298.461	327.083	316.833	440.047	314.126	0.486092	0.000458868	0.00370334	CHIC1	X	73563200	73687102	+	6939	protein_coding	cysteine rich hydrophobic domain 1 [Source:HGNC Symbol;Acc:HGNC:1934]	-
ENSG00000141519	81.6953	94.3511	77.6447	47.9135	35.1588	44.0629	84.5637	42.3784	0.994114	0.000460379	0.00371372	CCDC40	17	80036632	80100613	+	9961	protein_coding	coiled-coil domain containing 40 [Source:HGNC Symbol;Acc:HGNC:26090]	-
ENSG00000148702	13.4557	18.8702	19.8626	2.9946	3.19625	1.04912	17.3962	2.41332	2.84802	0.000462785	0.0037295	HABP2	10	113550837	113589602	+	3657	protein_coding	hyaluronan binding protein 2 [Source:HGNC Symbol;Acc:HGNC:4798]	-
ENSG00000203952	46.1338	33.7678	18.0569	8.98379	7.45792	9.44206	32.6528	8.62792	1.91685	0.000466455	0.00375361	CCDC160	X	134237047	134246207	+	1790	protein_coding	coiled-coil domain containing 160 [Source:HGNC Symbol;Acc:HGNC:37286]	-
ENSG00000111907	3888.7	4141.52	3370.32	2779.98	3104.63	2972.15	3800.18	2952.25	0.364176	0.00046947	0.00377237	TPD52L1	6	125119049	125264407	+	7595	protein_coding	tumor protein D52 like 1 [Source:HGNC Symbol;Acc:HGNC:12006]	-
ENSG00000162817	98.0344	80.4468	106.536	52.9045	44.7475	51.4068	95.0057	49.6863	0.935643	0.00047046	0.00377849	C1orf115	1	220689845	220699157	+	3413	protein_coding	chromosome 1 open reading frame 115 [Source:HGNC Symbol;Acc:HGNC:25873]	-
ENSG00000258839	91.3066	66.5424	92.9931	49.9099	39.4204	28.3262	83.614	39.2188	1.0912	0.000471524	0.00378155	MC1R	16	89912119	89920977	+	5566	protein_coding	melanocortin 1 receptor [Source:HGNC Symbol;Acc:HGNC:6929]	-
ENSG00000126602	3069.82	3342.02	3224.96	2576.35	2691.24	2548.31	3212.27	2605.3	0.30215	0.000473829	0.00379636	TRAP1	16	3651639	3717597	-	5227	protein_coding	TNF receptor associated protein 1 [Source:HGNC Symbol;Acc:HGNC:16264]	-
ENSG00000263874	122.062	126.133	156.192	65.8811	87.3642	77.6347	134.796	76.96	0.81115	0.000481722	0.00385029	LINC00672	17	38925168	38929384	+	3692	protein_coding	long intergenic non-protein coding RNA 672 [Source:HGNC Symbol;Acc:HGNC:44353]	-
ENSG00000213462	393.099	360.521	291.619	245.557	230.13	231.855	348.413	235.847	0.561862	0.000494513	0.00394302	ERV3-1	7	64990809	65006743	-	4574	protein_coding	endogenous retrovirus group 3 member 1, envelope [Source:HGNC Symbol;Acc:HGNC:3454]	-
ENSG00000117500	2594.07	2868.27	2232.74	1687.95	2172.39	1802.38	2565.03	1887.57	0.442426	0.000495632	0.00395004	TMED5	1	93149742	93180728	-	9423	protein_coding	transmembrane p24 trafficking protein 5 [Source:HGNC Symbol;Acc:HGNC:24251]	-
ENSG00000052802	3739.72	3529.73	3389.28	2857.84	2941.62	2864.09	3552.91	2887.85	0.298968	0.000496537	0.00395505	MSMO1	4	165327623	165343160	+	2892	protein_coding	methylsterol monooxygenase 1 [Source:HGNC Symbol;Acc:HGNC:10545]	-
ENSG00000185946	733.336	843.201	496.565	417.247	468.784	470.005	691.034	452.012	0.611858	0.000496789	0.00395505	RNPC3	1	103525691	103555239	+	6867	protein_coding	RNA binding region (RNP1, RRM) containing 3 [Source:HGNC Symbol;Acc:HGNC:18666]	-
ENSG00000250091	187.419	198.634	195.918	117.787	137.439	118.55	193.99	124.592	0.639413	0.000498658	0.00396653	DNAH10OS	12	123925461	123934984	-	6003	antisense	dynein axonemal heavy chain 10 opposite strand [Source:HGNC Symbol;Acc:HGNC:37121]	-
ENSG00000183853	13694.1	12821.8	14404	11161.9	10717	11499.4	13640	11126.1	0.293922	0.00050128	0.00398548	KIRREL1	1	157993273	158100262	+	7872	protein_coding	kirre like nephrin family adhesion molecule 1 [Source:HGNC Symbol;Acc:HGNC:15734]	-
ENSG00000133872	2057.76	2104.53	2157.8	1709.91	1715.32	1704.82	2106.7	1710.02	0.301037	0.000507224	0.00402887	SARAF	8	30063012	30083208	-	2990	protein_coding	store-operated calcium entry associated regulatory factor [Source:HGNC Symbol;Acc:HGNC:28789]	-
ENSG00000143612	3134.22	3067.9	3433.52	2635.24	2617.73	2509.49	3211.88	2587.49	0.311984	0.000511156	0.00405233	C1orf43	1	154206696	154220637	-	2670	protein_coding	chromosome 1 open reading frame 43 [Source:HGNC Symbol;Acc:HGNC:29876]	-
ENSG00000253771	24.028	21.8497	18.9598	4.99099	5.32709	3.14735	21.6125	4.48848	2.26602	0.000511658	0.00405437	TPTE2P1	13	24924677	24968487	-	3790	transcribed_unprocessed_pseudogene	transmembrane phosphoinositide 3-phosphatase and tensin homolog 2 pseudogene 1 [Source:HGNC Symbol;Acc:HGNC:35196]	-
ENSG00000018510	4266.42	4265.66	4129.62	3183.26	3614.96	3447.4	4220.57	3415.21	0.305542	0.000518347	0.00410346	AGPS	2	177392644	177559299	+	8965	protein_coding	alkylglycerone phosphate synthase [Source:HGNC Symbol;Acc:HGNC:327]	-
ENSG00000078804	182.613	146.989	167.026	104.811	73.5138	112.256	165.543	96.8601	0.772537	0.000522141	0.00412801	TP53INP2	20	34704290	34713439	+	4228	protein_coding	tumor protein p53 inducible nuclear protein 2 [Source:HGNC Symbol;Acc:HGNC:16104]	-
ENSG00000140297	464.222	499.564	440.589	344.378	338.803	345.16	468.125	342.78	0.449067	0.00052559	0.0041521	GCNT3	15	59594875	59640239	+	6475	protein_coding	glucosaminyl (N-acetyl) transferase 3, mucin type [Source:HGNC Symbol;Acc:HGNC:4205]	-
ENSG00000090857	1762.7	1792.67	1778.61	1303.65	1455.36	1476.11	1777.99	1411.71	0.333022	0.000525743	0.0041521	PDPR	16	70113626	70162537	+	10385	protein_coding	pyruvate dehydrogenase phosphatase regulatory subunit [Source:HGNC Symbol;Acc:HGNC:30264]	-
ENSG00000100060	248.931	184.73	264.534	163.705	139.57	131.14	232.731	144.805	0.684874	0.000535614	0.00422602	MFNG	22	37469063	37486401	-	3042	protein_coding	MFNG O-fucosylpeptide 3-beta-N-acetylglucosaminyltransferase [Source:HGNC Symbol;Acc:HGNC:7038]	-
ENSG00000173818	330.626	325.76	413.503	278.497	210.953	220.315	356.63	236.588	0.591853	0.000536145	0.0042282	ENDOV	17	80415165	80438086	+	7253	protein_coding	endonuclease V [Source:HGNC Symbol;Acc:HGNC:26640]	-
ENSG00000241769	30.7559	33.7678	51.4622	15.9712	11.7196	10.4912	38.662	12.7273	1.60233	0.000542342	0.00427097	LINC00893	X	149527591	149540959	-	3604	antisense	long intergenic non-protein coding RNA 893 [Source:HGNC Symbol;Acc:HGNC:44265]	-
ENSG00000179277	163.391	183.736	208.557	122.778	115.065	111.206	185.228	116.35	0.671188	0.000555191	0.0043618	MEIS3P1	17	15786618	15787575	+	958	processed_pseudogene	Meis homeobox 3 pseudogene 1 [Source:HGNC Symbol;Acc:HGNC:7002]	-
ENSG00000127129	2566.19	2116.45	3011.89	2104.2	1582.14	1789.79	2564.84	1825.38	0.490699	0.000555982	0.00436594	EDN2	1	41478775	41484673	-	1639	protein_coding	endothelin 2 [Source:HGNC Symbol;Acc:HGNC:3177]	-
ENSG00000283709	38.4449	44.6926	42.4337	8.98379	22.3738	11.5403	41.8571	14.2993	1.55497	0.000556452	0.00436757	FAM238C	10	26931206	26944418	-	5545	transcribed_unprocessed_pseudogene	family with sequence similarity 238 member C [Source:HGNC Symbol;Acc:HGNC:24672]	-
ENSG00000153246	82.6565	92.3648	65.0049	35.9351	40.4859	41.9647	80.0087	39.4619	1.01885	0.000565676	0.00442948	PLA2R1	2	159932006	160062610	-	15357	protein_coding	phospholipase A2 receptor 1 [Source:HGNC Symbol;Acc:HGNC:9042]	-
ENSG00000184898	503.628	517.442	405.378	303.452	345.195	353.553	475.482	334.067	0.508955	0.000572243	0.00447391	RBM43	2	151247940	151261879	-	4717	protein_coding	RNA binding motif protein 43 [Source:HGNC Symbol;Acc:HGNC:24790]	-
ENSG00000143198	2051.99	1839.35	2063	1679.97	1470.28	1521.22	1984.78	1557.15	0.35002	0.000576782	0.00450156	MGST3	1	165630861	165661796	+	8401	protein_coding	microsomal glutathione S-transferase 3 [Source:HGNC Symbol;Acc:HGNC:7064]	-
ENSG00000114054	1190.83	1190.81	1234.19	945.294	976.988	952.599	1205.28	958.293	0.331009	0.000581522	0.00453428	PCCB	3	136250306	136337896	+	7532	protein_coding	propionyl-CoA carboxylase subunit beta [Source:HGNC Symbol;Acc:HGNC:8654]	-
ENSG00000133056	346.965	335.691	344.887	258.533	251.439	197.234	342.514	235.735	0.538656	0.000588391	0.00458354	PIK3C2B	1	204422628	204494724	-	9414	protein_coding	phosphatidylinositol-4-phosphate 3-kinase catalytic subunit type 2 beta [Source:HGNC Symbol;Acc:HGNC:8972]	-
ENSG00000166432	405.593	384.357	251.894	184.667	256.766	198.283	347.281	213.239	0.703444	0.000590879	0.00459733	ZMAT1	X	101882288	101932031	-	7514	protein_coding	zinc finger matrin-type 1 [Source:HGNC Symbol;Acc:HGNC:29377]	-
ENSG00000228492	69.2008	70.5151	52.365	26.9514	35.1588	24.1297	64.027	28.7466	1.15505	0.000597223	0.00463926	RAB11FIP1P1	X	74202834	74204595	+	1762	processed_pseudogene	RAB11 family interacting protein 1 pseudogene 1 [Source:HGNC Symbol;Acc:HGNC:42366]	-
ENSG00000231074	649.718	744.877	578.724	480.133	480.503	484.692	657.773	481.776	0.448548	0.000599296	0.00465317	HCG18	6	30287397	30327150	-	13918	antisense	HLA complex group 18 [Source:HGNC Symbol;Acc:HGNC:31337]	-
ENSG00000107186	859.243	866.044	748.459	671.788	596.634	592.751	824.582	620.391	0.409722	0.000611013	0.00473086	MPDZ	9	13105704	13279590	-	11273	protein_coding	multiple PDZ domain crumbs cell polarity complex component [Source:HGNC Symbol;Acc:HGNC:7208]	-
ENSG00000118308	24.028	20.8566	12.6398	2.9946	5.32709	0	19.1748	2.77389	2.79028	0.000633058	0.00488329	LRMP	12	25004342	25108334	+	6610	protein_coding	lymphoid restricted membrane protein [Source:HGNC Symbol;Acc:HGNC:6690]	-
ENSG00000101350	1797.3	1861.2	1821.94	1397.48	1505.43	1509.68	1826.81	1470.86	0.312788	0.000634826	0.00489466	KIF3B	20	32277664	32335011	+	6103	protein_coding	kinesin family member 3B [Source:HGNC Symbol;Acc:HGNC:6320]	-
ENSG00000174599	25.9503	26.8156	35.211	8.98379	10.6542	5.24559	29.3256	8.29452	1.82348	0.000638093	0.00491527	TRAM1L1	4	117083554	117085576	-	2023	protein_coding	translocation associated membrane protein 1 like 1 [Source:HGNC Symbol;Acc:HGNC:28371]	-
ENSG00000242950	42.2894	30.7883	43.3366	12.9766	13.8504	14.6876	38.8047	13.8382	1.48975	0.000641845	0.00493729	ERVW-1	7	92468380	92477986	-	6130	protein_coding	endogenous retrovirus group W member 1, envelope [Source:HGNC Symbol;Acc:HGNC:13525]	-
ENSG00000106927	123.985	95.3443	130.913	55.8991	66.0559	72.3891	116.747	64.7814	0.852154	0.00064445	0.00495273	AMBP	9	114060127	114078472	-	2041	protein_coding	alpha-1-microglobulin/bikunin precursor [Source:HGNC Symbol;Acc:HGNC:453]	-
ENSG00000160058	2105.82	1760.89	2100.02	1648.03	1482	1484.5	1988.91	1538.17	0.370803	0.000645728	0.00496026	BSDC1	1	32365103	32394731	-	6271	protein_coding	BSD domain containing 1 [Source:HGNC Symbol;Acc:HGNC:25501]	-
ENSG00000214029	399.827	517.442	319.607	262.526	266.354	280.114	412.292	269.665	0.611477	0.000661433	0.00506915	ZNF891	12	133106817	133130473	-	15455	protein_coding	zinc finger protein 891 [Source:HGNC Symbol;Acc:HGNC:38709]	zf-C2H2
ENSG00000251141	90.3454	71.5082	67.7134	28.9478	33.0279	47.2103	76.5224	36.3953	1.07316	0.000671143	0.00513407	MRPS30-DT	5	44744900	44808777	-	2211	antisense	MRPS30 divergent transcript [Source:HGNC Symbol;Acc:HGNC:53420]	-
ENSG00000153132	59.5895	49.6585	30.6968	9.98199	21.3083	17.835	46.6483	16.3751	1.51291	0.000674316	0.00515597	CLGN	4	140388455	140427968	-	3127	protein_coding	calmegin [Source:HGNC Symbol;Acc:HGNC:2060]	-
ENSG00000180422	38.4449	45.6858	45.1423	16.9694	20.2429	11.5403	43.091	16.2509	1.40731	0.000680942	0.00519944	LINC00304	16	89159146	89164245	+	3961	lincRNA	long intergenic non-protein coding RNA 304 [Source:HGNC Symbol;Acc:HGNC:26713]	-
ENSG00000174428	220.097	199.627	281.688	156.717	144.897	147.926	233.804	149.846	0.642877	0.000684613	0.00522026	GTF2IRD2B	7	75092573	75149817	+	5672	protein_coding	GTF2I repeat domain containing 2B [Source:HGNC Symbol;Acc:HGNC:33125]	GTF2I
ENSG00000197557	322.937	303.91	291.619	217.607	215.214	214.02	306.155	215.614	0.505482	0.000691372	0.00526937	TTC30A	2	177612992	177618966	-	5975	protein_coding	tetratricopeptide repeat domain 30A [Source:HGNC Symbol;Acc:HGNC:25853]	-
ENSG00000176945	23.0669	27.8088	18.9598	3.99279	3.19625	8.39294	23.2785	5.194	2.16387	0.000692168	0.00527301	MUC20	3	195720882	195741123	+	4249	protein_coding	mucin 20, cell surface associated [Source:HGNC Symbol;Acc:HGNC:23282]	-
ENSG00000160862	15.3779	13.9044	10.8341	0	0	2.09823	13.3722	0.699412	4.2695	0.000703685	0.00535582	AZGP1	7	99966720	99976157	-	2699	protein_coding	alpha-2-glycoprotein 1, zinc-binding [Source:HGNC Symbol;Acc:HGNC:910]	-
ENSG00000163617	337.354	322.78	250.991	175.683	209.887	217.167	303.708	200.912	0.595948	0.000704473	0.00535706	CCDC191	3	113964137	114056613	-	5303	protein_coding	coiled-coil domain containing 191 [Source:HGNC Symbol;Acc:HGNC:29272]	-
ENSG00000146414	498.822	472.749	375.584	271.51	332.41	326.276	449.052	310.065	0.534242	0.000704494	0.00535706	SHPRH	6	145864245	145964423	-	17637	protein_coding	SNF2 histone linker PHD RING helicase [Source:HGNC Symbol;Acc:HGNC:19336]	-
ENSG00000247134	115.335	108.256	88.4789	56.8973	46.8784	65.0453	104.023	56.2737	0.884807	0.000705502	0.00536227	AC090204.1	8	32996178	33044855	+	765	lincRNA	novel transcript	-
ENSG00000204528	47.095	47.6722	71.3248	24.955	23.4392	22.0315	55.364	23.4752	1.23943	0.000712397	0.00540972	PSORS1C3	6	31173735	31177899	-	593	sense_intronic	psoriasis susceptibility 1 candidate 3 [Source:HGNC Symbol;Acc:HGNC:17203]	-
ENSG00000247828	247.008	244.32	207.654	122.778	151.289	174.153	232.994	149.407	0.641478	0.000713016	0.00541194	TMEM161B-AS1	5	88268895	88436685	+	4439	antisense	TMEM161B antisense RNA 1 [Source:HGNC Symbol;Acc:HGNC:43839]	-
ENSG00000213468	253.736	237.368	173.346	133.759	128.916	152.122	221.483	138.265	0.678631	0.000713689	0.00541457	FIRRE	X	131688779	131830643	-	9262	processed_transcript	firre intergenic repeating RNA element [Source:HGNC Symbol;Acc:HGNC:49627]	-
ENSG00000116117	261.425	243.327	231.128	158.714	183.252	152.122	245.293	164.696	0.574879	0.000719973	0.00545724	PARD3B	2	204545793	205620162	+	10382	protein_coding	par-3 family cell polarity regulator beta [Source:HGNC Symbol;Acc:HGNC:14446]	-
ENSG00000198947	87.4621	124.146	74.0333	35.9351	59.6634	43.0138	95.2139	46.2041	1.04355	0.000731163	0.00553447	DMD	X	31097677	33339441	-	18910	protein_coding	dystrophin [Source:HGNC Symbol;Acc:HGNC:2928]	-
ENSG00000196482	24.028	19.8634	22.5711	0.998199	6.3925	6.2947	22.1542	4.5618	2.29203	0.000735979	0.00556838	ESRRG	1	216503246	217137755	-	10912	protein_coding	estrogen related receptor gamma [Source:HGNC Symbol;Acc:HGNC:3474]	ESR-like
ENSG00000254726	152.818	103.29	181.472	91.8343	78.8409	70.2909	145.86	80.322	0.861577	0.0007478	0.00564751	MEX3A	1	156072013	156081998	-	6124	protein_coding	mex-3 RNA binding family member A [Source:HGNC Symbol;Acc:HGNC:33482]	-
ENSG00000148730	2028.93	2090.62	2101.82	1684.96	1730.24	1660.75	2073.79	1691.98	0.293608	0.000754783	0.00569246	EIF4EBP2	10	70404379	70428618	+	7257	protein_coding	eukaryotic translation initiation factor 4E binding protein 2 [Source:HGNC Symbol;Acc:HGNC:3289]	-
ENSG00000132549	1815.56	1934.7	1606.16	1218.8	1445.77	1436.24	1785.47	1366.94	0.385349	0.000760314	0.00572636	VPS13B	8	99013266	99877580	+	16716	protein_coding	vacuolar protein sorting 13 homolog B [Source:HGNC Symbol;Acc:HGNC:2183]	-
ENSG00000197006	2825.7	2973.55	2618.25	2083.24	2371.62	2249.31	2805.83	2234.72	0.328326	0.000761418	0.00573207	METTL9	16	21597218	21657473	+	7035	protein_coding	methyltransferase like 9 [Source:HGNC Symbol;Acc:HGNC:24586]	-
ENSG00000143412	51.9006	78.4604	75.839	35.9351	25.57	33.5718	68.7333	31.6923	1.11533	0.000762951	0.00573512	ANXA9	1	150982017	150995634	+	1826	protein_coding	annexin A9 [Source:HGNC Symbol;Acc:HGNC:547]	-
ENSG00000171105	265.27	272.129	303.356	196.645	180.056	203.529	280.251	193.41	0.535379	0.000763108	0.00573512	INSR	19	7112255	7294034	-	10451	protein_coding	insulin receptor [Source:HGNC Symbol;Acc:HGNC:6091]	-
ENSG00000100583	63.434	58.597	55.0736	11.9784	31.9625	28.3262	59.0349	24.089	1.29804	0.000763207	0.00573512	SAMD15	14	77376689	77391497	+	2616	protein_coding	sterile alpha motif domain containing 15 [Source:HGNC Symbol;Acc:HGNC:18631]	-
ENSG00000171988	2251.91	2549.47	1618.8	1293.67	1626.89	1555.84	2140.06	1492.13	0.52016	0.000768298	0.00577076	JMJD1C	10	63167221	63521850	-	11066	protein_coding	jumonji domain containing 1C [Source:HGNC Symbol;Acc:HGNC:12313]	-
ENSG00000171160	333.509	301.924	320.51	220.602	218.411	238.15	318.648	225.721	0.497708	0.000776967	0.00583059	MORN4	10	97614553	97633500	-	2512	protein_coding	MORN repeat containing 4 [Source:HGNC Symbol;Acc:HGNC:24001]	-
ENSG00000154358	1160.07	1196.77	1472.54	1069.07	903.474	823.557	1276.46	932.034	0.453705	0.000780475	0.00585374	OBSCN	1	228208130	228378874	+	32290	protein_coding	obscurin, cytoskeletal calmodulin and titin-interacting RhoGEF [Source:HGNC Symbol;Acc:HGNC:15719]	-
ENSG00000118017	46.1338	48.6653	44.2394	9.98199	25.57	16.7859	46.3462	17.446	1.4147	0.000780757	0.00585374	A4GNT	3	138123718	138132387	-	1771	protein_coding	alpha-1,4-N-acetylglucosaminyltransferase [Source:HGNC Symbol;Acc:HGNC:17968]	-
ENSG00000253719	1737.71	1737.05	1999.8	1449.38	1474.54	1413.16	1824.86	1445.69	0.336292	0.000788733	0.00590553	ATXN7L3B	12	74537827	74545430	+	7604	protein_coding	ataxin 7 like 3B [Source:HGNC Symbol;Acc:HGNC:37931]	-
ENSG00000108799	610.312	607.82	611.226	478.137	435.756	478.398	609.786	464.097	0.393642	0.000795057	0.00594482	EZH1	17	42700275	42745049	-	6988	protein_coding	enhancer of zeste 1 polycomb repressive complex 2 subunit [Source:HGNC Symbol;Acc:HGNC:3526]	-
ENSG00000157782	39.406	20.8566	36.1138	6.98739	7.45792	13.6385	32.1255	9.36128	1.78269	0.000799748	0.00596643	CABP1	12	120640552	120667324	+	5858	protein_coding	calcium binding protein 1 [Source:HGNC Symbol;Acc:HGNC:1384]	-
ENSG00000129422	222.98	230.415	149.872	91.8343	148.093	107.01	201.089	115.646	0.798376	0.000802008	0.00597804	MTUS1	8	17643795	17800917	-	12010	protein_coding	microtubule associated scaffold protein 1 [Source:HGNC Symbol;Acc:HGNC:29789]	-
ENSG00000172264	130.713	119.18	116.467	73.8667	75.6446	67.1435	122.12	72.2183	0.757565	0.000802024	0.00597804	MACROD2	20	13995369	16053197	+	11428	protein_coding	MACRO domain containing 2 [Source:HGNC Symbol;Acc:HGNC:16126]	-
ENSG00000165887	178.769	123.153	224.809	106.807	89.4951	103.863	175.577	100.055	0.812531	0.000813944	0.00605056	ANKRD2	10	97572499	97583884	+	1451	protein_coding	ankyrin repeat domain 2 [Source:HGNC Symbol;Acc:HGNC:495]	-
ENSG00000033327	238.358	218.497	249.185	184.667	141.701	130.091	235.347	152.153	0.628336	0.000821405	0.00608964	GAB2	11	78215297	78418348	-	6771	protein_coding	GRB2 associated binding protein 2 [Source:HGNC Symbol;Acc:HGNC:14458]	-
ENSG00000131669	794.848	664.431	811.658	613.892	517.793	549.738	756.979	560.474	0.43362	0.000823074	0.00609929	NINJ1	9	93121489	93134288	-	2648	protein_coding	ninjurin 1 [Source:HGNC Symbol;Acc:HGNC:7824]	-
ENSG00000091656	338.315	363.5	269.048	206.627	230.13	223.462	323.621	220.073	0.555649	0.0008299	0.00614163	ZFHX4	8	76681219	76867285	+	15687	protein_coding	zinc finger homeobox 4 [Source:HGNC Symbol;Acc:HGNC:30939]	Homeobox
ENSG00000160439	315.248	312.849	315.996	235.575	229.065	204.578	314.697	223.073	0.496183	0.000859955	0.0063414	RDH13	19	55039108	55071291	-	8594	protein_coding	retinol dehydrogenase 13 [Source:HGNC Symbol;Acc:HGNC:19978]	-
ENSG00000088881	242.203	239.354	303.356	200.638	164.074	142.68	261.638	169.131	0.62928	0.000860528	0.00634281	EBF4	20	2692878	2760108	+	3717	protein_coding	early B cell factor 4 [Source:HGNC Symbol;Acc:HGNC:29278]	COE
ENSG00000116918	776.586	898.819	775.544	613.892	632.858	631.569	816.983	626.106	0.383601	0.000864026	0.00636293	TSNAX	1	231528653	231566524	+	6241	protein_coding	translin associated factor X [Source:HGNC Symbol;Acc:HGNC:12380]	-
ENSG00000085788	1812.68	1922.78	1620.61	1339.58	1371.19	1489.75	1785.35	1400.17	0.350415	0.000877252	0.00644887	DDHD2	8	38225218	38275558	+	10686	protein_coding	DDHD domain containing 2 [Source:HGNC Symbol;Acc:HGNC:29106]	-
ENSG00000188153	431.544	444.94	392.738	298.461	298.317	329.423	423.074	308.734	0.45416	0.000888753	0.00652474	COL4A5	X	108439844	108697545	+	11865	protein_coding	collagen type IV alpha 5 chain [Source:HGNC Symbol;Acc:HGNC:2207]	-
ENSG00000169994	45.1727	44.6926	41.5309	24.955	11.7196	11.5403	43.7988	16.0716	1.43979	0.000890979	0.00653529	MYO7B	2	127535802	127637729	+	8800	protein_coding	myosin VIIB [Source:HGNC Symbol;Acc:HGNC:7607]	-
ENSG00000111816	374.837	295.965	319.607	220.602	231.196	239.199	330.136	230.332	0.519721	0.00090085	0.00659894	FRK	6	115931149	116060758	-	13230	protein_coding	fyn related Src family tyrosine kinase [Source:HGNC Symbol;Acc:HGNC:3955]	-
ENSG00000164615	385.41	443.947	464.966	334.397	308.971	288.507	431.441	310.625	0.473869	0.000905594	0.00663075	CAMLG	5	134738501	134752160	+	2221	protein_coding	calcium modulating ligand [Source:HGNC Symbol;Acc:HGNC:1471]	-
ENSG00000176371	112.451	117.194	137.233	68.8757	74.5792	73.4382	122.293	72.2977	0.759759	0.000912696	0.00667097	ZSCAN2	15	84600986	84627796	+	4878	protein_coding	zinc finger and SCAN domain containing 2 [Source:HGNC Symbol;Acc:HGNC:20994]	zf-C2H2
ENSG00000074276	55.7451	50.6517	60.4907	19.964	22.3738	31.4735	55.6291	24.6038	1.17939	0.000919768	0.00670787	CDHR2	5	176542511	176595974	+	5348	protein_coding	cadherin related family member 2 [Source:HGNC Symbol;Acc:HGNC:18231]	-
ENSG00000129474	2197.12	1974.42	2931.54	1885.6	1600.26	1635.57	2367.7	1707.14	0.472047	0.000921013	0.006714	AJUBA	14	22971174	22982642	-	5979	protein_coding	ajuba LIM protein [Source:HGNC Symbol;Acc:HGNC:20250]	-
ENSG00000005882	203.758	230.415	212.169	166.699	118.261	131.14	215.447	138.7	0.633508	0.000924436	0.00673599	PDK2	17	50094737	50112152	+	5481	protein_coding	pyruvate dehydrogenase kinase 2 [Source:HGNC Symbol;Acc:HGNC:8810]	-
ENSG00000181754	70.1619	73.4946	83.9646	44.9189	38.355	31.4735	75.8737	38.2492	0.987411	0.000926902	0.00675099	AMIGO1	1	109504175	109509738	-	5144	protein_coding	adhesion molecule with Ig like domain 1 [Source:HGNC Symbol;Acc:HGNC:20824]	-
ENSG00000187244	167.235	194.661	223.003	147.733	84.168	113.305	194.966	115.069	0.759344	0.000933459	0.0067898	BCAM	19	44809059	44821421	+	5009	protein_coding	basal cell adhesion molecule (Lutheran blood group) [Source:HGNC Symbol;Acc:HGNC:6722]	-
ENSG00000120915	105.723	123.153	105.633	71.8703	55.4017	63.9962	111.503	63.7561	0.804336	0.000945401	0.00686762	EPHX2	8	27490779	27545564	+	4473	protein_coding	epoxide hydrolase 2 [Source:HGNC Symbol;Acc:HGNC:3402]	-
ENSG00000152443	444.038	421.104	381.001	299.46	323.887	278.016	415.381	300.454	0.466999	0.000952606	0.0069139	ZNF776	19	57746796	57758159	+	5484	protein_coding	zinc finger protein 776 [Source:HGNC Symbol;Acc:HGNC:26765]	zf-C2H2
ENSG00000243156	3381.23	3267.53	3368.52	2823.9	2755.17	2729.8	3339.09	2769.63	0.269762	0.000959199	0.00695566	MICAL3	22	17787649	18024559	-	22354	protein_coding	microtubule associated monooxygenase, calponin and LIM domain containing 3 [Source:HGNC Symbol;Acc:HGNC:24694]	-
ENSG00000138380	321.976	369.459	285.299	211.618	256.766	184.645	325.578	217.676	0.580434	0.000962509	0.00697661	CARF	2	202912214	202987063	+	8636	protein_coding	calcium responsive transcription factor [Source:HGNC Symbol;Acc:HGNC:14435]	Others
ENSG00000116580	1406.12	1415.27	1141.2	965.258	1034.52	1035.48	1320.86	1011.75	0.384366	0.000965959	0.0069955	GON4L	1	155749662	155859400	-	11967	protein_coding	gon-4 like [Source:HGNC Symbol;Acc:HGNC:25973]	Others
ENSG00000164542	234.514	298.944	252.797	174.685	178.99	180.448	262.085	178.041	0.557338	0.000970342	0.00702418	KIAA0895	7	36324221	36390125	-	6728	protein_coding	KIAA0895 [Source:HGNC Symbol;Acc:HGNC:22206]	-
ENSG00000184602	303.714	265.176	395.446	219.604	203.495	218.216	321.446	213.772	0.589589	0.000981094	0.00709336	SNN	16	11668414	11679159	+	3312	protein_coding	stannin [Source:HGNC Symbol;Acc:HGNC:11149]	-
ENSG00000063046	11714.2	10898.1	11080.6	9444.95	9297.9	9469.33	11230.9	9404.06	0.25612	0.000981183	0.00709336	EIF4B	12	53006158	53042209	+	6146	protein_coding	eukaryotic translation initiation factor 4B [Source:HGNC Symbol;Acc:HGNC:3285]	-
ENSG00000101856	2811.28	2947.73	2943.28	2333.79	2481.36	2340.58	2900.76	2385.24	0.282373	0.000988107	0.00713097	PGRMC1	X	119236245	119244466	+	1919	protein_coding	progesterone receptor membrane component 1 [Source:HGNC Symbol;Acc:HGNC:16090]	-
ENSG00000052126	1541.64	1728.12	1239.61	972.245	1223.1	1092.13	1503.12	1095.83	0.455831	0.000997282	0.00718467	PLEKHA5	12	19129752	19376400	+	12558	protein_coding	pleckstrin homology domain containing A5 [Source:HGNC Symbol;Acc:HGNC:30036]	-
ENSG00000165194	12.4946	11.918	17.1541	2.9946	1.06542	0	13.8556	1.35334	3.33626	0.00101631	0.00731858	PCDH19	X	100291644	100410273	-	9756	protein_coding	protocadherin 19 [Source:HGNC Symbol;Acc:HGNC:14270]	-
ENSG00000214013	418.088	446.926	447.811	305.449	357.98	292.704	437.609	318.711	0.457877	0.00102519	0.00736974	GANC	15	42273233	42356935	+	10954	protein_coding	glucosidase alpha, neutral C [Source:HGNC Symbol;Acc:HGNC:4139]	-
ENSG00000160710	7336.24	7317.68	7037.68	5980.21	6078.21	6144.68	7230.53	6067.7	0.252936	0.00102795	0.00738638	ADAR	1	154582057	154628013	-	9691	protein_coding	adenosine deaminase, RNA specific [Source:HGNC Symbol;Acc:HGNC:225]	-
ENSG00000166411	595.895	639.601	592.267	413.254	499.681	459.513	609.255	457.483	0.413673	0.00102931	0.00739284	IDH3A	15	78131498	78171949	+	6832	protein_coding	isocitrate dehydrogenase 3 (NAD(+)) alpha [Source:HGNC Symbol;Acc:HGNC:5384]	-
ENSG00000118997	67.2785	95.3443	63.1992	26.9514	46.8784	32.5226	75.274	35.4508	1.08744	0.00104134	0.00746395	DNAH7	2	195737703	196068812	-	21324	protein_coding	dynein axonemal heavy chain 7 [Source:HGNC Symbol;Acc:HGNC:18661]	-
ENSG00000176845	396.943	405.213	523.65	352.364	295.121	253.886	441.936	300.457	0.556724	0.00104145	0.00746395	METRNL	17	83079691	83095119	+	2626	protein_coding	meteorin like, glial cell differentiation regulator [Source:HGNC Symbol;Acc:HGNC:27584]	-
ENSG00000004848	23.0669	16.8839	23.474	5.98919	5.32709	3.14735	21.1416	4.82121	2.13118	0.00104246	0.00746798	ARX	X	25003694	25016420	-	3097	protein_coding	aristaless related homeobox [Source:HGNC Symbol;Acc:HGNC:18060]	Homeobox
ENSG00000072310	2135.61	1986.34	2550.54	1859.64	1458.56	1686.98	2224.16	1668.39	0.414834	0.00104812	0.007502	SREBF1	17	17810399	17837002	-	8030	protein_coding	sterol regulatory element binding transcription factor 1 [Source:HGNC Symbol;Acc:HGNC:11289]	bHLH
ENSG00000198049	24.028	10.9249	20.7654	3.99279	3.19625	3.14735	18.5728	3.44547	2.42981	0.00107292	0.00765969	AVPR1B	1	206109692	206117699	-	2273	protein_coding	arginine vasopressin receptor 1B [Source:HGNC Symbol;Acc:HGNC:896]	-
ENSG00000148700	2332.64	2518.68	1979.04	1563.18	1853.83	1807.63	2276.79	1741.54	0.386568	0.00107374	0.00766222	ADD3	10	109996368	110135565	+	6541	protein_coding	adducin 3 [Source:HGNC Symbol;Acc:HGNC:245]	-
ENSG00000105429	1563.75	1337.8	2217.39	1308.64	1078.2	1149.83	1706.31	1178.89	0.533663	0.00108931	0.00776001	MEGF8	19	42325609	42378769	+	11372	protein_coding	multiple EGF like domains 8 [Source:HGNC Symbol;Acc:HGNC:3233]	-
ENSG00000022267	211.447	224.456	213.072	155.719	151.289	127.992	216.325	145	0.576495	0.00109209	0.00777648	FHL1	X	136146702	136211359	+	5997	protein_coding	four and a half LIM domains 1 [Source:HGNC Symbol;Acc:HGNC:3702]	-
ENSG00000229807	13000.1	13227	9834.7	7445.56	9830.61	9329.8	12020.6	8868.66	0.438723	0.00110427	0.00784968	XIST	X	73820651	73852723	-	25264	lincRNA	X inactive specific transcript [Source:HGNC Symbol;Acc:HGNC:12810]	-
ENSG00000095932	11.5335	16.8839	9.9313	1.9964	0	1.04912	12.7829	1.01517	3.6299	0.0011197	0.00795595	SMIM24	19	3473986	3480542	-	1498	protein_coding	small integral membrane protein 24 [Source:HGNC Symbol;Acc:HGNC:37244]	-
ENSG00000213625	3807	3775.04	3487.69	2659.2	3204.78	2973.2	3689.91	2945.73	0.325036	0.00112169	0.00796328	LEPROT	1	65420587	65436007	+	5237	protein_coding	leptin receptor overlapping transcript [Source:HGNC Symbol;Acc:HGNC:29477]	-
ENSG00000157184	380.604	314.835	339.47	232.58	274.878	214.02	344.97	240.493	0.521037	0.00113412	0.00804119	CPT2	1	53196429	53214197	+	10452	protein_coding	carnitine palmitoyltransferase 2 [Source:HGNC Symbol;Acc:HGNC:2330]	-
ENSG00000075239	1145.66	1082.56	1116.82	838.487	919.455	903.29	1115.01	887.077	0.330229	0.0011398	0.00806768	ACAT1	11	108121516	108147776	+	5584	protein_coding	acetyl-CoA acetyltransferase 1 [Source:HGNC Symbol;Acc:HGNC:93]	-
ENSG00000198569	55.7451	34.7609	71.3248	27.9496	21.3083	14.6876	53.9436	21.3152	1.33947	0.00115518	0.00816258	SLC34A3	9	137230757	137236554	+	2303	protein_coding	solute carrier family 34 member 3 [Source:HGNC Symbol;Acc:HGNC:20305]	-
ENSG00000157833	113.412	111.235	130.01	80.8541	44.7475	70.2909	118.219	65.2975	0.854684	0.00116007	0.00819013	GAREM2	2	26173091	26189663	+	5939	protein_coding	GRB2 associated regulator of MAPK1 subtype 2 [Source:HGNC Symbol;Acc:HGNC:27172]	-
ENSG00000204406	749.675	740.905	659.077	512.076	550.821	579.113	716.552	547.336	0.388539	0.0011614	0.00819602	MBD5	2	148021011	148516971	+	24256	protein_coding	methyl-CpG binding domain protein 5 [Source:HGNC Symbol;Acc:HGNC:20444]	-
ENSG00000101000	68.2396	54.6243	71.3248	37.9315	30.8971	22.0315	64.7296	30.2867	1.09468	0.00116761	0.00823035	PROCR	20	35172073	35216240	+	1696	protein_coding	protein C receptor [Source:HGNC Symbol;Acc:HGNC:9452]	-
ENSG00000163875	1539.72	1572.19	1410.24	1144.93	1267.85	1194.94	1507.38	1202.58	0.32587	0.00119058	0.00836631	MEAF6	1	37492575	37514774	-	3487	protein_coding	MYST/Esa1 associated factor 6 [Source:HGNC Symbol;Acc:HGNC:25674]	-
ENSG00000101871	1365.75	1418.25	1227.87	946.292	1119.75	1056.46	1337.29	1040.84	0.361594	0.00119143	0.00836631	MID1	X	10445310	10833654	-	9295	protein_coding	midline 1 [Source:HGNC Symbol;Acc:HGNC:7095]	-
ENSG00000196187	785.236	749.843	826.104	616.887	647.774	549.738	787.061	604.799	0.380308	0.00119158	0.00836631	TMEM63A	1	225845536	225882369	-	10339	protein_coding	transmembrane protein 63A [Source:HGNC Symbol;Acc:HGNC:29118]	-
ENSG00000153066	895.765	902.791	814.367	648.829	713.83	675.632	870.975	679.43	0.358231	0.00119517	0.00838086	TXNDC11	16	11679080	11742878	-	4292	protein_coding	thioredoxin domain containing 11 [Source:HGNC Symbol;Acc:HGNC:28030]	-
ENSG00000232079	357.537	422.097	294.328	255.539	241.85	241.297	357.987	246.229	0.538571	0.00121308	0.00849568	LINC01697	21	28048404	28137611	+	4053	processed_transcript	long intergenic non-protein coding RNA 1697 [Source:HGNC Symbol;Acc:HGNC:52485]	-
ENSG00000144426	740.064	836.249	675.329	418.245	555.082	617.93	750.547	530.419	0.501044	0.00122287	0.00855336	NBEAL1	2	203014879	203226378	+	16376	protein_coding	neurobeachin like 1 [Source:HGNC Symbol;Acc:HGNC:20681]	-
ENSG00000231312	137.44	111.235	92.9931	51.9063	72.4484	66.0944	113.89	63.483	0.843914	0.00122572	0.00856611	AC007388.1	2	39436637	39665343	+	6741	antisense	uncharacterized LOC728730 [Source:NCBI gene;Acc:728730]	-
ENSG00000272482	27.8725	15.8907	20.7654	5.98919	2.13083	6.2947	21.5096	4.80491	2.1577	0.00122791	0.00856982	AC254633.1	1	12618900	12619244	-	345	lincRNA	novel transcript	-
ENSG00000135253	29.7948	17.8771	20.7654	1.9964	8.52334	5.24559	22.8124	5.25511	2.12809	0.00122824	0.00856982	KCP	7	128862451	128910719	-	8259	protein_coding	kielin/chordin-like protein [Source:HGNC Symbol;Acc:HGNC:17585]	-
ENSG00000106415	262.386	213.532	260.02	166.699	172.598	162.613	245.312	167.303	0.552994	0.00122884	0.00856982	GLCCI1	7	7968794	8094272	+	6885	protein_coding	glucocorticoid induced 1 [Source:HGNC Symbol;Acc:HGNC:18713]	-
ENSG00000110844	197.03	215.518	197.723	140.746	123.588	143.729	203.424	136.021	0.579806	0.00123127	0.00858313	PRPF40B	12	49568218	49644666	+	9444	protein_coding	pre-mRNA processing factor 40 homolog B [Source:HGNC Symbol;Acc:HGNC:25031]	-
ENSG00000198237	24.028	53.6312	9.9313	1.9964	2.13083	11.5403	29.1968	5.22251	2.48389	0.00123719	0.00861355	AC131392.1	5	69875271	69920867	+	633	unprocessed_pseudogene	glucuronidase, beta (GUSB) pseudogene	-
ENSG00000263961	359.46	383.364	287.105	232.58	251.439	233.953	343.309	239.324	0.519736	0.00125269	0.00870686	RHEX	1	206052723	206102459	+	2181	protein_coding	regulator of hemoglobinization and erythroid cell expansion [Source:HGNC Symbol;Acc:HGNC:25341]	-
ENSG00000247809	42.2894	50.6517	38.8224	14.973	20.2429	18.8841	43.9211	18.0333	1.28508	0.00125983	0.00875278	NR2F2-AS1	15	96110040	96327361	-	6063	antisense	NR2F2 antisense RNA 1 [Source:HGNC Symbol;Acc:HGNC:44222]	-
ENSG00000061455	42.2894	49.6585	41.5309	22.9586	14.9158	16.7859	44.4929	18.2201	1.28394	0.00126073	0.00875542	PRDM6	5	123089121	123194266	+	9350	protein_coding	PR/SET domain 6 [Source:HGNC Symbol;Acc:HGNC:9350]	zf-C2H2
ENSG00000172667	2021.24	1975.41	1778.61	1439.4	1607.71	1568.43	1925.09	1538.52	0.323371	0.00128489	0.00890449	ZMAT3	3	179017223	179072279	-	9646	protein_coding	zinc finger matrin-type 3 [Source:HGNC Symbol;Acc:HGNC:29983]	-
ENSG00000165185	433.466	468.776	418.92	278.497	322.821	356.7	440.387	319.34	0.463963	0.00129268	0.00894644	KIAA1958	9	112486847	112669397	+	13119	protein_coding	KIAA1958 [Source:HGNC Symbol;Acc:HGNC:23427]	-
ENSG00000162409	797.731	855.119	695.191	516.069	654.166	570.72	782.68	580.318	0.431602	0.0012931	0.00894644	PRKAA2	1	56645322	56715335	+	9354	protein_coding	protein kinase AMP-activated catalytic subunit alpha 2 [Source:HGNC Symbol;Acc:HGNC:9377]	-
ENSG00000129521	27.8725	24.8292	27.0854	3.99279	5.32709	12.5894	26.5957	7.3031	1.86916	0.00129467	0.00895358	EGLN3	14	33924231	34462774	-	7359	protein_coding	egl-9 family hypoxia inducible factor 3 [Source:HGNC Symbol;Acc:HGNC:14661]	-
ENSG00000073578	3377.38	3440.34	3629.44	2989.6	2735.99	2875.63	3482.39	2867.08	0.28048	0.00129628	0.00896101	SDHA	5	218241	256700	+	8383	protein_coding	succinate dehydrogenase complex flavoprotein subunit A [Source:HGNC Symbol;Acc:HGNC:10680]	-
ENSG00000178700	202.797	221.477	195.015	153.723	136.373	119.599	206.429	136.565	0.594628	0.00129961	0.00897603	DHFR2	3	94047836	94063389	-	4659	protein_coding	dihydrofolate reductase 2 [Source:HGNC Symbol;Acc:HGNC:27309]	-
ENSG00000166704	229.708	223.463	229.323	131.762	152.355	175.203	227.498	153.107	0.572341	0.00130372	0.00899181	ZNF606	19	57977053	58003349	-	7635	protein_coding	zinc finger protein 606 [Source:HGNC Symbol;Acc:HGNC:25879]	zf-C2H2
ENSG00000136153	1683.89	1748.97	1359.69	1156.91	1303.01	1209.63	1597.51	1223.18	0.384986	0.00131579	0.00905431	LMO7	13	75620434	75859870	+	14367	protein_coding	LIM domain 7 [Source:HGNC Symbol;Acc:HGNC:6646]	-
ENSG00000113361	8404.05	9357.65	7723.84	6245.73	7129.77	6964.04	8495.18	6779.85	0.325372	0.00132186	0.00908404	CDH6	5	31193750	31329146	+	12379	protein_coding	cadherin 6 [Source:HGNC Symbol;Acc:HGNC:1765]	-
ENSG00000273062	20.1836	22.8429	16.2512	4.99099	4.26167	4.19647	19.7592	4.48304	2.13659	0.0013223	0.00908404	AL449106.1	1	178724306	178726285	-	1980	antisense	novel transcript, antisense to RALGPS2	-
ENSG00000163328	199.913	172.812	140.844	97.8235	121.458	98.617	171.19	105.966	0.691837	0.00132603	0.00910213	GPR155	2	174431571	174487094	-	7769	protein_coding	G protein-coupled receptor 155 [Source:HGNC Symbol;Acc:HGNC:22951]	-
ENSG00000137070	104.762	56.6107	117.37	51.9063	46.8784	36.7191	92.9143	45.1679	1.04176	0.00134871	0.00923863	IL11RA	9	34650702	34661892	+	4271	protein_coding	interleukin 11 receptor subunit alpha [Source:HGNC Symbol;Acc:HGNC:5967]	-
ENSG00000187239	493.055	479.701	451.423	323.416	376.092	362.995	474.726	354.168	0.422963	0.00135259	0.00926142	FNBP1	9	129887187	130043194	-	6600	protein_coding	formin binding protein 1 [Source:HGNC Symbol;Acc:HGNC:17069]	-
ENSG00000231365	365.226	366.48	327.733	231.582	254.635	276.967	353.146	254.395	0.473238	0.00141392	0.00962962	AL359915.2	1	119140396	119275973	+	5462	antisense	uncharacterized LOC101929147 [Source:NCBI gene;Acc:101929147]	-
ENSG00000132541	998.605	1087.52	934.445	770.609	796.932	807.82	1006.86	791.787	0.346389	0.00142122	0.00967143	RIDA	8	98102344	98117241	-	1567	protein_coding	reactive intermediate imine deaminase A homolog [Source:HGNC Symbol;Acc:HGNC:16897]	-
ENSG00000121406	68.2396	86.4058	76.7419	32.9406	50.0746	35.67	77.1291	39.5617	0.964887	0.00142447	0.00968955	ZNF549	19	57527325	57557542	+	9279	protein_coding	zinc finger protein 549 [Source:HGNC Symbol;Acc:HGNC:26632]	zf-C2H2
ENSG00000263142	245.086	241.34	261.825	152.724	178.99	185.694	249.417	172.469	0.53347	0.0014284	0.00971231	LRRC37A17P	17	46978481	47054569	+	5074	transcribed_unprocessed_pseudogene	leucine rich repeat containing 37 member A17, pseudogene [Source:HGNC Symbol;Acc:HGNC:48365]	-
ENSG00000146350	130.713	147.982	111.953	61.8883	89.4951	78.6838	130.216	76.6891	0.764376	0.00143646	0.00976307	TBC1D32	6	121079494	121334745	-	6912	protein_coding	TBC1 domain family member 32 [Source:HGNC Symbol;Acc:HGNC:21485]	-
ENSG00000186088	188.38	186.716	164.318	129.766	112.934	110.157	179.805	117.619	0.61077	0.00145856	0.00990115	GSAP	7	77310751	77416400	-	9001	protein_coding	gamma-secretase activating protein [Source:HGNC Symbol;Acc:HGNC:28042]	-
ENSG00000103269	33.6393	37.7405	43.3366	20.9622	11.7196	8.39294	38.2388	13.6916	1.47682	0.00147362	0.00999929	RHBDL1	16	675666	678268	+	1884	protein_coding	rhomboid like 1 [Source:HGNC Symbol;Acc:HGNC:10007]	-
ENSG00000133835	1569.51	1718.18	1591.72	1299.65	1327.51	1338.67	1626.47	1321.95	0.29899	0.00147892	0.0100293	HSD17B4	5	119452443	119637199	+	10664	protein_coding	hydroxysteroid 17-beta dehydrogenase 4 [Source:HGNC Symbol;Acc:HGNC:5213]	-
ENSG00000106012	1369.6	1154.06	1374.13	1067.07	964.203	1016.59	1299.26	1015.96	0.354969	0.0014795	0.0100293	IQCE	7	2558972	2614734	+	9240	protein_coding	IQ motif containing E [Source:HGNC Symbol;Acc:HGNC:29171]	-
ENSG00000137731	239.319	201.613	250.991	173.687	142.766	147.926	230.641	154.793	0.575233	0.00147986	0.0100293	FXYD2	11	117800844	117828698	-	5595	protein_coding	FXYD domain containing ion transport regulator 2 [Source:HGNC Symbol;Acc:HGNC:4026]	-
ENSG00000257354	786.198	785.597	534.485	478.137	540.167	460.563	702.093	492.955	0.509695	0.0014852	0.0100614	AC048341.1	12	62602752	62622213	+	8693	lincRNA	novel transcript	-
ENSG00000172059	731.414	801.488	744.848	539.027	626.465	595.899	759.25	587.13	0.371131	0.00150089	0.0101635	KLF11	2	10042849	10054836	+	4589	protein_coding	Kruppel like factor 11 [Source:HGNC Symbol;Acc:HGNC:11811]	zf-C2H2
ENSG00000114544	369.071	422.097	494.759	315.431	310.036	298.998	428.642	308.155	0.476696	0.00150556	0.0101856	SLC41A3	3	126006355	126101561	-	6592	protein_coding	solute carrier family 41 member 3 [Source:HGNC Symbol;Acc:HGNC:31046]	-
ENSG00000113369	2000.09	2107.51	1781.31	1507.28	1650.33	1539.06	1962.97	1565.56	0.326223	0.00150603	0.0101856	ARRDC3	5	91368724	91383359	-	4934	protein_coding	arrestin domain containing 3 [Source:HGNC Symbol;Acc:HGNC:29263]	-
ENSG00000127585	440.194	332.712	558.861	305.449	259.962	317.883	443.922	294.431	0.593159	0.00150661	0.0101856	FBXL16	16	692498	705829	-	3989	protein_coding	F-box and leucine rich repeat protein 16 [Source:HGNC Symbol;Acc:HGNC:14150]	-
ENSG00000120328	28.8337	39.7268	27.9882	8.98379	12.785	11.5403	32.1829	11.103	1.53634	0.00150982	0.010199	PCDHB12	5	141208697	141212571	+	3875	protein_coding	protocadherin beta 12 [Source:HGNC Symbol;Acc:HGNC:8683]	-
ENSG00000148225	147.052	148.975	149.872	104.811	99.0838	70.2909	148.633	91.3952	0.700745	0.00152338	0.0102822	WDR31	9	113313222	113340298	-	4933	protein_coding	WD repeat domain 31 [Source:HGNC Symbol;Acc:HGNC:21421]	-
ENSG00000027001	1283.1	1279.2	1366.01	1047.11	1075.01	1060.66	1309.44	1060.92	0.303866	0.00152712	0.0103032	MIPEP	13	23730189	23889419	-	3407	protein_coding	mitochondrial intermediate peptidase [Source:HGNC Symbol;Acc:HGNC:7104]	-
ENSG00000167291	1478.21	1361.64	1884.24	1283.68	1023.87	1176.06	1574.69	1161.2	0.439586	0.00153614	0.0103552	TBC1D16	17	79932343	80035848	-	11555	protein_coding	TBC1 domain family member 16 [Source:HGNC Symbol;Acc:HGNC:28356]	-
ENSG00000113555	98.0344	90.3785	89.3817	60.8901	39.4204	52.4559	92.5982	50.9221	0.860335	0.0015367	0.0103552	PCDH12	5	141943585	141969741	-	6820	protein_coding	protocadherin 12 [Source:HGNC Symbol;Acc:HGNC:8657]	-
ENSG00000175203	1963.57	1981.37	2142.45	1688.95	1629.02	1667.05	2029.13	1661.67	0.288332	0.00155043	0.0104393	DCTN2	12	57530102	57547331	-	4217	protein_coding	dynactin subunit 2 [Source:HGNC Symbol;Acc:HGNC:2712]	-
ENSG00000112679	298.909	339.664	344.887	261.528	229.065	201.431	327.82	230.674	0.506451	0.00156933	0.0105451	DUSP22	6	291630	351355	+	5686	protein_coding	dual specificity phosphatase 22 [Source:HGNC Symbol;Acc:HGNC:16077]	-
ENSG00000186814	635.301	728.987	502.885	465.161	446.41	432.236	622.391	447.936	0.473581	0.00157233	0.010561	ZSCAN30	18	35251058	35290245	-	8271	protein_coding	zinc finger and SCAN domain containing 30 [Source:HGNC Symbol;Acc:HGNC:33517]	zf-C2H2
ENSG00000227827	229.708	195.654	213.974	131.762	139.57	159.466	213.112	143.599	0.570365	0.00157581	0.0105758	AC138969.1	16	16356224	16377507	+	9932	unprocessed_pseudogene	polycystic kidney disease 1 (autosomal dominant) (PKD1) pseudogene	-
ENSG00000168350	12.4946	9.9317	15.3484	0.998199	1.06542	2.09823	12.5916	1.38728	3.18753	0.00158	0.0105911	DEGS2	14	100143957	100160163	-	4466	protein_coding	delta 4-desaturase, sphingolipid 2 [Source:HGNC Symbol;Acc:HGNC:20113]	-
ENSG00000165322	879.426	1016.01	760.196	548.011	682.933	706.056	885.212	645.667	0.455177	0.00158531	0.010618	ARHGAP12	10	31805404	31928876	-	5938	protein_coding	Rho GTPase activating protein 12 [Source:HGNC Symbol;Acc:HGNC:16348]	-
ENSG00000178623	25.9503	15.8907	46.0451	7.98559	3.19625	11.5403	29.2954	7.57404	1.95272	0.00158905	0.0106371	GPR35	2	240605431	240631259	+	5089	protein_coding	G protein-coupled receptor 35 [Source:HGNC Symbol;Acc:HGNC:4492]	-
ENSG00000023697	1997.21	1727.12	1893.27	1470.35	1578.95	1469.81	1872.53	1506.37	0.314118	0.00158944	0.0106371	DERA	12	15911172	16037282	+	2844	protein_coding	deoxyribose-phosphate aldolase [Source:HGNC Symbol;Acc:HGNC:24269]	-
ENSG00000159674	181.652	140.037	242.865	111.798	96.953	129.041	188.185	112.598	0.742481	0.00160092	0.0107096	SPON2	4	1166932	1208962	-	6013	protein_coding	spondin 2 [Source:HGNC Symbol;Acc:HGNC:11253]	-
ENSG00000122203	2444.13	2421.35	2774.44	2212.01	1873	1990.18	2546.64	2025.06	0.330617	0.00163806	0.0109272	KIAA1191	5	176346061	176361968	-	3973	protein_coding	KIAA1191 [Source:HGNC Symbol;Acc:HGNC:29209]	-
ENSG00000246203	104.762	92.3648	62.2963	37.9315	45.8129	50.3576	86.4745	44.7007	0.951469	0.00166241	0.0110763	AL353807.3	1	155614726	155660245	-	2505	unprocessed_pseudogene	novel pseudogene	-
ENSG00000132466	4413.47	4456.35	3772.09	3005.58	3453.02	3560.7	4213.97	3339.77	0.335421	0.00168282	0.0111785	ANKRD17	4	73073376	73258798	-	12042	protein_coding	ankyrin repeat domain 17 [Source:HGNC Symbol;Acc:HGNC:23575]	-
ENSG00000155330	370.032	384.357	258.214	211.618	245.046	226.609	337.534	227.758	0.56681	0.00172056	0.0113939	C16orf87	16	46796607	46831411	-	7443	protein_coding	chromosome 16 open reading frame 87 [Source:HGNC Symbol;Acc:HGNC:33754]	-
ENSG00000087338	500.744	447.92	470.383	366.339	365.438	340.963	473.016	357.58	0.403643	0.00174127	0.0115092	GMCL1	2	69829642	69881396	+	4922	protein_coding	germ cell-less, spermatogenesis associated 1 [Source:HGNC Symbol;Acc:HGNC:23843]	-
ENSG00000134698	992.839	1005.09	823.395	755.636	718.091	705.007	940.441	726.245	0.372252	0.00175227	0.0115673	AGO4	1	35808172	35857890	+	7267	protein_coding	argonaute 4, RISC catalytic component [Source:HGNC Symbol;Acc:HGNC:18424]	-
ENSG00000279838	33.6393	47.6722	23.474	7.98559	11.7196	15.7368	34.9285	11.814	1.56428	0.00175355	0.0115673	AL356273.3	1	185292384	185294372	-	1989	TEC	TEC	-
ENSG00000153395	2354.75	2298.2	2338.37	2029.34	1735.57	1915.69	2330.44	1893.53	0.299352	0.00175906	0.011599	LPCAT1	5	1456480	1523977	-	6494	protein_coding	lysophosphatidylcholine acyltransferase 1 [Source:HGNC Symbol;Acc:HGNC:25718]	-
ENSG00000153531	74.9675	62.5697	84.8675	33.9387	41.5513	40.9156	74.1349	38.8019	0.936849	0.00176859	0.0116552	ADPRHL1	13	113399610	113453524	-	10924	protein_coding	ADP-ribosylhydrolase like 1 [Source:HGNC Symbol;Acc:HGNC:21303]	-
ENSG00000263753	661.252	715.082	625.672	467.157	480.503	567.573	667.335	505.078	0.401776	0.00176899	0.0116552	LINC00667	18	5237826	5246508	+	6652	lincRNA	long intergenic non-protein coding RNA 667 [Source:HGNC Symbol;Acc:HGNC:27906]	-
ENSG00000133943	548.8	605.834	658.174	462.166	451.737	470.005	604.27	461.303	0.389817	0.00177366	0.0116767	DGLUCY	14	91060333	91225632	+	7212	protein_coding	D-glutamate cyclase [Source:HGNC Symbol;Acc:HGNC:20498]	-
ENSG00000179195	4438.46	4882.42	3915.64	3331.99	3669.3	3565.95	4412.17	3522.41	0.324846	0.00179798	0.0118274	ZNF664	12	123971845	124015439	+	6340	protein_coding	zinc finger protein 664 [Source:HGNC Symbol;Acc:HGNC:25406]	zf-C2H2
ENSG00000100485	699.697	735.939	543.513	412.256	516.727	499.38	659.716	476.121	0.470376	0.00180262	0.0118532	SOS2	14	50117120	50231558	-	6938	protein_coding	SOS Ras/Rho guanine nucleotide exchange factor 2 [Source:HGNC Symbol;Acc:HGNC:11188]	-
ENSG00000134901	4362.53	4553.68	4255.11	3508.67	3829.11	3617.36	4390.44	3651.71	0.2658	0.00180902	0.0118769	KDELC1	13	102784281	102799007	-	2367	protein_coding	KDEL motif containing 1 [Source:HGNC Symbol;Acc:HGNC:19350]	-
ENSG00000176155	970.733	910.737	1027.44	818.523	710.633	754.315	969.636	761.157	0.349215	0.00180967	0.0118769	CCDC57	17	82101460	82212830	-	12397	protein_coding	coiled-coil domain containing 57 [Source:HGNC Symbol;Acc:HGNC:27564]	-
ENSG00000180354	209.525	183.736	210.363	134.757	147.028	125.894	201.208	135.893	0.567043	0.00181029	0.0118769	MTURN	7	30134810	30162762	+	6532	protein_coding	maturin, neural progenitor differentiation regulator homolog [Source:HGNC Symbol;Acc:HGNC:25457]	-
ENSG00000091039	4291.41	4493.1	3607.77	2694.14	3515.88	3284.79	4130.76	3164.93	0.384253	0.00182108	0.0119415	OSBPL8	12	76351797	76559809	-	9198	protein_coding	oxysterol binding protein like 8 [Source:HGNC Symbol;Acc:HGNC:16396]	-
ENSG00000138821	3610.93	3798.87	3598.74	2738.06	3251.65	2967.95	3669.52	2985.89	0.297523	0.0018481	0.0120804	SLC39A8	4	102251041	102431258	-	6480	protein_coding	solute carrier family 39 member 8 [Source:HGNC Symbol;Acc:HGNC:20862]	-
ENSG00000157110	6016.62	5768.33	5394.5	4770.39	4872.15	4671.72	5726.49	4771.42	0.263178	0.00185246	0.0121042	RBPMS	8	30384479	30572261	+	8931	protein_coding	RNA binding protein, mRNA processing factor [Source:HGNC Symbol;Acc:HGNC:19097]	-
ENSG00000129295	173.002	198.634	158.901	110.8	117.196	120.649	176.846	116.215	0.605001	0.00185646	0.0121255	LRRC6	8	132571953	132675617	-	2778	protein_coding	leucine rich repeat containing 6 [Source:HGNC Symbol;Acc:HGNC:16725]	-
ENSG00000149476	742.947	738.918	863.12	606.905	595.568	620.028	781.662	607.5	0.36414	0.0018577	0.0121288	TKFC	11	61333210	61353295	+	8136	protein_coding	triokinase and FMN cyclase [Source:HGNC Symbol;Acc:HGNC:24552]	-
ENSG00000205808	276.803	243.327	280.785	218.605	149.158	171.006	266.972	179.59	0.570972	0.00186493	0.0121665	PLPP6	9	4662315	4665258	+	2944	protein_coding	phospholipid phosphatase 6 [Source:HGNC Symbol;Acc:HGNC:23682]	-
ENSG00000142192	24987.2	25222.5	25802.4	20855.4	21829.3	21985.3	25337.4	21556.7	0.23315	0.00187686	0.0122347	APP	21	25880550	26171128	-	6316	protein_coding	amyloid beta precursor protein [Source:HGNC Symbol;Acc:HGNC:620]	-
ENSG00000066933	1024.56	1099.44	854.092	648.829	777.755	805.722	992.696	744.102	0.415767	0.00192731	0.0125143	MYO9A	15	71822289	72118577	-	20253	protein_coding	myosin IXA [Source:HGNC Symbol;Acc:HGNC:7608]	-
ENSG00000198354	19.2224	13.9044	31.5996	0.998199	4.26167	8.39294	21.5755	4.55094	2.25694	0.00193082	0.0125273	DCAF12L2	X	126163499	126166097	-	2599	protein_coding	DDB1 and CUL4 associated factor 12 like 2 [Source:HGNC Symbol;Acc:HGNC:32950]	-
ENSG00000178814	61.5118	42.7063	59.5878	33.9387	19.1775	18.8841	54.602	24.0001	1.18293	0.00194299	0.0125964	OPLAH	8	144051266	144063965	-	4452	protein_coding	5-oxoprolinase, ATP-hydrolysing [Source:HGNC Symbol;Acc:HGNC:8149]	-
ENSG00000167971	25.9503	28.8019	29.7939	2.9946	14.9158	6.2947	28.182	8.06838	1.81404	0.00195	0.0126369	CASKIN1	16	2177180	2196525	-	5889	protein_coding	CASK interacting protein 1 [Source:HGNC Symbol;Acc:HGNC:20879]	-
ENSG00000198040	1184.1	1318.93	935.348	714.71	931.175	861.325	1146.13	835.737	0.455558	0.00196249	0.0127029	ZNF84	12	133037292	133063304	+	9520	protein_coding	zinc finger protein 84 [Source:HGNC Symbol;Acc:HGNC:13159]	zf-C2H2
ENSG00000145348	670.863	690.253	526.359	377.319	530.578	433.286	629.158	447.061	0.493044	0.00197211	0.0127502	TBCK	4	106041599	106321495	-	11112	protein_coding	TBC1 domain containing kinase [Source:HGNC Symbol;Acc:HGNC:28261]	-
ENSG00000075891	54.7839	51.6448	52.365	27.9496	24.5046	23.0806	52.9313	25.1782	1.07077	0.00197711	0.0127726	PAX2	10	100735603	100829941	+	6243	protein_coding	paired box 2 [Source:HGNC Symbol;Acc:HGNC:8616]	PAX
ENSG00000152270	79.7731	92.3648	59.5878	39.9279	40.4859	40.9156	77.2419	40.4431	0.931512	0.00197894	0.0127794	PDE3B	11	14643723	14872044	+	11707	protein_coding	phosphodiesterase 3B [Source:HGNC Symbol;Acc:HGNC:8779]	-
ENSG00000197653	120.14	100.31	102.924	70.8721	67.1213	50.3576	107.792	62.7837	0.778884	0.00198063	0.0127854	DNAH10	12	123762188	123936206	+	16720	protein_coding	dynein axonemal heavy chain 10 [Source:HGNC Symbol;Acc:HGNC:2941]	-
ENSG00000140678	51.9006	39.7268	41.5309	26.9514	14.9158	7.34382	44.3861	16.4037	1.4303	0.00198427	0.0128039	ITGAX	16	31355134	31382997	+	7074	protein_coding	integrin subunit alpha X [Source:HGNC Symbol;Acc:HGNC:6152]	-
ENSG00000075945	589.168	637.615	533.582	431.222	474.111	433.286	586.788	446.206	0.394792	0.0019871	0.0128172	KIFAP3	1	169921326	170085208	-	4978	protein_coding	kinesin associated protein 3 [Source:HGNC Symbol;Acc:HGNC:17060]	-
ENSG00000155729	482.483	550.216	438.783	347.373	384.616	360.896	490.494	364.295	0.428695	0.00199347	0.0128482	KCTD18	2	200488952	200519784	-	4915	protein_coding	potassium channel tetramerization domain containing 18 [Source:HGNC Symbol;Acc:HGNC:26446]	-
ENSG00000267480	77.8509	113.221	112.856	45.9171	66.0559	56.6523	101.309	56.2085	0.851954	0.00199999	0.0128853	AP001542.3	18	12031178	12032181	-	527	antisense	novel transcript, antisense IMPA2	-
ENSG00000204531	204.719	195.654	218.489	162.706	108.673	134.287	206.287	135.222	0.608141	0.00203316	0.0130736	POU5F1	6	31164337	31180731	-	2896	protein_coding	POU class 5 homeobox 1 [Source:HGNC Symbol;Acc:HGNC:9221]	Pou
ENSG00000223768	512.278	433.022	565.181	396.285	360.111	356.7	503.494	371.032	0.44087	0.00204523	0.0131461	LINC00205	21	45288050	45297806	+	7619	bidirectional_promoter_lncRNA	long intergenic non-protein coding RNA 205 [Source:HGNC Symbol;Acc:HGNC:16420]	-
ENSG00000166855	1246.57	1362.63	1270.3	847.471	1115.49	1029.18	1293.17	997.382	0.375023	0.00205919	0.0132153	CLPX	15	65148219	65185342	-	5461	protein_coding	caseinolytic mitochondrial matrix peptidase chaperone subunit [Source:HGNC Symbol;Acc:HGNC:2088]	-
ENSG00000154556	64.3952	82.4331	46.948	17.9676	34.0934	35.67	64.5921	29.2436	1.14453	0.0020725	0.0132879	SORBS2	4	185585444	185956652	-	17161	protein_coding	sorbin and SH3 domain containing 2 [Source:HGNC Symbol;Acc:HGNC:24098]	-
ENSG00000260244	150.896	149.969	135.427	70.8721	110.803	87.0767	145.431	89.5841	0.700501	0.0020729	0.0132879	AC104083.1	4	155734448	155737062	+	2615	sense_overlapping	novel transcript, overlapping GUCY1A3	-
ENSG00000104691	238.358	214.525	205.849	139.748	153.42	160.515	219.577	151.228	0.53826	0.00207737	0.0133114	UBXN8	8	30732247	30767006	+	3217	protein_coding	UBX domain protein 8 [Source:HGNC Symbol;Acc:HGNC:30307]	-
ENSG00000110422	1955.88	1820.48	1595.33	1317.62	1512.89	1405.82	1790.56	1412.11	0.342523	0.00209185	0.013399	HIPK3	11	33256672	33357023	+	7958	protein_coding	homeodomain interacting protein kinase 3 [Source:HGNC Symbol;Acc:HGNC:4915]	-
ENSG00000162852	386.371	461.824	304.259	260.53	279.139	259.132	384.151	266.267	0.527818	0.00209296	0.0134009	CNST	1	246566444	246668584	+	5922	protein_coding	consortin, connexin sorting protein [Source:HGNC Symbol;Acc:HGNC:26486]	-
ENSG00000006740	73.0453	39.7268	64.102	31.9424	26.6354	22.0315	58.958	26.8698	1.13355	0.00210357	0.0134532	ARHGAP44	17	12789539	12991643	+	9281	protein_coding	Rho GTPase activating protein 44 [Source:HGNC Symbol;Acc:HGNC:29096]	-
ENSG00000115762	3235.14	3320.17	3752.23	2812.92	2781.8	2855.7	3435.84	2816.81	0.286744	0.00211037	0.0134811	PLEKHB2	2	131104847	131353709	+	6728	protein_coding	pleckstrin homology domain containing B2 [Source:HGNC Symbol;Acc:HGNC:19236]	-
ENSG00000228824	55.7451	54.6243	42.4337	26.9514	25.57	15.7368	50.9344	22.7527	1.15995	0.00211852	0.0135253	MIR4500HG	13	87427214	87671259	-	3273	lincRNA	MIR4500 host gene [Source:HGNC Symbol;Acc:HGNC:42773]	-
ENSG00000028528	968.811	1027.93	1003.96	807.543	842.745	743.824	1000.24	798.037	0.325793	0.00211953	0.0135253	SNX1	15	64094123	64146090	+	9780	protein_coding	sorting nexin 1 [Source:HGNC Symbol;Acc:HGNC:11172]	-
ENSG00000234127	961.122	890.873	1044.59	799.557	710.633	763.758	965.529	757.983	0.349296	0.00212089	0.0135275	TRIM26	6	30184455	30213427	-	4377	protein_coding	tripartite motif containing 26 [Source:HGNC Symbol;Acc:HGNC:12962]	-
ENSG00000143622	648.757	716.076	566.084	470.151	493.288	501.478	643.639	488.306	0.397954	0.00212741	0.0135534	RIT1	1	155897808	155911404	-	3919	protein_coding	Ras like without CAAX 1 [Source:HGNC Symbol;Acc:HGNC:10023]	-
ENSG00000213903	242.203	273.122	231.128	185.665	168.336	168.908	248.818	174.303	0.512241	0.00212895	0.0135581	LTB4R	14	24311450	24318036	+	4465	protein_coding	leukotriene B4 receptor [Source:HGNC Symbol;Acc:HGNC:6713]	-
ENSG00000078053	91.3066	92.3648	81.2561	51.9063	57.5325	36.7191	88.3092	48.7193	0.857337	0.00213046	0.0135624	AMPH	7	38383704	38631567	-	5636	protein_coding	amphiphysin [Source:HGNC Symbol;Acc:HGNC:471]	-
ENSG00000103226	191.263	166.853	421.629	125.773	166.205	125.894	259.915	139.291	0.901835	0.00216992	0.0137819	NOMO3	16	16232495	16294814	+	8274	protein_coding	NODAL modulator 3 [Source:HGNC Symbol;Acc:HGNC:25242]	-
ENSG00000171503	359.46	384.357	269.951	179.676	257.831	240.248	337.922	225.918	0.580986	0.00217528	0.0138107	ETFDH	4	158672125	158709623	+	4493	protein_coding	electron transfer flavoprotein dehydrogenase [Source:HGNC Symbol;Acc:HGNC:3483]	-
ENSG00000205309	62.4729	62.5697	74.0333	32.9406	29.8317	39.8665	66.3587	34.2129	0.956718	0.00220286	0.0139573	NT5M	17	17303335	17347663	+	1961	protein_coding	5',3'-nucleotidase, mitochondrial [Source:HGNC Symbol;Acc:HGNC:15769]	-
ENSG00000100167	51.9006	54.6243	30.6968	18.9658	23.4392	13.6385	45.7406	18.6812	1.29005	0.00220343	0.0139573	2022-09-03	22	41969475	41998221	+	7153	protein_coding	septin 3 [Source:HGNC Symbol;Acc:HGNC:10750]	-
ENSG00000212993	4.80561	11.918	18.9598	0.998199	1.06542	1.04912	11.8945	1.03758	3.52261	0.002207	0.0139746	POU5F1B	8	127322183	127420066	+	4964	protein_coding	POU class 5 homeobox 1B [Source:HGNC Symbol;Acc:HGNC:9223]	Pou
ENSG00000173548	472.872	413.159	517.331	364.342	297.251	362.995	467.787	341.53	0.454031	0.00221284	0.0139909	SNX33	15	75647906	75662301	+	8008	protein_coding	sorting nexin 33 [Source:HGNC Symbol;Acc:HGNC:28468]	-
ENSG00000107036	870.776	874.983	872.149	665.798	738.334	685.074	872.636	696.402	0.325717	0.00221379	0.0139909	RIC1	9	5629025	5776557	+	8591	protein_coding	RIC1 homolog, RAB6A GEF complex partner 1 [Source:HGNC Symbol;Acc:HGNC:17686]	-
ENSG00000023228	3424.48	3414.52	3358.59	2771	2893.67	2910.25	3399.19	2858.31	0.250067	0.00224733	0.0141866	NDUFS1	2	206114817	206159603	-	12268	protein_coding	NADH:ubiquinone oxidoreductase core subunit S1 [Source:HGNC Symbol;Acc:HGNC:7707]	-
ENSG00000071051	939.016	1081.56	1070.77	805.546	864.054	771.101	1030.45	813.567	0.341077	0.00227434	0.0143407	NCK2	2	105744897	105894274	+	2990	protein_coding	NCK adaptor protein 2 [Source:HGNC Symbol;Acc:HGNC:7665]	-
ENSG00000105953	1895.33	1829.42	2202.94	1699.93	1403.15	1549.55	1975.9	1550.88	0.34945	0.00229866	0.0144759	OGDH	7	44606572	44709066	+	5210	protein_coding	oxoglutarate dehydrogenase [Source:HGNC Symbol;Acc:HGNC:8124]	-
ENSG00000105426	1011.1	954.436	1060.84	840.483	747.923	819.361	1008.79	802.589	0.329926	0.00229927	0.0144759	PTPRS	19	5158495	5340803	-	8565	protein_coding	protein tyrosine phosphatase, receptor type S [Source:HGNC Symbol;Acc:HGNC:9681]	-
ENSG00000015133	148.974	158.907	137.233	100.818	85.2334	100.715	148.371	95.5889	0.632859	0.00230867	0.0145221	CCDC88C	14	91271323	91417844	-	12426	protein_coding	coiled-coil domain containing 88C [Source:HGNC Symbol;Acc:HGNC:19967]	-
ENSG00000132024	578.595	539.291	520.942	444.198	422.971	388.173	546.276	418.448	0.384111	0.00231391	0.0145405	CC2D1A	19	13906201	13930879	+	5039	protein_coding	coiled-coil and C2 domain containing 1A [Source:HGNC Symbol;Acc:HGNC:30237]	-
ENSG00000143067	340.237	415.145	427.949	226.591	307.906	298.998	394.444	277.832	0.506756	0.00233471	0.0146656	ZNF697	1	119619422	119647773	-	5041	protein_coding	zinc finger protein 697 [Source:HGNC Symbol;Acc:HGNC:32034]	zf-C2H2
ENSG00000218226	99.9567	102.297	91.1874	62.8865	49.0092	59.7997	97.8135	57.2318	0.771356	0.0023584	0.014792	TATDN2P2	6	158609706	158621636	-	2226	processed_pseudogene	TatD DNase domain containing 2 pseudogene 2 [Source:HGNC Symbol;Acc:HGNC:39255]	-
ENSG00000171798	62.4729	49.6585	83.9646	36.9333	33.0279	25.1788	65.3654	31.7134	1.04453	0.00236328	0.014817	KNDC1	10	133160447	133226412	+	7985	protein_coding	kinase non-catalytic C-lobe domain containing 1 [Source:HGNC Symbol;Acc:HGNC:29374]	-
ENSG00000090238	190.302	176.784	178.763	145.737	105.476	103.863	181.95	118.359	0.618617	0.00237071	0.014858	YPEL3	16	30092314	30096915	-	3181	protein_coding	yippee like 3 [Source:HGNC Symbol;Acc:HGNC:18327]	-
ENSG00000007047	386.371	368.466	460.451	331.402	226.934	290.606	405.096	282.98	0.517257	0.00237322	0.0148625	MARK4	19	45079288	45305283	+	6668	protein_coding	microtubule affinity regulating kinase 4 [Source:HGNC Symbol;Acc:HGNC:13538]	-
ENSG00000262619	90.3454	50.6517	91.1874	25.9532	40.4859	46.1612	77.3948	37.5334	1.04811	0.00238621	0.0149382	LINC00621	13	22894656	22916369	-	1177	lincRNA	long intergenic non-protein coding RNA 621 [Source:HGNC Symbol;Acc:HGNC:44227]	-
ENSG00000164953	515.161	504.53	473.091	365.341	405.924	371.388	497.594	380.884	0.385661	0.00239914	0.0150134	TMEM67	8	93754844	93819234	+	8281	protein_coding	transmembrane protein 67 [Source:HGNC Symbol;Acc:HGNC:28396]	-
ENSG00000242265	33472	35429.4	30285.1	25266.4	28255.9	27984.2	33062.1	27168.8	0.283223	0.00241352	0.015092	PEG10	7	94656325	94669695	+	6689	protein_coding	paternally expressed 10 [Source:HGNC Symbol;Acc:HGNC:14005]	-
ENSG00000139973	236.436	274.115	205.849	120.782	177.925	171.006	238.8	156.571	0.609463	0.00242655	0.0151678	SYT16	14	61811974	62112550	+	15234	protein_coding	synaptotagmin 16 [Source:HGNC Symbol;Acc:HGNC:23142]	-
ENSG00000117625	887.115	880.942	751.168	621.878	696.783	641.011	839.742	653.224	0.362175	0.00243848	0.0152251	RCOR3	1	211258377	211316385	+	9092	protein_coding	REST corepressor 3 [Source:HGNC Symbol;Acc:HGNC:25594]	MYB
ENSG00000104763	1776.15	1758.9	1722.63	1372.52	1462.82	1498.14	1752.56	1444.49	0.278999	0.00244979	0.01529	ASAH1	8	18055992	18084998	-	15378	protein_coding	N-acylsphingosine amidohydrolase 1 [Source:HGNC Symbol;Acc:HGNC:735]	-
ENSG00000172366	492.094	388.329	659.98	407.265	253.569	337.816	513.468	332.883	0.625314	0.00245125	0.0152933	MCRIP2	16	636817	648474	+	5034	protein_coding	MAPK regulated corepressor interacting protein 2 [Source:HGNC Symbol;Acc:HGNC:14142]	-
ENSG00000011405	2414.34	2797.76	2020.57	1461.36	1946.52	1946.11	2410.89	1784.66	0.433908	0.00245239	0.0152947	PIK3C2A	11	17077730	17207983	-	9204	protein_coding	phosphatidylinositol-4-phosphate 3-kinase catalytic subunit type 2 alpha [Source:HGNC Symbol;Acc:HGNC:8971]	-
ENSG00000137834	664.135	581.004	697.9	542.022	426.167	490.987	647.68	486.392	0.41304	0.00245795	0.0153236	SMAD6	15	66702228	66782848	+	8563	protein_coding	SMAD family member 6 [Source:HGNC Symbol;Acc:HGNC:6772]	MH1
ENSG00000116885	149.935	167.846	157.998	91.8343	117.196	101.764	158.593	103.598	0.615265	0.00246515	0.0153569	OSCP1	1	36415827	36450451	-	2788	protein_coding	organic solute carrier partner 1 [Source:HGNC Symbol;Acc:HGNC:29971]	-
ENSG00000122359	4005.96	4028.3	4507.91	3575.55	3374.18	3436.91	4180.72	3462.21	0.272122	0.00247816	0.015409	ANXA11	10	80150889	80205572	-	8513	protein_coding	annexin A11 [Source:HGNC Symbol;Acc:HGNC:535]	-
ENSG00000189067	2375.89	2285.28	2574.92	2066.27	1841.04	1997.52	2412.03	1968.28	0.293354	0.00248096	0.0154149	LITAF	16	11547722	11636381	-	5060	protein_coding	lipopolysaccharide induced TNF factor [Source:HGNC Symbol;Acc:HGNC:16841]	zf-LITAF-like
ENSG00000181619	117.257	143.016	127.301	79.8559	76.7101	87.0767	129.192	81.2142	0.669216	0.00249268	0.0154645	GPR135	14	59429022	59465342	-	4977	protein_coding	G protein-coupled receptor 135 [Source:HGNC Symbol;Acc:HGNC:19991]	-
ENSG00000280303	112.451	79.4536	120.078	59.8919	64.9905	54.5541	103.994	59.8122	0.799842	0.00250124	0.015506	ERICD	8	140636281	140638283	+	2003	lincRNA	E2F1-regulated inhibitor of cell death [Source:HGNC Symbol;Acc:HGNC:49404]	-
ENSG00000134538	21.1447	30.7883	25.2797	5.98919	6.3925	11.5403	25.7375	7.974	1.69188	0.00250703	0.0155361	SLCO1B1	12	21131202	21239246	+	2229	protein_coding	solute carrier organic anion transporter family member 1B1 [Source:HGNC Symbol;Acc:HGNC:10959]	-
ENSG00000136213	365.226	423.09	458.646	334.397	240.784	309.49	415.654	294.89	0.494742	0.00250965	0.015543	CHST12	7	2403560	2448483	+	16143	protein_coding	carbohydrate sulfotransferase 12 [Source:HGNC Symbol;Acc:HGNC:17423]	-
ENSG00000188029	73.0453	50.6517	38.8224	19.964	27.7009	25.1788	54.1731	24.2812	1.15826	0.00251282	0.015543	CTSL3P	9	87772453	87786884	+	1020	transcribed_unprocessed_pseudogene	cathepsin L family member 3, pseudogene [Source:HGNC Symbol;Acc:HGNC:33132]	-
ENSG00000278921	50.9395	34.7609	71.3248	25.9532	18.1121	24.1297	52.3417	22.7317	1.20442	0.00251736	0.0155635	EPB41L4A-DT	5	112419583	112420978	+	1396	lincRNA	EPB41L4A divergent transcript [Source:HGNC Symbol;Acc:HGNC:25643]	-
ENSG00000205744	351.771	312.849	534.485	306.447	223.738	248.641	399.701	259.608	0.622983	0.00251978	0.0155635	DENND1C	19	6467207	6482557	-	4657	protein_coding	DENN domain containing 1C [Source:HGNC Symbol;Acc:HGNC:26225]	-
ENSG00000285662	23.0669	31.7814	31.5996	10.9802	8.52334	10.4912	28.816	9.99823	1.52577	0.00251991	0.0155635	AL731733.1	10	46740571	46751733	+	1199	lincRNA	novel transcript	-
ENSG00000197016	49.0172	49.6585	32.5024	16.9694	9.58876	25.1788	43.726	17.2457	1.33943	0.00252511	0.0155899	ZNF470	19	56567511	56588911	+	9627	protein_coding	zinc finger protein 470 [Source:HGNC Symbol;Acc:HGNC:22220]	zf-C2H2
ENSG00000148143	773.703	836.249	722.277	604.908	600.895	630.52	777.41	612.108	0.34447	0.00253237	0.0156289	ZNF462	9	106863097	107013634	+	12259	protein_coding	zinc finger protein 462 [Source:HGNC Symbol;Acc:HGNC:21684]	-
ENSG00000118418	776.586	752.823	923.611	707.723	571.064	564.425	817.673	614.404	0.41228	0.00254039	0.0156725	HMGN3	6	79201245	79234738	-	1014	protein_coding	high mobility group nucleosomal binding domain 3 [Source:HGNC Symbol;Acc:HGNC:12312]	Others
ENSG00000274070	181.652	141.03	127.301	70.8721	114	84.9785	149.994	89.9501	0.738937	0.00255007	0.0157147	CASTOR2	7	74964818	75024798	+	1363	protein_coding	cytosolic arginine sensor for mTORC1 subunit 2 [Source:HGNC Symbol;Acc:HGNC:37073]	-
ENSG00000158258	2433.56	2445.18	2193.01	1761.82	1979.55	2002.77	2357.25	1914.71	0.299989	0.00255348	0.0157299	CLSTN2	3	139935185	140577397	+	14596	protein_coding	calsyntenin 2 [Source:HGNC Symbol;Acc:HGNC:17448]	-
ENSG00000243244	43.2505	59.5902	58.685	20.9622	23.4392	31.4735	53.8419	25.2916	1.09164	0.00255558	0.0157369	STON1	2	48529383	48598513	+	7709	protein_coding	stonin 1 [Source:HGNC Symbol;Acc:HGNC:17003]	-
ENSG00000130005	693.93	727.994	1013.9	646.833	578.522	526.657	811.94	584.004	0.475739	0.00255854	0.0157479	GAMT	19	1397026	1401570	-	2403	protein_coding	guanidinoacetate N-methyltransferase [Source:HGNC Symbol;Acc:HGNC:4136]	-
ENSG00000187231	994.761	1070.64	922.708	707.723	833.156	802.575	996.035	781.151	0.350621	0.00255937	0.0157479	SESTD1	2	179101692	179264790	-	11349	protein_coding	SEC14 and spectrin domain containing 1 [Source:HGNC Symbol;Acc:HGNC:18379]	-
ENSG00000196150	280.648	315.828	287.105	205.629	223.738	212.971	294.527	214.112	0.459996	0.0025602	0.0157479	ZNF250	8	144876497	144902168	-	7357	protein_coding	zinc finger protein 250 [Source:HGNC Symbol;Acc:HGNC:13044]	zf-C2H2
ENSG00000122035	40.3671	25.8224	30.6968	9.98199	14.9158	10.4912	32.2954	11.7963	1.45588	0.00257049	0.0157994	RASL11A	13	27270327	27273690	+	1624	protein_coding	RAS like family 11 member A [Source:HGNC Symbol;Acc:HGNC:23802]	-
ENSG00000168672	962.083	1016.01	1069.87	761.625	807.586	862.375	1015.99	810.529	0.326335	0.00258914	0.0158964	FAM84B	8	126552442	126558393	-	5404	protein_coding	family with sequence similarity 84 member B [Source:HGNC Symbol;Acc:HGNC:24166]	-
ENSG00000156467	4645.1	4388.82	5344.85	4244.34	3396.55	3694.99	4792.92	3778.63	0.343037	0.00259909	0.0159456	UQCRB	8	96225920	96235634	-	9715	protein_coding	ubiquinol-cytochrome c reductase binding protein [Source:HGNC Symbol;Acc:HGNC:12582]	-
ENSG00000137075	1253.3	1173.93	1124.04	888.397	1010.02	948.402	1183.76	948.938	0.319115	0.00260579	0.0159749	RNF38	9	36336396	36487548	-	6138	protein_coding	ring finger protein 38 [Source:HGNC Symbol;Acc:HGNC:18052]	-
ENSG00000197405	31.717	25.8224	21.6683	8.98379	3.19625	11.5403	26.4026	7.90678	1.73508	0.00260722	0.0159778	C5AR1	19	47290023	47322066	+	2951	protein_coding	complement C5a receptor 1 [Source:HGNC Symbol;Acc:HGNC:1338]	-
ENSG00000183020	2119.27	2076.72	2078.35	1837.68	1714.26	1598.86	2091.45	1716.93	0.284508	0.00261149	0.0159981	AP2A2	11	924894	1012245	+	9638	protein_coding	adaptor related protein complex 2 subunit alpha 2 [Source:HGNC Symbol;Acc:HGNC:562]	-
ENSG00000164099	119.179	136.064	115.564	81.8523	63.925	82.8803	123.603	76.2192	0.695742	0.00261617	0.0160149	PRSS12	4	118280038	118353003	-	5725	protein_coding	serine protease 12 [Source:HGNC Symbol;Acc:HGNC:9477]	-
ENSG00000204308	563.217	605.834	684.357	502.094	478.372	429.089	617.803	469.852	0.395128	0.00263504	0.0161244	RNF5	6	32178354	32180793	+	1178	protein_coding	ring finger protein 5 [Source:HGNC Symbol;Acc:HGNC:10068]	-
ENSG00000167588	17.3002	20.8566	36.1138	9.98199	2.13083	7.34382	24.7569	6.48555	1.9272	0.00263677	0.016129	GPD1	12	50103819	50111319	+	3991	protein_coding	glycerol-3-phosphate dehydrogenase 1 [Source:HGNC Symbol;Acc:HGNC:4455]	-
ENSG00000150764	204.719	248.292	232.031	162.706	173.663	129.041	228.348	155.137	0.557457	0.0026435	0.0161643	DIXDC1	11	111927144	112022584	+	8509	protein_coding	DIX domain containing 1 [Source:HGNC Symbol;Acc:HGNC:23695]	-
ENSG00000049323	125.907	172.812	155.289	86.8433	110.803	88.1259	151.336	95.2575	0.668521	0.00264888	0.0161856	LTBP1	2	32946972	33399509	+	7329	protein_coding	latent transforming growth factor beta binding protein 1 [Source:HGNC Symbol;Acc:HGNC:6714]	-
ENSG00000103657	864.048	865.051	832.424	632.858	734.073	665.14	853.841	677.357	0.334296	0.00266861	0.0162752	HERC1	15	63608618	63833942	-	17053	protein_coding	HECT and RLD domain containing E3 ubiquitin protein ligase family member 1 [Source:HGNC Symbol;Acc:HGNC:4867]	-
ENSG00000169032	1494.54	1537.43	1765.06	1350.56	1227.36	1267.33	1599.01	1281.75	0.31918	0.00268418	0.0163407	MAP2K1	15	66386817	66492312	+	3759	protein_coding	mitogen-activated protein kinase kinase 1 [Source:HGNC Symbol;Acc:HGNC:6840]	-
ENSG00000166963	19.2224	34.7609	50.5594	14.973	12.785	7.34382	34.8476	11.7006	1.57434	0.00269829	0.0164049	MAP1A	15	43510958	43531620	+	10629	protein_coding	microtubule associated protein 1A [Source:HGNC Symbol;Acc:HGNC:6835]	-
ENSG00000244405	398.866	398.261	395.446	298.461	315.364	290.606	397.524	301.477	0.399111	0.0026987	0.0164049	ETV5	3	186046308	186110318	-	5802	protein_coding	ETS variant 5 [Source:HGNC Symbol;Acc:HGNC:3494]	ETS
ENSG00000166900	2429.72	2415.39	2402.47	1931.51	2061.58	2062.56	2415.86	2018.55	0.259314	0.00270628	0.016445	STX3	11	59713456	59805882	+	6568	protein_coding	syntaxin 3 [Source:HGNC Symbol;Acc:HGNC:11438]	-
ENSG00000107902	194.147	231.409	223.003	146.735	136.373	163.662	216.186	148.924	0.537582	0.00274213	0.0166385	LHPP	10	124461834	124617888	+	4064	protein_coding	phospholysine phosphohistidine inorganic pyrophosphate phosphatase [Source:HGNC Symbol;Acc:HGNC:30042]	-
ENSG00000071073	132.635	140.037	120.078	83.8487	82.0371	84.9785	130.917	83.6214	0.645793	0.00275478	0.016703	MGAT4A	2	98619106	98731126	-	9630	protein_coding	alpha-1,3-mannosyl-glycoprotein 4-beta-N-acetylglucosaminyltransferase A [Source:HGNC Symbol;Acc:HGNC:7047]	-
ENSG00000124496	149.935	145.003	150.775	98.8217	94.8222	100.715	148.571	98.1197	0.598591	0.00277319	0.0167962	TRERF1	6	42224931	42452051	-	7732	protein_coding	transcriptional regulating factor 1 [Source:HGNC Symbol;Acc:HGNC:18273]	zf-C2H2
ENSG00000180902	532.461	466.79	640.118	489.117	311.102	298.998	546.456	366.406	0.576217	0.00279982	0.0169488	D2HGDH	2	241734579	241768816	+	5279	protein_coding	D-2-hydroxyglutarate dehydrogenase [Source:HGNC Symbol;Acc:HGNC:28358]	-
ENSG00000108406	1989.52	1977.4	1686.52	1411.45	1590.67	1528.56	1884.48	1510.23	0.319318	0.00280043	0.0169488	DHX40	17	59565525	59608345	+	5939	protein_coding	DEAH-box helicase 40 [Source:HGNC Symbol;Acc:HGNC:18018]	-
ENSG00000168675	49.0172	76.4741	31.5996	14.973	23.4392	26.2279	52.3636	21.5467	1.28072	0.00281791	0.0170421	LDLRAD4	18	13217498	13652755	+	16759	protein_coding	low density lipoprotein receptor class A domain containing 4 [Source:HGNC Symbol;Acc:HGNC:1224]	-
ENSG00000160445	721.802	844.194	882.08	647.831	634.989	630.52	816.026	637.78	0.355708	0.002825	0.0170788	ZER1	9	128729786	128772414	-	4370	protein_coding	zyg-11 related cell cycle regulator [Source:HGNC Symbol;Acc:HGNC:30960]	-
ENSG00000175505	532.461	527.373	629.283	458.173	410.186	417.549	563.039	428.636	0.393741	0.00283002	0.0171029	CLCF1	11	67364168	67374177	-	1975	protein_coding	cardiotrophin like cytokine factor 1 [Source:HGNC Symbol;Acc:HGNC:17412]	-
ENSG00000153982	17.3002	19.8634	29.7939	5.98919	8.52334	4.19647	22.3192	6.23633	1.84366	0.00285754	0.0172629	GDPD1	17	59220467	59275967	+	2970	protein_coding	glycerophosphodiester phosphodiesterase domain containing 1 [Source:HGNC Symbol;Acc:HGNC:20883]	-
ENSG00000184022	17.3002	20.8566	9.9313	0	0	6.2947	16.0294	2.09823	2.94045	0.00286556	0.0173051	OR2T10	1	248590487	248597700	-	3522	protein_coding	olfactory receptor family 2 subfamily T member 10 [Source:HGNC Symbol;Acc:HGNC:19573]	-
ENSG00000180479	41.3282	40.72	18.9598	13.9748	8.52334	12.5894	33.6693	11.6958	1.51979	0.00288516	0.0173917	ZNF571	19	37554782	37594790	-	6206	protein_coding	zinc finger protein 571 [Source:HGNC Symbol;Acc:HGNC:25000]	zf-C2H2
ENSG00000177414	22.1058	23.8361	18.0569	1.9964	8.52334	6.2947	21.3329	5.60481	1.9367	0.0028889	0.017408	UBE2U	1	64203627	64267368	+	1838	protein_coding	ubiquitin conjugating enzyme E2 U [Source:HGNC Symbol;Acc:HGNC:28559]	-
ENSG00000187372	50.9395	24.8292	38.8224	14.973	17.0467	12.5894	38.197	14.8697	1.36264	0.00289463	0.017435	PCDHB13	5	141213919	141218979	+	5061	protein_coding	protocadherin beta 13 [Source:HGNC Symbol;Acc:HGNC:8684]	-
ENSG00000160752	1746.36	1765.86	1825.55	1529.24	1448.97	1449.88	1779.26	1476.03	0.269518	0.00289549	0.017435	FDPS	1	155308748	155320666	+	3718	protein_coding	farnesyl diphosphate synthase [Source:HGNC Symbol;Acc:HGNC:3631]	-
ENSG00000109576	215.291	167.846	160.707	102.814	138.504	110.157	181.281	117.159	0.630501	0.00290211	0.0174525	AADAT	4	170060222	170091699	-	2981	protein_coding	aminoadipate aminotransferase [Source:HGNC Symbol;Acc:HGNC:17929]	-
ENSG00000083750	232.591	261.204	255.505	174.685	165.14	193.038	249.767	177.621	0.491734	0.00290261	0.0174525	RRAGB	X	55717739	55758774	+	2725	protein_coding	Ras related GTP binding B [Source:HGNC Symbol;Acc:HGNC:19901]	-
ENSG00000085465	212.408	224.456	155.289	129.766	115.065	141.631	197.385	128.821	0.613986	0.002915	0.017508	OVGP1	1	111414314	111427777	-	2567	protein_coding	oviductal glycoprotein 1 [Source:HGNC Symbol;Acc:HGNC:8524]	-
ENSG00000150636	43.2505	42.7063	34.3081	20.9622	18.1121	10.4912	40.0883	16.5218	1.27534	0.00295214	0.017699	CCDC102B	18	68715209	69055189	+	5805	protein_coding	coiled-coil domain containing 102B [Source:HGNC Symbol;Acc:HGNC:26295]	-
ENSG00000204176	97.0733	75.4809	126.398	57.8955	51.14	59.7997	99.6509	56.2784	0.826087	0.00295442	0.0177062	SYT15	10	46578217	46594173	+	7158	protein_coding	synaptotagmin 15 [Source:HGNC Symbol;Acc:HGNC:17167]	-
ENSG00000204839	184.535	177.777	206.752	153.723	96.953	117.501	189.688	122.726	0.626911	0.00298398	0.0178447	MROH6	8	143566187	143572971	-	4408	protein_coding	maestro heat like repeat family member 6 [Source:HGNC Symbol;Acc:HGNC:27814]	-
ENSG00000255345	46.1338	54.6243	47.8508	9.98199	30.8971	22.0315	49.5363	20.9702	1.2453	0.00298517	0.0178453	AP002957.1	11	79092848	79098003	+	2399	lincRNA	novel transcript	-
ENSG00000162878	353.693	312.849	458.646	281.492	258.896	252.837	375.062	264.409	0.505218	0.00298866	0.0178598	PKDCC	2	42048020	42058528	+	3925	protein_coding	protein kinase domain containing, cytoplasmic [Source:HGNC Symbol;Acc:HGNC:25123]	-
ENSG00000203499	220.097	209.559	218.489	158.714	157.682	138.484	216.048	151.626	0.510765	0.00299213	0.0178676	IQANK1	8	143734140	143790644	+	4982	protein_coding	IQ motif and ankyrin repeat containing 1 [Source:HGNC Symbol;Acc:HGNC:49576]	-
ENSG00000114923	159.546	169.832	190.5	133.759	96.953	110.157	173.293	113.623	0.608079	0.00300433	0.017934	SLC4A3	2	219627327	219641980	+	5091	protein_coding	solute carrier family 4 member 3 [Source:HGNC Symbol;Acc:HGNC:11029]	-
ENSG00000284719	41.3282	55.6175	48.7537	24.955	22.3738	20.9823	48.5665	22.7704	1.09129	0.00301276	0.0179756	AL033527.5	1	39799422	39809450	+	1744	lincRNA	novel transcript	-
ENSG00000119711	149.935	141.03	114.661	66.8793	98.0184	84.9785	135.209	83.2921	0.699709	0.00301382	0.0179756	ALDH6A1	14	74056850	74084493	-	6680	protein_coding	aldehyde dehydrogenase 6 family member A1 [Source:HGNC Symbol;Acc:HGNC:7179]	-
ENSG00000198551	345.043	361.514	338.567	253.542	250.373	276.967	348.375	260.294	0.420299	0.0030166	0.0179756	ZNF627	19	11559374	11619135	+	3827	protein_coding	zinc finger protein 627 [Source:HGNC Symbol;Acc:HGNC:30570]	zf-C2H2
ENSG00000161714	2132.73	1970.45	2427.75	1823.71	1668.44	1753.08	2176.98	1748.41	0.316451	0.00301663	0.0179756	PLCD3	17	45108967	45133354	-	6740	protein_coding	phospholipase C delta 3 [Source:HGNC Symbol;Acc:HGNC:9061]	-
ENSG00000099250	2555.62	2551.45	2341.08	1941.5	2160.67	2042.63	2482.72	2048.26	0.277518	0.00302075	0.0179931	NRP1	10	33177492	33336262	-	11522	protein_coding	neuropilin 1 [Source:HGNC Symbol;Acc:HGNC:8004]	-
ENSG00000168067	198.952	182.743	224.809	153.723	114	139.533	202.168	135.752	0.574316	0.00302292	0.0179941	MAP4K2	11	64784914	64803241	-	7649	protein_coding	mitogen-activated protein kinase kinase kinase kinase 2 [Source:HGNC Symbol;Acc:HGNC:6864]	-
ENSG00000128596	87.4621	142.023	97.5073	63.8847	73.5138	39.8665	108.998	59.0883	0.882147	0.00302358	0.0179941	CCDC136	7	128790757	128822132	+	6188	protein_coding	coiled-coil domain containing 136 [Source:HGNC Symbol;Acc:HGNC:22225]	-
ENSG00000130714	692.008	594.909	811.658	573.964	497.55	495.183	699.525	522.233	0.422003	0.00304954	0.0181386	POMT1	9	131502902	131523806	+	6067	protein_coding	protein O-mannosyltransferase 1 [Source:HGNC Symbol;Acc:HGNC:9202]	-
ENSG00000141447	839.059	940.532	836.035	650.825	715.961	709.203	871.875	691.996	0.333322	0.00305172	0.018145	OSBPL1A	18	24162044	24397880	-	8030	protein_coding	oxysterol binding protein like 1A [Source:HGNC Symbol;Acc:HGNC:16398]	-
ENSG00000146950	175.885	192.675	155.289	127.769	117.196	102.814	174.617	115.926	0.589283	0.00306917	0.018232	SHROOM2	X	9786456	9949443	+	8191	protein_coding	shroom family member 2 [Source:HGNC Symbol;Acc:HGNC:630]	-
ENSG00000083097	271.997	296.958	260.922	165.701	204.56	217.167	276.626	195.809	0.498969	0.00306965	0.018232	DOP1A	6	83067666	83171350	+	10045	protein_coding	DOP1 leucine zipper like protein A [Source:HGNC Symbol;Acc:HGNC:21194]	-
ENSG00000092847	1188.91	1295.09	1219.74	933.316	1011.08	1053.31	1234.58	999.237	0.305227	0.00307871	0.0182793	AGO1	1	35869808	35930528	+	13886	protein_coding	argonaute 1, RISC catalytic component [Source:HGNC Symbol;Acc:HGNC:3262]	-
ENSG00000164241	28.8337	40.72	37.9195	16.9694	9.58876	15.7368	35.8244	14.0983	1.34223	0.0030836	0.0182952	C5orf63	5	127042558	127073492	-	7190	protein_coding	chromosome 5 open reading frame 63 [Source:HGNC Symbol;Acc:HGNC:40051]	-
ENSG00000164081	427.699	453.879	585.044	392.292	321.756	347.258	488.874	353.769	0.466915	0.00309198	0.0183187	TEX264	3	51662693	51704323	+	5688	protein_coding	testis expressed 264 [Source:HGNC Symbol;Acc:HGNC:30247]	-
ENSG00000146066	782.353	893.853	888.4	727.687	654.166	634.716	854.869	672.19	0.346554	0.00310351	0.0183804	HIGD2A	5	176388747	176389771	+	668	protein_coding	HIG1 hypoxia inducible domain family member 2A [Source:HGNC Symbol;Acc:HGNC:28311]	-
ENSG00000144837	52.8617	36.7473	28.8911	17.9676	4.26167	18.8841	39.5	13.7045	1.52185	0.00311697	0.0184536	PLA1A	3	119597842	119629811	+	2202	protein_coding	phospholipase A1 member A [Source:HGNC Symbol;Acc:HGNC:17661]	-
ENSG00000117054	1315.78	1472.87	1338.02	1084.04	1142.13	1137.24	1375.55	1121.14	0.294976	0.00312688	0.018499	ACADM	1	75724347	75787575	+	4783	protein_coding	acyl-CoA dehydrogenase medium chain [Source:HGNC Symbol;Acc:HGNC:89]	-
ENSG00000176428	46.1338	36.7473	74.9362	25.9532	27.7009	10.4912	52.6058	21.3817	1.30046	0.00315252	0.0186308	VPS37D	7	73667825	73672112	+	1626	protein_coding	VPS37D, ESCRT-I subunit [Source:HGNC Symbol;Acc:HGNC:18287]	-
ENSG00000118514	19.2224	21.8497	25.2797	8.98379	6.3925	0	22.1173	5.12543	2.1028	0.00316348	0.0186889	ALDH8A1	6	134917390	134950122	-	2868	protein_coding	aldehyde dehydrogenase 8 family member A1 [Source:HGNC Symbol;Acc:HGNC:15471]	-
ENSG00000165046	155.702	128.119	127.301	75.8631	83.1026	100.715	137.041	86.5603	0.663421	0.00317194	0.0187255	LETM2	8	38386207	38409527	+	6114	protein_coding	leucine zipper and EF-hand containing transmembrane protein 2 [Source:HGNC Symbol;Acc:HGNC:14648]	-
ENSG00000230487	121.101	121.167	152.581	85.8451	83.1026	81.8312	131.616	83.5929	0.655975	0.00317705	0.0187432	PSMG3-AS1	7	1570073	1589626	+	6355	lincRNA	PSMG3 antisense RNA 1 (head to head) [Source:HGNC Symbol;Acc:HGNC:22230]	-
ENSG00000198857	49.9783	32.7746	38.8224	19.964	17.0467	14.6876	40.5251	17.2328	1.23245	0.0031772	0.0187432	HSD3BP5	1	119601340	119609250	+	1132	transcribed_unprocessed_pseudogene	hydroxy-delta-5-steroid dehydrogenase, 3 beta, pseudogene 5 [Source:HGNC Symbol;Acc:HGNC:5223]	-
ENSG00000263096	15.3779	8.93853	7.22277	0	2.13083	0	10.5131	0.710278	3.91618	0.0031838	0.0187688	AC007638.2	17	55271504	55273653	-	1740	antisense	novel transcript, antisense to HLF	-
ENSG00000153944	2437.4	2600.12	2225.51	1837.68	2072.24	1998.57	2421.01	1969.5	0.297731	0.00319971	0.0188448	MSI2	17	57255851	57684685	+	21479	protein_coding	musashi RNA binding protein 2 [Source:HGNC Symbol;Acc:HGNC:18585]	-
ENSG00000136944	50.9395	53.6312	65.0049	25.9532	31.9625	27.2771	56.5252	28.3976	0.995538	0.00321259	0.0189049	LMX1B	9	126614443	126701032	+	5830	protein_coding	LIM homeobox transcription factor 1 beta [Source:HGNC Symbol;Acc:HGNC:6654]	Homeobox
ENSG00000206417	45.1727	57.6039	57.7821	29.946	23.4392	25.1788	53.5196	26.188	1.02975	0.00323387	0.0190099	H1FX-AS1	3	129315392	129326225	+	3420	antisense	H1FX antisense RNA 1 [Source:HGNC Symbol;Acc:HGNC:27953]	-
ENSG00000197261	169.157	148.975	163.415	118.786	95.8876	104.912	160.516	106.528	0.590753	0.00324974	0.0190896	C6orf141	6	49550646	49561907	+	2940	protein_coding	chromosome 6 open reading frame 141 [Source:HGNC Symbol;Acc:HGNC:21351]	-
ENSG00000038532	572.829	520.421	520.942	419.243	437.887	394.468	538.064	417.199	0.367027	0.00325206	0.0190965	CLEC16A	16	10944488	11182189	+	12602	protein_coding	C-type lectin domain containing 16A [Source:HGNC Symbol;Acc:HGNC:29013]	-
ENSG00000271533	168.196	192.675	148.97	118.786	114	105.961	169.947	112.915	0.588287	0.00325649	0.0191157	Z83843.1	X	74209976	74213660	-	3685	sense_intronic	novel transcript, sense intronic FTX	-
ENSG00000105483	410.399	436.002	381.904	292.472	330.279	304.244	409.435	308.999	0.40592	0.00326152	0.0191385	CARD8	19	48180770	48255946	-	12912	protein_coding	caspase recruitment domain family member 8 [Source:HGNC Symbol;Acc:HGNC:17057]	-
ENSG00000139631	216.252	221.477	208.557	175.683	134.243	133.238	215.429	147.721	0.542662	0.00326646	0.0191539	CSAD	12	53157663	53180909	-	4390	protein_coding	cysteine sulfinic acid decarboxylase [Source:HGNC Symbol;Acc:HGNC:18966]	-
ENSG00000064115	2630.59	2794.78	2944.18	2270.9	2348.18	2356.32	2789.85	2325.13	0.263018	0.00327093	0.0191666	TM7SF3	12	26973195	27014434	-	3888	protein_coding	transmembrane 7 superfamily member 3 [Source:HGNC Symbol;Acc:HGNC:23049]	-
ENSG00000117593	1691.57	1639.72	1508.66	1260.72	1375.45	1322.94	1613.32	1319.71	0.289781	0.00329751	0.0193086	DARS2	1	173824568	173858808	+	7438	protein_coding	aspartyl-tRNA synthetase 2, mitochondrial [Source:HGNC Symbol;Acc:HGNC:25538]	-
ENSG00000150457	1099.52	1157.04	1095.15	816.526	952.483	925.322	1117.24	898.11	0.315209	0.0033138	0.0193904	LATS2	13	20973032	21061547	-	5578	protein_coding	large tumor suppressor kinase 2 [Source:HGNC Symbol;Acc:HGNC:6515]	-
ENSG00000185745	187.419	214.525	160.707	117.787	143.831	110.157	187.55	123.925	0.597255	0.00333369	0.0194724	IFIT1	10	89392546	89406486	+	4613	protein_coding	interferon induced protein with tetratricopeptide repeats 1 [Source:HGNC Symbol;Acc:HGNC:5407]	-
ENSG00000184489	190.302	157.914	229.323	141.744	114	123.796	192.513	126.513	0.606206	0.00333917	0.0194956	PTP4A3	8	141391993	141432454	+	2877	protein_coding	protein tyrosine phosphatase type IVA, member 3 [Source:HGNC Symbol;Acc:HGNC:9636]	-
ENSG00000181004	313.326	289.012	241.963	195.647	212.018	194.087	281.434	200.584	0.488023	0.00334514	0.0195186	BBS12	4	122732702	122744943	+	3432	protein_coding	Bardet-Biedl syndrome 12 [Source:HGNC Symbol;Acc:HGNC:26648]	-
ENSG00000166575	181.652	182.743	217.586	132.76	138.504	129.041	193.994	133.435	0.540952	0.00338426	0.0197053	TMEM135	11	87037844	87323758	+	5030	protein_coding	transmembrane protein 135 [Source:HGNC Symbol;Acc:HGNC:26167]	-
ENSG00000161642	242.203	252.265	247.38	189.658	160.878	181.497	247.283	177.344	0.478864	0.00339828	0.0197799	ZNF385A	12	54369133	54391298	-	3179	protein_coding	zinc finger protein 385A [Source:HGNC Symbol;Acc:HGNC:17521]	-
ENSG00000149809	61.5118	66.5424	93.8959	52.9045	31.9625	20.9823	73.9834	35.2831	1.06608	0.00340325	0.0198019	TM7SF2	11	65111845	65116384	+	3408	protein_coding	transmembrane 7 superfamily member 2 [Source:HGNC Symbol;Acc:HGNC:11863]	-
ENSG00000068903	321.015	292.985	361.138	260.53	232.261	212.971	325.046	235.254	0.466625	0.00341941	0.019875	SIRT2	19	38878555	38899862	-	6224	protein_coding	sirtuin 2 [Source:HGNC Symbol;Acc:HGNC:10886]	-
ENSG00000260196	145.129	150.962	139.941	67.8775	117.196	84.9785	145.344	90.0173	0.693082	0.0034222	0.0198842	AC124798.1	11	17380649	17383531	+	2883	antisense	antisense to KCNJ11 and overlapping to a novel gene	-
ENSG00000074855	106.685	137.057	174.249	96.8253	84.168	71.34	139.33	84.1111	0.728462	0.00342768	0.0199092	ANO8	19	17323223	17334829	-	4979	protein_coding	anoctamin 8 [Source:HGNC Symbol;Acc:HGNC:29329]	-
ENSG00000258586	314.287	392.302	219.391	177.679	212.018	216.118	308.66	201.939	0.611302	0.0034325	0.0199301	LINC02274	14	73822559	73830135	-	1174	lincRNA	long intergenic non-protein coding RNA 2274 [Source:HGNC Symbol;Acc:HGNC:53190]	-
ENSG00000185250	36.5226	40.72	35.211	12.9766	18.1121	16.7859	37.4845	15.9582	1.23365	0.00348388	0.0201931	PPIL6	6	109390215	109441171	-	4481	protein_coding	peptidylprolyl isomerase like 6 [Source:HGNC Symbol;Acc:HGNC:21557]	-
ENSG00000188488	71.123	64.556	84.8675	37.9315	38.355	45.1121	73.5155	40.4662	0.863234	0.0034883	0.0202116	SERPINA5	14	94561442	94593120	+	3775	protein_coding	serpin family A member 5 [Source:HGNC Symbol;Acc:HGNC:8723]	-
ENSG00000177181	44.2116	44.6926	48.7537	16.9694	19.1775	27.2771	45.886	21.1413	1.12014	0.00349145	0.0202228	RIMKLA	1	42380795	42422578	+	8981	protein_coding	ribosomal modification protein rimK like family member A [Source:HGNC Symbol;Acc:HGNC:28725]	-
ENSG00000141258	1374.4	1307.01	1550.19	1231.78	1060.09	1072.2	1410.53	1121.36	0.331031	0.00350874	0.0203101	SGSM2	17	2337498	2381058	+	9771	protein_coding	small G protein signaling modulator 2 [Source:HGNC Symbol;Acc:HGNC:29026]	-
ENSG00000236008	73.0453	42.7063	43.3366	27.9496	21.3083	24.1297	53.0294	24.4625	1.1142	0.00351093	0.0203101	LINC01814	2	8506446	8592903	-	12173	lincRNA	long intergenic non-protein coding RNA 1814 [Source:HGNC Symbol;Acc:HGNC:52618]	-
ENSG00000173702	15.3779	12.9112	9.9313	1.9964	2.13083	2.09823	12.7402	2.07516	2.61741	0.0035123	0.0203101	MUC13	3	124905442	124953819	-	3499	protein_coding	mucin 13, cell surface associated [Source:HGNC Symbol;Acc:HGNC:7511]	-
ENSG00000123684	2489.31	2542.51	2239.06	1804.74	2105.26	2003.81	2423.63	1971.27	0.298053	0.00351361	0.0203101	LPGAT1	1	211743457	211830772	-	8799	protein_coding	lysophosphatidylglycerol acyltransferase 1 [Source:HGNC Symbol;Acc:HGNC:28985]	-
ENSG00000109929	478.639	516.448	401.766	318.425	373.962	346.209	465.618	346.199	0.427223	0.00351386	0.0203101	SC5D	11	121292453	121308694	+	5566	protein_coding	sterol-C5-desaturase [Source:HGNC Symbol;Acc:HGNC:10547]	-
ENSG00000129003	2508.53	2832.52	2212.87	1775.8	2104.2	2070.96	2517.97	1983.65	0.344045	0.00353403	0.0204053	VPS13C	15	61852389	62060473	-	19703	protein_coding	vacuolar protein sorting 13 homolog C [Source:HGNC Symbol;Acc:HGNC:23594]	-
ENSG00000168781	192.224	152.948	237.448	102.814	133.177	138.484	194.207	124.825	0.640237	0.00356771	0.0205783	PPIP5K1	15	43533462	43590253	-	8075	protein_coding	diphosphoinositol pentakisphosphate kinase 1 [Source:HGNC Symbol;Acc:HGNC:29023]	-
ENSG00000123191	300.831	248.292	332.247	182.67	177.925	245.493	293.79	202.03	0.541354	0.00359269	0.0207152	ATP7B	13	51930436	52012125	-	9671	protein_coding	ATPase copper transporting beta [Source:HGNC Symbol;Acc:HGNC:870]	-
ENSG00000114626	294.103	226.443	332.247	230.584	158.747	181.497	284.264	190.276	0.578991	0.00360185	0.0207535	ABTB1	3	127672935	127680920	+	6149	protein_coding	ankyrin repeat and BTB domain containing 1 [Source:HGNC Symbol;Acc:HGNC:18275]	-
ENSG00000112343	4003.07	4362	3474.15	2846.86	3376.31	3221.84	3946.41	3148.34	0.325912	0.00361702	0.020812	TRIM38	6	25962802	25991226	+	9413	protein_coding	tripartite motif containing 38 [Source:HGNC Symbol;Acc:HGNC:10059]	-
ENSG00000187720	895.765	887.894	902.846	717.705	677.605	769.003	895.502	721.438	0.311814	0.00364778	0.0209453	THSD4	15	71096952	71783383	+	15837	protein_coding	thrombospondin type 1 domain containing 4 [Source:HGNC Symbol;Acc:HGNC:25835]	-
ENSG00000276855	186.458	165.859	129.107	83.8487	110.803	111.206	160.475	101.953	0.654633	0.00365518	0.0209806	AC015922.3	17	15789016	15789705	+	690	lincRNA	novel transcript	-
ENSG00000204897	40.3671	50.6517	34.3081	19.964	20.2429	14.6876	41.7756	18.2982	1.18847	0.00365648	0.0209808	KRT25	17	40748021	40755332	-	1670	protein_coding	keratin 25 [Source:HGNC Symbol;Acc:HGNC:30839]	-
ENSG00000100767	1545.48	1334.82	1709.99	1247.75	1245.47	1139.34	1530.1	1210.85	0.337912	0.00365814	0.020983	PAPLN	14	73237497	73274640	+	7699	protein_coding	papilin, proteoglycan like sulfated glycoprotein [Source:HGNC Symbol;Acc:HGNC:19262]	-
ENSG00000211584	1165.84	1082.56	1444.55	1035.13	905.605	898.045	1230.98	946.26	0.379727	0.00366571	0.0210192	SLC48A1	12	47753916	47782753	+	4921	protein_coding	solute carrier family 48 member 1 [Source:HGNC Symbol;Acc:HGNC:26035]	-
ENSG00000184384	411.36	438.981	345.79	283.488	288.728	314.735	398.71	295.651	0.430752	0.00370113	0.0212002	MAML2	11	95976598	96343180	-	7109	protein_coding	mastermind like transcriptional coactivator 2 [Source:HGNC Symbol;Acc:HGNC:16259]	-
ENSG00000215252	1155.27	1200.74	1268.5	969.251	1032.39	957.844	1208.17	986.495	0.29272	0.00370226	0.0212002	GOLGA8B	15	34525207	34588503	-	7670	protein_coding	golgin A8 family member B [Source:HGNC Symbol;Acc:HGNC:31973]	-
ENSG00000206530	265.27	259.217	188.695	161.708	164.074	163.662	237.727	163.148	0.54192	0.00373445	0.0213616	CFAP44	3	113286947	113441610	-	12143	protein_coding	cilia and flagella associated protein 44 [Source:HGNC Symbol;Acc:HGNC:25631]	-
ENSG00000240891	218.175	217.504	203.14	148.732	159.813	143.729	212.94	150.758	0.498067	0.00374218	0.0213984	PLCXD2	3	111674676	111846447	+	8974	protein_coding	phosphatidylinositol specific phospholipase C X domain containing 2 [Source:HGNC Symbol;Acc:HGNC:26462]	-
ENSG00000188818	114.373	116.201	79.4504	58.8937	56.4671	67.1435	103.342	60.8348	0.762748	0.00377304	0.02156	ZDHHC11	5	795606	850986	-	6953	protein_coding	zinc finger DHHC-type containing 11 [Source:HGNC Symbol;Acc:HGNC:19158]	-
ENSG00000138640	321.015	322.78	259.117	204.631	224.803	223.462	300.971	217.632	0.467206	0.00377692	0.0215748	FAM13A	4	88725955	89111398	-	13215	protein_coding	family with sequence similarity 13 member A [Source:HGNC Symbol;Acc:HGNC:19367]	-
ENSG00000143756	1544.52	1643.7	1517.68	1223.79	1342.43	1309.3	1568.63	1291.84	0.280106	0.00378675	0.0216161	FBXO28	1	224114087	224162047	+	6044	protein_coding	F-box protein 28 [Source:HGNC Symbol;Acc:HGNC:29046]	-
ENSG00000112182	43.2505	52.638	48.7537	17.9676	27.7009	23.0806	48.214	22.9163	1.07553	0.00380253	0.0216911	BACH2	6	89926529	90296908	-	9786	protein_coding	BTB domain and CNC homolog 2 [Source:HGNC Symbol;Acc:HGNC:14078]	TF_bZIP
ENSG00000106992	14.4168	12.9112	26.1825	2.9946	3.19625	6.2947	17.8369	4.16185	2.10559	0.00384204	0.0218714	AK1	9	127866480	127877743	-	2667	protein_coding	adenylate kinase 1 [Source:HGNC Symbol;Acc:HGNC:361]	-
ENSG00000168528	889.999	901.798	1118.63	827.507	715.961	697.663	970.141	747.043	0.377143	0.00386774	0.0219662	SERINC2	1	31409565	31434680	+	3549	protein_coding	serine incorporator 2 [Source:HGNC Symbol;Acc:HGNC:23231]	-
ENSG00000137103	103.801	139.044	167.929	95.8271	86.2988	63.9962	136.925	82.0407	0.739073	0.00387022	0.0219662	TMEM8B	9	35814451	35865518	+	16165	protein_coding	transmembrane protein 8B [Source:HGNC Symbol;Acc:HGNC:21427]	-
ENSG00000249413	36.5226	25.8224	32.5024	14.973	6.3925	13.6385	31.6158	11.668	1.43453	0.00388443	0.022022	AC116049.2	4	65998846	66150012	+	754	lincRNA	novel transcript	-
ENSG00000121064	46.1338	43.6995	46.948	21.9604	22.3738	20.9823	45.5938	21.7722	1.06673	0.00388742	0.0220314	SCPEP1	17	56978105	57006768	+	3853	protein_coding	serine carboxypeptidase 1 [Source:HGNC Symbol;Acc:HGNC:29507]	-
ENSG00000111181	13.4557	12.9112	9.02846	1.9964	1.06542	2.09823	11.7985	1.72002	2.77209	0.00391052	0.0221396	SLC6A12	12	190077	214570	-	5280	protein_coding	solute carrier family 6 member 12 [Source:HGNC Symbol;Acc:HGNC:11045]	-
ENSG00000162129	429.621	453.879	469.48	327.409	336.672	374.535	450.993	346.205	0.381918	0.00393507	0.0222634	CLPB	11	72285495	72434680	-	12428	protein_coding	ClpB homolog, mitochondrial AAA ATPase chaperonin [Source:HGNC Symbol;Acc:HGNC:30664]	-
ENSG00000121989	201.836	216.511	176.055	113.795	145.962	144.778	198.134	134.845	0.555444	0.0039863	0.0225071	ACVR2A	2	147844517	147930826	+	6770	protein_coding	activin A receptor type 2A [Source:HGNC Symbol;Acc:HGNC:173]	-
ENSG00000185127	551.684	586.963	492.051	397.283	432.559	430.138	543.566	419.994	0.371775	0.00402073	0.022686	C6orf120	6	169702190	169704856	+	2667	protein_coding	chromosome 6 open reading frame 120 [Source:HGNC Symbol;Acc:HGNC:21247]	-
ENSG00000099864	840.02	696.212	1017.51	711.716	511.4	627.372	851.247	616.829	0.464796	0.00404611	0.0227847	PALM	19	708939	748329	+	4908	protein_coding	paralemmin [Source:HGNC Symbol;Acc:HGNC:8594]	-
ENSG00000117519	7876.39	7958.27	7721.14	6785.75	6619.44	6836.05	7851.93	6747.08	0.218754	0.00404646	0.0227847	CNN3	1	94896949	94927278	-	2838	protein_coding	calponin 3 [Source:HGNC Symbol;Acc:HGNC:2157]	-
ENSG00000188825	28.8337	49.6585	14.4455	10.9802	12.785	2.09823	30.9792	8.62114	1.84119	0.00404827	0.0227871	LINC00910	17	43369845	43389199	-	6895	lincRNA	long intergenic non-protein coding RNA 910 [Source:HGNC Symbol;Acc:HGNC:44361]	-
ENSG00000188322	25.9503	14.8975	34.3081	7.98559	7.45792	8.39294	25.052	7.94548	1.65986	0.00405376	0.0228011	SBK1	16	28292519	28323849	+	4992	protein_coding	SH3 domain binding kinase 1 [Source:HGNC Symbol;Acc:HGNC:17699]	-
ENSG00000103742	17.3002	19.8634	11.737	0	5.32709	4.19647	16.3002	3.17452	2.37365	0.00405712	0.022806	IGDCC4	15	65381464	65423072	-	7764	protein_coding	immunoglobulin superfamily DCC subclass member 4 [Source:HGNC Symbol;Acc:HGNC:13770]	-
ENSG00000197892	435.388	446.926	479.411	369.333	285.532	364.044	453.909	339.636	0.418048	0.00406201	0.022818	KIF13B	8	29067279	29263124	-	11112	protein_coding	kinesin family member 13B [Source:HGNC Symbol;Acc:HGNC:14405]	-
ENSG00000268043	475.755	380.384	371.07	318.425	279.139	308.441	409.07	302.002	0.437185	0.00407724	0.0228881	NBPF12	1	146938744	146996202	+	7272	protein_coding	NBPF member 12 [Source:HGNC Symbol;Acc:HGNC:24297]	-
ENSG00000002746	24.9892	25.8224	27.0854	5.98919	10.6542	10.4912	25.9657	9.04485	1.5262	0.00409198	0.0229397	HECW1	7	43112599	43566001	+	13965	protein_coding	HECT, C2 and WW domain containing E3 ubiquitin protein ligase 1 [Source:HGNC Symbol;Acc:HGNC:22195]	-
ENSG00000123352	859.243	840.222	789.087	599.917	696.783	684.025	829.517	660.242	0.329492	0.00409622	0.0229441	SPATS2	12	49366584	49527424	+	6840	protein_coding	spermatogenesis associated serine rich 2 [Source:HGNC Symbol;Acc:HGNC:18650]	-
ENSG00000112655	44.2116	43.6995	53.2679	19.964	18.1121	28.3262	47.0597	22.1341	1.08975	0.00409692	0.0229441	PTK7	6	43076268	43161719	+	9024	protein_coding	protein tyrosine kinase 7 (inactive) [Source:HGNC Symbol;Acc:HGNC:9618]	-
ENSG00000177189	2627.71	2767.96	2323.92	1767.81	2192.63	2169.57	2573.2	2043.34	0.332673	0.0041268	0.0230929	RPS6KA3	X	20149911	20267519	-	9925	protein_coding	ribosomal protein S6 kinase A3 [Source:HGNC Symbol;Acc:HGNC:10432]	-
ENSG00000167930	551.684	552.202	764.71	530.043	384.616	421.745	622.866	445.468	0.483633	0.00416682	0.0232963	FAM234A	16	234546	268971	+	4699	protein_coding	family with sequence similarity 234 member A [Source:HGNC Symbol;Acc:HGNC:14163]	-
ENSG00000127022	36076.7	37481.2	30493.6	26095.9	29627.1	29130.8	34683.8	28284.6	0.294238	0.00417161	0.0233151	CANX	5	179678628	179730925	+	6235	protein_coding	calnexin [Source:HGNC Symbol;Acc:HGNC:1473]	-
ENSG00000258711	59.5895	48.6653	44.2394	31.9424	18.1121	22.0315	50.8314	24.0286	1.07665	0.00418525	0.0233756	AL358334.2	14	50956259	50962002	-	4714	lincRNA	novel transcript	-
ENSG00000124098	281.609	307.883	250.991	205.629	217.345	183.596	280.161	202.19	0.469727	0.00421495	0.0235098	FAM210B	20	56358915	56368663	+	3577	protein_coding	family with sequence similarity 210 member B [Source:HGNC Symbol;Acc:HGNC:16102]	-
ENSG00000158158	222.98	261.204	241.963	181.672	177.925	161.564	242.049	173.72	0.478012	0.00422849	0.0235695	CNNM4	2	96760902	96811891	+	5105	protein_coding	cyclin and CBS domain divalent metal cation transport mediator 4 [Source:HGNC Symbol;Acc:HGNC:105]	-
ENSG00000176399	77.8509	90.3785	65.9077	51.9063	40.4859	37.7682	78.0457	43.3868	0.843724	0.00423463	0.0235879	DMRTA1	9	22446841	22455740	+	5569	protein_coding	DMRT like family A1 [Source:HGNC Symbol;Acc:HGNC:13826]	DM
ENSG00000182472	59.5895	86.4058	78.5476	35.9351	37.2896	49.3085	74.8476	40.8444	0.874371	0.00423831	0.0236004	CAPN12	19	38730187	38769904	-	5966	protein_coding	calpain 12 [Source:HGNC Symbol;Acc:HGNC:13249]	-
ENSG00000115255	99.9567	101.303	117.37	65.8811	49.0092	76.5856	106.21	63.8253	0.734713	0.00425166	0.0236668	REEP6	19	1490747	1497927	+	2449	protein_coding	receptor accessory protein 6 [Source:HGNC Symbol;Acc:HGNC:30078]	-
ENSG00000197763	313.326	312.849	394.544	262.526	227.999	253.886	340.239	248.137	0.455928	0.00430168	0.0239051	TXNRD3	3	126571779	126655155	-	3809	protein_coding	thioredoxin reductase 3 [Source:HGNC Symbol;Acc:HGNC:20667]	-
ENSG00000115286	353.693	349.596	446.909	284.487	262.093	300.048	383.399	282.209	0.44287	0.00432031	0.0239925	NDUFS7	19	1383527	1395589	+	7533	protein_coding	NADH:ubiquinone oxidoreductase core subunit S7 [Source:HGNC Symbol;Acc:HGNC:7714]	-
ENSG00000163956	2166.37	2074.73	2146.06	1883.6	1629.02	1773.01	2129.05	1761.88	0.272949	0.00432319	0.0240005	LRPAP1	4	3503597	3532559	-	11944	protein_coding	LDL receptor related protein associated protein 1 [Source:HGNC Symbol;Acc:HGNC:6701]	-
ENSG00000267508	65.3563	58.597	50.5594	29.946	14.9158	37.7682	58.1709	27.5433	1.07605	0.00432773	0.0240177	ZNF285	19	44382298	44401608	-	6866	protein_coding	zinc finger protein 285 [Source:HGNC Symbol;Acc:HGNC:13079]	zf-C2H2
ENSG00000198315	1241.77	1226.56	1003.06	808.541	995.1	898.045	1157.13	900.562	0.361618	0.00434061	0.0240811	ZKSCAN8	6	28141910	28159472	+	7565	protein_coding	zinc finger with KRAB and SCAN domains 8 [Source:HGNC Symbol;Acc:HGNC:12983]	zf-C2H2
ENSG00000234685	113.412	152.948	114.661	76.8613	79.9063	83.9294	127.007	80.2323	0.661677	0.00435409	0.0241317	NUS1P2	13	22915651	22916523	+	873	processed_pseudogene	NUS1 pseudogene 2 [Source:HGNC Symbol;Acc:HGNC:38473]	-
ENSG00000278530	342.159	389.323	264.534	216.609	264.224	217.167	332.005	232.667	0.512312	0.00439973	0.0243262	CHMP1B2P	X	80228489	80335364	-	7046	transcribed_unitary_pseudogene	charged multivesicular body protein 1B2, pseudogene [Source:HGNC Symbol;Acc:HGNC:49380]	-
ENSG00000185842	259.503	324.767	204.043	148.732	202.429	174.153	262.771	175.105	0.585187	0.00440094	0.0243262	DNAH14	1	224896262	225399292	+	19693	protein_coding	dynein axonemal heavy chain 14 [Source:HGNC Symbol;Acc:HGNC:2945]	-
ENSG00000139116	2718.05	2818.62	2083.77	1829.7	2090.35	2030.04	2540.15	1983.36	0.356829	0.00441063	0.0243636	KIF21A	12	39293228	39443390	-	10117	protein_coding	kinesin family member 21A [Source:HGNC Symbol;Acc:HGNC:19349]	-
ENSG00000152926	787.159	858.099	477.605	439.207	489.027	534.001	707.621	487.412	0.537336	0.00443399	0.02446	ZNF117	7	64971776	65006684	-	10691	protein_coding	zinc finger protein 117 [Source:HGNC Symbol;Acc:HGNC:12897]	zf-C2H2
ENSG00000213722	592.051	525.387	796.31	505.088	411.251	467.906	637.916	461.415	0.467749	0.00443867	0.0244776	DDAH2	6	31727038	31730617	-	2538	protein_coding	dimethylarginine dimethylaminohydrolase 2 [Source:HGNC Symbol;Acc:HGNC:2716]	-
ENSG00000128016	216.252	170.825	246.477	155.719	120.392	148.975	211.185	141.695	0.576176	0.00444125	0.0244837	ZFP36	19	39406813	39409412	+	2010	protein_coding	ZFP36 ring finger protein [Source:HGNC Symbol;Acc:HGNC:12862]	-
ENSG00000167840	358.498	345.623	320.51	214.613	251.439	285.36	341.544	250.47	0.44787	0.00447009	0.0246143	ZNF232	17	5105541	5123116	-	2794	protein_coding	zinc finger protein 232 [Source:HGNC Symbol;Acc:HGNC:13026]	zf-C2H2
ENSG00000224032	157.624	155.928	236.546	111.798	112.934	131.14	183.366	118.624	0.630258	0.0044772	0.0246328	EPB41L4A-AS1	5	112160526	112164276	+	3344	lincRNA	EPB41L4A antisense RNA 1 [Source:HGNC Symbol;Acc:HGNC:30749]	-
ENSG00000143624	1540.68	1432.15	1448.16	1259.73	1199.66	1208.58	1473.66	1222.66	0.269272	0.0044825	0.0246533	INTS3	1	153728067	153774808	+	10450	protein_coding	integrator complex subunit 3 [Source:HGNC Symbol;Acc:HGNC:26153]	-
ENSG00000107736	35.5615	15.8907	24.3768	10.9802	1.06542	8.39294	25.2764	6.81285	1.88373	0.00448391	0.0246533	CDH23	10	71396934	71815947	+	18587	protein_coding	cadherin related 23 [Source:HGNC Symbol;Acc:HGNC:13733]	-
ENSG00000165775	728.53	746.864	734.014	594.926	603.026	589.604	736.469	595.852	0.305645	0.00449379	0.0246936	FUNDC2	X	155025980	155060303	+	10252	protein_coding	FUN14 domain containing 2 [Source:HGNC Symbol;Acc:HGNC:24925]	-
ENSG00000163626	631.457	566.107	579.627	465.161	477.307	463.71	592.397	468.726	0.337899	0.00449422	0.0246936	COX18	4	73052362	73069755	-	6976	protein_coding	cytochrome c oxidase assembly factor COX18 [Source:HGNC Symbol;Acc:HGNC:26801]	-
ENSG00000285972	296.987	352.575	255.505	185.665	234.392	219.266	301.689	213.107	0.501217	0.00451671	0.0248008	CERNA2	10	84167228	84172093	-	1874	lincRNA	competing endogenous lncRNA 2 for microRNA let-7b [Source:HGNC Symbol;Acc:HGNC:51354]	-
ENSG00000159023	535.345	517.442	467.674	351.366	410.186	408.107	506.82	389.886	0.378575	0.00453251	0.024871	EPB41	1	28887091	29120046	+	19993	protein_coding	erythrocyte membrane protein band 4.1 [Source:HGNC Symbol;Acc:HGNC:3377]	-
ENSG00000137942	2753.61	2865.3	2120.78	1829.7	2120.18	2087.74	2579.9	2012.54	0.358182	0.00456046	0.0249913	FNBP1L	1	93448131	93554661	+	5798	protein_coding	formin binding protein 1 like [Source:HGNC Symbol;Acc:HGNC:20851]	-
ENSG00000233930	7.68897	16.8839	27.0854	0.998199	5.32709	4.19647	17.2194	3.50725	2.30875	0.00458027	0.0250916	KRTAP5-AS1	11	1571353	1599184	+	2931	antisense	KRTAP5-1/KRTAP5-2 antisense RNA 1 [Source:HGNC Symbol;Acc:HGNC:27877]	-
ENSG00000126870	559.373	516.448	443.297	336.393	431.494	366.142	506.373	378.01	0.421907	0.00462423	0.0252849	WDR60	7	158856578	158956747	+	6667	protein_coding	WD repeat domain 60 [Source:HGNC Symbol;Acc:HGNC:21862]	-
ENSG00000166046	70.1619	73.4946	77.6447	39.9279	26.6354	52.4559	73.7671	39.6731	0.89427	0.00465687	0.0254524	TCP11L2	12	106301929	106347015	+	6558	protein_coding	t-complex 11 like 2 [Source:HGNC Symbol;Acc:HGNC:28627]	-
ENSG00000168763	672.785	589.943	670.814	539.027	506.073	474.201	644.514	506.434	0.347915	0.00466517	0.0254725	CNNM3	2	96816245	96833911	+	4416	protein_coding	cyclin and CBS domain divalent metal cation transport mediator 3 [Source:HGNC Symbol;Acc:HGNC:104]	-
ENSG00000135519	42.2894	28.8019	52.365	23.9568	15.9813	11.5403	41.1521	17.1594	1.26065	0.00472574	0.0257862	KCNH3	12	49539157	49558308	+	4340	protein_coding	potassium voltage-gated channel subfamily H member 3 [Source:HGNC Symbol;Acc:HGNC:6252]	-
ENSG00000223459	104.762	101.303	137.233	58.8937	75.6446	76.5856	114.433	70.3746	0.704286	0.00472761	0.025788	TCAF1P1	7	143598039	143604839	+	2233	unprocessed_pseudogene	TRPM8 channel associated factor 1 pseudogene 1 [Source:HGNC Symbol;Acc:HGNC:33604]	-
ENSG00000182752	95.151	77.4673	74.9362	49.9099	36.2242	54.5541	82.5182	46.8961	0.813778	0.00473071	0.025792	PAPPA	9	116153804	116402322	+	11573	protein_coding	pappalysin 1 [Source:HGNC Symbol;Acc:HGNC:8602]	-
ENSG00000149531	110.529	101.303	100.216	53.9027	76.7101	60.8488	104.016	63.8205	0.706308	0.00475985	0.0259212	FRG1BP	20	30377372	30399257	+	761	unprocessed_pseudogene	FSHD region gene 1 family member B, pseudogene [Source:HGNC Symbol;Acc:HGNC:15792]	-
ENSG00000157796	632.418	694.226	570.598	510.079	491.157	484.692	632.414	495.31	0.351782	0.00479518	0.0260793	WDR19	4	39182404	39285810	+	8873	protein_coding	WD repeat domain 19 [Source:HGNC Symbol;Acc:HGNC:18340]	-
ENSG00000164344	28.8337	45.6858	42.4337	15.9712	22.3738	10.4912	38.9844	16.2787	1.26115	0.00482765	0.0262215	KLKB1	4	186208979	186258471	+	2953	protein_coding	kallikrein B1 [Source:HGNC Symbol;Acc:HGNC:6371]	-
ENSG00000138642	145.129	156.921	115.564	89.8379	89.4951	92.3223	139.205	90.5518	0.618931	0.00483023	0.0262269	HERC6	4	88378739	88443111	+	5793	protein_coding	HECT and RLD domain containing E3 ubiquitin protein ligase family member 6 [Source:HGNC Symbol;Acc:HGNC:26072]	-
ENSG00000118058	1886.68	1787.71	1642.28	1271.7	1468.15	1545.35	1772.22	1428.4	0.311245	0.0048482	0.0263072	KMT2A	11	118436464	118526832	+	31305	protein_coding	lysine methyltransferase 2A [Source:HGNC Symbol;Acc:HGNC:7132]	-
ENSG00000003249	664.135	699.192	691.58	555.997	520.989	570.72	684.969	549.235	0.318472	0.00485588	0.0263403	DBNDD1	16	90004865	90020128	-	4791	protein_coding	dysbindin domain containing 1 [Source:HGNC Symbol;Acc:HGNC:28455]	-
ENSG00000172270	10948.1	10629.9	12181.2	9907.12	9107.19	9335.05	11253.1	9449.79	0.251988	0.00488606	0.0264953	BSG	19	571277	583493	+	3797	protein_coding	basigin (Ok blood group) [Source:HGNC Symbol;Acc:HGNC:1116]	-
ENSG00000091972	11.5335	8.93853	12.6398	0.998199	0	3.14735	11.0373	1.38185	2.99855	0.0048983	0.0265443	CD200	3	112332347	112362812	+	2991	protein_coding	CD200 molecule [Source:HGNC Symbol;Acc:HGNC:7203]	-
ENSG00000172461	193.185	190.689	155.289	103.813	142.766	114.354	179.721	120.311	0.579322	0.00490279	0.0265513	FUT9	6	96015984	96215612	+	13719	protein_coding	fucosyltransferase 9 [Source:HGNC Symbol;Acc:HGNC:4020]	-
ENSG00000141098	645.874	646.554	657.272	525.052	505.008	536.099	649.9	522.053	0.316009	0.00492869	0.0266567	GFOD2	16	67674531	67719421	-	8674	protein_coding	glucose-fructose oxidoreductase domain containing 2 [Source:HGNC Symbol;Acc:HGNC:28159]	-
ENSG00000143771	1451.29	1488.76	1569.15	1208.82	1305.14	1226.42	1503.07	1246.79	0.269962	0.00495565	0.0267763	CNIH4	1	224356850	224379459	+	5098	protein_coding	cornichon family AMPA receptor auxiliary protein 4 [Source:HGNC Symbol;Acc:HGNC:25013]	-
ENSG00000155906	671.824	635.629	613.032	449.189	549.755	505.675	640.162	501.54	0.352486	0.00500986	0.0270164	RMND1	6	151404762	151452181	-	4747	protein_coding	required for meiotic nuclear division 1 homolog [Source:HGNC Symbol;Acc:HGNC:21176]	-
ENSG00000116539	2695.95	2833.51	2169.54	1884.6	2044.54	2179.02	2566.33	2036.05	0.333795	0.00504479	0.0271959	ASH1L	1	155335268	155562807	-	13296	protein_coding	ASH1 like histone lysine methyltransferase [Source:HGNC Symbol;Acc:HGNC:19088]	Others
ENSG00000199629	21.1447	14.8975	36.1138	10.9802	5.32709	5.24559	24.052	7.18429	1.74058	0.00505186	0.0272131	RNU1-14P	7	53366058	53366209	+	152	snRNA	RNA, U1 small nuclear 14, pseudogene [Source:HGNC Symbol;Acc:HGNC:10139]	-
ENSG00000196296	39.406	44.6926	44.2394	17.9676	24.5046	17.835	42.7794	20.1024	1.09135	0.00506038	0.0272284	ATP2A1	16	28878405	28904509	+	4587	protein_coding	ATPase sarcoplasmic/endoplasmic reticulum Ca2+ transporting 1 [Source:HGNC Symbol;Acc:HGNC:811]	-
ENSG00000177283	249.892	224.456	323.219	206.627	169.401	178.35	265.856	184.793	0.525312	0.00507443	0.0272936	FZD8	10	35638249	35642278	-	4030	protein_coding	frizzled class receptor 8 [Source:HGNC Symbol;Acc:HGNC:4046]	-
ENSG00000174292	104.762	69.5219	87.576	44.9189	60.7288	44.0629	87.2867	49.9036	0.808563	0.00510102	0.0274099	TNK1	17	7380534	7389774	+	3860	protein_coding	tyrosine kinase non receptor 1 [Source:HGNC Symbol;Acc:HGNC:11940]	-
ENSG00000179532	357.537	354.562	346.693	267.517	245.046	289.556	352.931	267.373	0.400254	0.00510757	0.0274362	DNHD1	11	6497260	6593758	+	19629	protein_coding	dynein heavy chain domain 1 [Source:HGNC Symbol;Acc:HGNC:26532]	-
ENSG00000111674	604.546	554.189	702.414	528.047	440.017	454.268	620.383	474.111	0.388073	0.00512184	0.0274872	ENO2	12	6913745	6923698	+	4281	protein_coding	enolase 2 [Source:HGNC Symbol;Acc:HGNC:3353]	-
ENSG00000038427	46091.6	50236.5	37002.2	30459	37552.8	36695	44443.4	34902.3	0.348646	0.00512367	0.0274872	VCAN	5	83471465	83582303	+	14831	protein_coding	versican [Source:HGNC Symbol;Acc:HGNC:2464]	-
ENSG00000054267	1172.57	1259.34	916.388	754.638	955.679	831.95	1116.1	847.423	0.397169	0.00512444	0.0274872	ARID4B	1	235131634	235328219	-	11073	protein_coding	AT-rich interaction domain 4B [Source:HGNC Symbol;Acc:HGNC:15550]	ARID
ENSG00000113758	6795.13	6056.35	8459.66	6254.71	4716.6	5387.22	7103.71	5452.84	0.381581	0.00512535	0.0274872	DBN1	5	177456608	177474401	-	5119	protein_coding	drebrin 1 [Source:HGNC Symbol;Acc:HGNC:2695]	-
ENSG00000111801	361.382	359.528	347.596	251.546	264.224	294.802	356.168	270.191	0.398789	0.00514275	0.0275627	BTN3A3	6	26440472	26453415	+	5658	protein_coding	butyrophilin subfamily 3 member A3 [Source:HGNC Symbol;Acc:HGNC:1140]	-
ENSG00000132716	877.504	935.566	1036.47	818.523	728.746	728.088	949.846	758.452	0.324644	0.00514722	0.0275744	DCAF8	1	160215715	160262531	-	7587	protein_coding	DDB1 and CUL4 associated factor 8 [Source:HGNC Symbol;Acc:HGNC:24891]	-
ENSG00000188002	202.797	184.73	189.598	145.737	123.588	136.385	192.375	135.237	0.507716	0.00518884	0.0277738	AC026412.1	5	1598920	1634005	-	3364	transcribed_unprocessed_pseudogene	programmed cell death 6 pseudogene [Source:NCBI gene;Acc:728613]	-
ENSG00000135299	174.924	173.805	165.221	88.8397	138.504	114.354	171.317	113.899	0.59051	0.00520246	0.0278239	ANKRD6	6	89433170	89633834	+	8329	protein_coding	ankyrin repeat domain 6 [Source:HGNC Symbol;Acc:HGNC:17280]	-
ENSG00000157388	71.123	89.3853	66.8106	47.9135	36.2242	44.0629	75.773	42.7336	0.823474	0.00521661	0.0278864	CACNA1D	3	53328963	53813733	+	20588	protein_coding	calcium voltage-gated channel subunit alpha1 D [Source:HGNC Symbol;Acc:HGNC:1391]	-
ENSG00000078246	1174.49	1256.36	1082.51	920.339	999.362	937.911	1171.12	952.537	0.297852	0.00522235	0.0278991	TULP3	12	2877223	2941140	+	3181	protein_coding	tubby like protein 3 [Source:HGNC Symbol;Acc:HGNC:12425]	Tub
ENSG00000080298	193.185	233.395	200.432	135.755	157.682	148.975	209.004	147.47	0.503157	0.00534595	0.0285043	RFX3	9	3218297	3526004	-	11169	protein_coding	regulatory factor X3 [Source:HGNC Symbol;Acc:HGNC:9984]	RFX
ENSG00000170485	400.788	363.5	371.07	263.524	298.317	303.195	378.453	288.345	0.392881	0.00534989	0.0285161	NPAS2	2	100820152	100996829	+	12491	protein_coding	neuronal PAS domain protein 2 [Source:HGNC Symbol;Acc:HGNC:7895]	bHLH
ENSG00000148926	182.613	170.825	166.124	121.78	114	125.894	173.187	120.558	0.522169	0.00535719	0.0285458	ADM	11	10304680	10307397	+	2718	protein_coding	adrenomedullin [Source:HGNC Symbol;Acc:HGNC:259]	-
ENSG00000226330	48.0561	41.7131	82.159	31.9424	27.7009	23.0806	57.3094	27.5746	1.05725	0.00541234	0.0288305	AL606489.1	1	204377850	204435846	+	486	antisense	novel transcript	-
ENSG00000133315	469.989	411.172	526.359	391.294	350.522	313.686	469.173	351.834	0.415473	0.00541548	0.0288332	MACROD1	11	63998558	64166106	-	2089	protein_coding	MACRO domain containing 1 [Source:HGNC Symbol;Acc:HGNC:29598]	-
ENSG00000225963	26.9114	26.8156	18.9598	7.98559	6.3925	10.4912	24.2289	8.28976	1.54515	0.00541986	0.0288356	AC009950.1	2	230121370	230174223	+	3734	antisense	novel transcript, antisense to SP110	-
ENSG00000120149	83.6176	88.3921	83.0618	41.9243	54.3363	55.6032	85.0238	50.6213	0.749484	0.0054352	0.0288822	MSX2	5	174724533	174730893	+	2270	protein_coding	msh homeobox 2 [Source:HGNC Symbol;Acc:HGNC:7392]	Homeobox
ENSG00000136383	36.5226	30.7883	36.1138	12.9766	14.9158	16.7859	34.4749	14.8928	1.21303	0.00546465	0.0290159	ALPK3	15	84816680	84873482	+	10940	protein_coding	alpha kinase 3 [Source:HGNC Symbol;Acc:HGNC:17574]	-
ENSG00000180190	426.738	424.084	474.897	349.369	318.56	356.7	441.906	341.543	0.371928	0.00547442	0.0290491	TDRP	8	489792	545781	-	3613	protein_coding	testis development related protein [Source:HGNC Symbol;Acc:HGNC:26951]	-
ENSG00000163565	1006.29	1150.09	853.189	670.789	852.334	777.396	1003.19	766.84	0.387496	0.00551883	0.0292567	IFI16	1	158999968	159055155	+	5294	protein_coding	interferon gamma inducible protein 16 [Source:HGNC Symbol;Acc:HGNC:5395]	-
ENSG00000262580	112.451	90.3785	107.439	66.8793	72.4484	50.3576	103.423	63.2284	0.710484	0.00552387	0.0292741	AC087741.1	17	80200673	80205949	-	5122	antisense	novel transcript, antisense to CARD14	-
ENSG00000230590	990.916	1122.28	660.883	565.979	751.119	651.502	924.694	656.2	0.494597	0.00556709	0.0294842	FTX	X	73946555	74293574	-	28487	lincRNA	FTX transcript, XIST regulator [Source:HGNC Symbol;Acc:HGNC:37190]	-
ENSG00000273344	245.086	192.675	223.003	170.692	147.028	148.975	220.255	155.565	0.501383	0.00557777	0.0295313	PAXIP1-AS1	7	155003448	155005703	+	2256	lincRNA	PAXIP1 antisense RNA 1 (head to head) [Source:HGNC Symbol;Acc:HGNC:27328]	-
ENSG00000231924	11.5335	14.8975	15.3484	1.9964	1.06542	5.24559	13.9265	2.76913	2.33189	0.00559757	0.0296267	PSG1	19	42866464	42879822	-	4961	protein_coding	pregnancy specific beta-1-glycoprotein 1 [Source:HGNC Symbol;Acc:HGNC:9514]	-
ENSG00000197530	206.641	168.839	231.128	141.744	115.065	155.269	202.203	137.36	0.558522	0.00563205	0.0297617	MIB2	1	1615415	1630610	+	8767	protein_coding	mindbomb E3 ubiquitin protein ligase 2 [Source:HGNC Symbol;Acc:HGNC:30577]	-
ENSG00000224892	16.3391	13.9044	19.8626	1.9964	6.3925	4.19647	16.702	4.19512	2.00356	0.00564832	0.0298286	RPS4XP16	13	51454164	51461315	+	997	transcribed_processed_pseudogene	ribosomal protein S4X pseudogene 16 [Source:HGNC Symbol;Acc:HGNC:36365]	-
ENSG00000183323	528.617	547.237	466.771	368.335	409.12	419.647	514.208	399.034	0.365674	0.00567529	0.0299329	CCDC125	5	69280175	69332809	-	7932	protein_coding	coiled-coil domain containing 125 [Source:HGNC Symbol;Acc:HGNC:28924]	-
ENSG00000228672	79.7731	55.6175	83.9646	38.9297	30.8971	49.3085	73.1184	39.7118	0.881883	0.00569265	0.030015	PROB1	5	139390592	139395713	-	5122	protein_coding	proline rich basic protein 1 [Source:HGNC Symbol;Acc:HGNC:41906]	-
ENSG00000130522	1930.89	1523.52	2278.78	1696.94	1173.02	1350.21	1911.07	1406.73	0.442037	0.0056957	0.0300215	JUND	19	18279760	18281622	-	1863	protein_coding	JunD proto-oncogene, AP-1 transcription factor subunit [Source:HGNC Symbol;Acc:HGNC:6206]	TF_bZIP
ENSG00000086758	6477	6983.97	6551.05	5434.19	5659.5	5939.05	6670.67	5677.58	0.232555	0.00574456	0.0302406	HUWE1	X	53532096	53686729	-	17380	protein_coding	HECT, UBA and WWE domain containing 1, E3 ubiquitin protein ligase [Source:HGNC Symbol;Acc:HGNC:30892]	-
ENSG00000179918	1321.54	1342.77	1812.91	1242.76	1072.88	1134.1	1492.41	1149.91	0.376343	0.00575789	0.0303011	SEPHS2	16	30443631	30446181	-	2551	protein_coding	selenophosphate synthetase 2 [Source:HGNC Symbol;Acc:HGNC:19686]	-
ENSG00000146425	1314.81	1343.76	1539.35	1175.88	1161.31	1090.03	1399.31	1142.41	0.292882	0.00578332	0.0304156	DYNLT1	6	158636474	158644739	-	2949	protein_coding	dynein light chain Tctex-type 1 [Source:HGNC Symbol;Acc:HGNC:11697]	-
ENSG00000010322	827.526	844.194	909.166	701.734	709.568	694.516	860.295	701.939	0.293776	0.00580929	0.0305426	NISCH	3	52455118	52493071	+	9161	protein_coding	nischarin [Source:HGNC Symbol;Acc:HGNC:18006]	-
ENSG00000169710	8454.03	8388.31	10556.1	7848.83	6841.05	7462.37	9132.8	7384.08	0.306676	0.00581335	0.0305542	FASN	17	82078333	82098332	-	9364	protein_coding	fatty acid synthase [Source:HGNC Symbol;Acc:HGNC:3594]	-
ENSG00000130158	395.982	343.637	450.52	311.438	281.27	300.048	396.713	297.585	0.415414	0.00585785	0.0307763	DOCK6	19	11199295	11262481	-	12435	protein_coding	dedicator of cytokinesis 6 [Source:HGNC Symbol;Acc:HGNC:19189]	-
ENSG00000182132	1567.59	1703.29	1419.27	1101.01	1441.51	1123.6	1563.38	1222.04	0.355422	0.00587302	0.0308287	KCNIP1	5	170353487	170736632	+	3351	protein_coding	potassium voltage-gated channel interacting protein 1 [Source:HGNC Symbol;Acc:HGNC:15521]	-
ENSG00000182534	888.076	770.7	799.018	669.791	673.344	638.913	819.265	660.683	0.310371	0.00590424	0.0309555	MXRA7	17	76672551	76711016	-	9257	protein_coding	matrix remodeling associated 7 [Source:HGNC Symbol;Acc:HGNC:7541]	-
ENSG00000235092	38.4449	43.6995	35.211	17.9676	23.4392	8.39294	39.1184	16.5999	1.23616	0.00590429	0.0309555	ID2-AS1	2	8666636	8681863	-	2060	antisense	ID2 antisense RNA 1 [Source:HGNC Symbol;Acc:HGNC:51103]	-
ENSG00000175745	80.7342	76.4741	74.0333	50.9081	40.4859	44.0629	77.0805	45.1523	0.769896	0.00590464	0.0309555	NR2F1	5	93583224	93594615	+	4314	protein_coding	nuclear receptor subfamily 2 group F member 1 [Source:HGNC Symbol;Acc:HGNC:7975]	RXR-like
ENSG00000130707	40.3671	39.7268	44.2394	20.9622	10.6542	24.1297	41.4444	18.582	1.15541	0.00594427	0.0311435	ASS1	9	130444929	130501274	+	3050	protein_coding	argininosuccinate synthase 1 [Source:HGNC Symbol;Acc:HGNC:758]	-
ENSG00000162086	617.04	640.595	477.605	426.231	425.102	466.857	578.413	439.397	0.395871	0.00596283	0.0312309	ZNF75A	16	3305406	3318852	+	8063	protein_coding	zinc finger protein 75a [Source:HGNC Symbol;Acc:HGNC:13146]	zf-C2H2
ENSG00000260075	62.4729	8.93853	30.6968	4.99099	3.19625	17.835	34.0361	8.67408	1.97459	0.00597325	0.0312756	NSFP1	17	46372855	46487141	+	1471	unprocessed_pseudogene	N-ethylmaleimide-sensitive factor pseudogene 1 [Source:HGNC Symbol;Acc:HGNC:31405]	-
ENSG00000083290	523.811	626.69	509.205	387.301	448.541	441.678	553.235	425.84	0.377443	0.00599526	0.0313809	ULK2	17	19770829	19867936	-	9843	protein_coding	unc-51 like autophagy activating kinase 2 [Source:HGNC Symbol;Acc:HGNC:13480]	-
ENSG00000205726	2048.15	2128.36	1765.97	1472.34	1682.29	1667.05	1980.83	1607.23	0.301454	0.00599842	0.0313876	ITSN1	21	33642400	33899861	+	21748	protein_coding	intersectin 1 [Source:HGNC Symbol;Acc:HGNC:6183]	-
ENSG00000101190	446.922	444.94	469.48	357.355	319.625	379.781	453.78	352.254	0.365376	0.00601122	0.0314446	TCFL5	20	62841115	62861763	-	3436	protein_coding	transcription factor like 5 [Source:HGNC Symbol;Acc:HGNC:11646]	bHLH
ENSG00000165269	13.4557	11.918	19.8626	2.9946	2.13083	5.24559	15.0788	3.45701	2.12768	0.00603976	0.031574	AQP7	9	33383179	33402682	-	5253	protein_coding	aquaporin 7 [Source:HGNC Symbol;Acc:HGNC:640]	-
ENSG00000141040	35.5615	18.8702	18.0569	9.98199	6.3925	7.34382	24.1629	7.9061	1.60754	0.00604824	0.0316083	ZNF287	17	16551387	16569206	-	3566	protein_coding	zinc finger protein 287 [Source:HGNC Symbol;Acc:HGNC:13502]	zf-C2H2
ENSG00000173726	5529.33	6062.31	5901	4764.4	5206.7	4876.3	5830.88	4949.13	0.236579	0.00606291	0.031675	TOMM20	1	235109336	235128936	-	3542	protein_coding	translocase of outer mitochondrial membrane 20 [Source:HGNC Symbol;Acc:HGNC:20947]	-
ENSG00000157106	5539.91	5522.02	4895.23	3985.81	4581.29	4642.34	5319.05	4403.15	0.272643	0.0060695	0.0316995	SMG1	16	18804853	18926454	-	25988	protein_coding	SMG1, nonsense mediated mRNA decay associated PI3K related kinase [Source:HGNC Symbol;Acc:HGNC:30045]	-
ENSG00000182600	322.937	190.689	383.709	226.591	180.056	168.908	299.112	191.852	0.641239	0.00608629	0.0317771	SNORC	2	232857270	232878708	+	3698	protein_coding	secondary ossification center associated regulator of chondrocyte maturation [Source:HGNC Symbol;Acc:HGNC:33763]	-
ENSG00000133059	1445.53	1374.55	1425.59	1078.05	1219.9	1211.73	1415.22	1169.9	0.274976	0.00609783	0.0318274	DSTYK	1	205142505	205211566	-	8339	protein_coding	dual serine/threonine and tyrosine protein kinase [Source:HGNC Symbol;Acc:HGNC:29043]	-
ENSG00000114670	165.313	115.208	138.135	83.8487	95.8876	93.3715	139.552	91.0359	0.61746	0.00610961	0.0318588	NEK11	3	131026850	131350465	+	5355	protein_coding	NIMA related kinase 11 [Source:HGNC Symbol;Acc:HGNC:18593]	-
ENSG00000133935	601.662	582.991	511.913	374.324	486.896	438.531	565.522	433.25	0.384663	0.00624034	0.0324283	ERG28	14	75649791	75661189	-	2633	protein_coding	ergosterol biosynthesis 28 homolog [Source:HGNC Symbol;Acc:HGNC:1187]	-
ENSG00000095209	291.22	307.883	297.939	208.623	258.896	186.743	299.014	218.088	0.455764	0.00624779	0.0324568	TMEM38B	9	105694544	105776612	+	4511	protein_coding	transmembrane protein 38B [Source:HGNC Symbol;Acc:HGNC:25535]	-
ENSG00000260285	34.6004	35.7541	29.7939	20.9622	9.58876	9.44206	33.3828	13.331	1.31711	0.00626671	0.0325347	AL133367.1	14	103525010	103529072	-	4063	antisense	novel transcript, antisense to TRMT61A	-
ENSG00000197558	51.9006	29.7951	37.0167	19.964	11.7196	19.9332	39.5708	17.2056	1.19959	0.00629051	0.032648	SSPO	7	149776042	149833979	+	21144	protein_coding	SCO-spondin [Source:HGNC Symbol;Acc:HGNC:21998]	-
ENSG00000183943	1582.97	1562.26	1539.35	1188.85	1373.32	1320.84	1561.53	1294.34	0.27097	0.00629466	0.0326593	PRKX	X	3604370	3713608	-	6452	protein_coding	protein kinase X-linked [Source:HGNC Symbol;Acc:HGNC:9441]	-
ENSG00000164309	44.2116	31.7814	34.3081	19.964	12.785	15.7368	36.7671	16.1619	1.18288	0.00632111	0.0327556	CMYA5	5	79689877	79800240	+	14179	protein_coding	cardiomyopathy associated 5 [Source:HGNC Symbol;Acc:HGNC:14305]	-
ENSG00000146830	964.966	872.996	1160.16	909.359	683.998	651.502	999.373	748.286	0.417356	0.00636575	0.032956	GIGYF1	7	100679507	100694037	-	6917	protein_coding	GRB10 interacting GYF protein 1 [Source:HGNC Symbol;Acc:HGNC:9126]	-
ENSG00000246366	47.095	38.7336	29.7939	19.964	17.0467	14.6876	38.5408	17.2328	1.15816	0.00637334	0.032985	LACTB2-AS1	8	70608577	70663279	+	5450	antisense	LACTB2 antisense RNA 1 [Source:HGNC Symbol;Acc:HGNC:27841]	-
ENSG00000150510	116.296	110.242	106.536	61.8883	85.2334	63.9962	111.024	70.3726	0.659004	0.00640342	0.03312	FAM124A	13	51222334	51284241	+	6702	protein_coding	family with sequence similarity 124 member A [Source:HGNC Symbol;Acc:HGNC:26413]	-
ENSG00000104805	2359.55	2331.96	2699.51	2201.03	1858.09	1984.93	2463.68	2014.68	0.290262	0.00643291	0.0332414	NUCB1	19	48900050	48923372	+	3937	protein_coding	nucleobindin 1 [Source:HGNC Symbol;Acc:HGNC:8043]	-
ENSG00000111144	1260.99	1281.19	1293.78	1080.05	1090.99	1036.53	1278.65	1069.19	0.258132	0.00646593	0.0333912	LTA4H	12	96000828	96043520	-	7350	protein_coding	leukotriene A4 hydrolase [Source:HGNC Symbol;Acc:HGNC:6710]	-
ENSG00000186310	99.9567	58.597	87.576	55.8991	41.5513	39.8665	82.0432	45.7723	0.841303	0.0064791	0.033437	NAP1L3	X	93670930	93673568	-	2639	protein_coding	nucleosome assembly protein 1 like 3 [Source:HGNC Symbol;Acc:HGNC:7639]	-
ENSG00000173757	814.07	837.242	910.971	734.674	647.774	688.221	854.095	690.223	0.307298	0.00648432	0.0334445	STAT5B	17	42199168	42276707	-	6447	protein_coding	signal transducer and activator of transcription 5B [Source:HGNC Symbol;Acc:HGNC:11367]	STAT
ENSG00000187796	42.2894	30.7883	70.422	15.9712	19.1775	28.3262	47.8332	21.1583	1.18168	0.00655912	0.033732	CARD9	9	136361903	136373681	-	6699	protein_coding	caspase recruitment domain family member 9 [Source:HGNC Symbol;Acc:HGNC:16391]	-
ENSG00000172831	1338.84	1249.41	1495.11	1109	1095.25	1140.39	1361.12	1114.88	0.288277	0.00656041	0.033732	CES2	16	66934444	66945096	+	5343	protein_coding	carboxylesterase 2 [Source:HGNC Symbol;Acc:HGNC:1864]	-
ENSG00000147421	285.453	260.211	229.323	174.685	201.364	188.841	258.329	188.297	0.456127	0.00664733	0.034126	HMBOX1	8	28890394	29064764	+	6634	protein_coding	homeobox containing 1 [Source:HGNC Symbol;Acc:HGNC:26137]	Homeobox
ENSG00000088448	1786.73	1863.19	1813.82	1549.2	1566.16	1508.63	1821.24	1541.33	0.240699	0.00667292	0.0342399	ANKRD10	13	110878540	110915069	-	4563	protein_coding	ankyrin repeat domain 10 [Source:HGNC Symbol;Acc:HGNC:20265]	-
ENSG00000241684	51.9006	39.7268	31.5996	14.973	14.9158	25.1788	41.0757	18.3559	1.16191	0.0066967	0.0343369	ADAMTS9-AS2	3	64684909	65053439	+	8246	antisense	ADAMTS9 antisense RNA 2 [Source:HGNC Symbol;Acc:HGNC:42435]	-
ENSG00000011114	1574.32	1618.87	1474.35	1159.91	1288.09	1380.64	1555.84	1276.21	0.285883	0.00669941	0.0343402	BTBD7	14	93237550	93333092	-	11333	protein_coding	BTB domain containing 7 [Source:HGNC Symbol;Acc:HGNC:18269]	-
ENSG00000180787	489.211	534.325	418.92	353.362	378.223	377.682	480.819	369.756	0.378344	0.00673592	0.0345106	ZFP3	17	5078248	5096374	+	5206	protein_coding	ZFP3 zinc finger protein [Source:HGNC Symbol;Acc:HGNC:12861]	zf-C2H2
ENSG00000254477	36.5226	47.6722	32.5024	23.9568	15.9813	10.4912	38.8991	16.8097	1.20477	0.00682676	0.0349174	AP000640.1	11	59752578	59754975	-	1962	processed_transcript	novel transcript	-
ENSG00000234690	19.2224	22.8429	11.737	3.99279	3.19625	7.34382	17.9341	4.84429	1.8863	0.0068299	0.0349227	AC106869.1	2	47192405	47345074	-	3552	lincRNA	uncharacterized LOC101927043 [Source:NCBI gene;Acc:101927043]	-
ENSG00000198794	17.3002	32.7746	42.4337	13.9748	5.32709	13.6385	30.8362	10.9801	1.48751	0.00688236	0.0351475	SCAMP5	15	74957219	75021496	+	4873	protein_coding	secretory carrier membrane protein 5 [Source:HGNC Symbol;Acc:HGNC:30386]	-
ENSG00000187815	11.5335	17.8771	8.12561	3.99279	0	2.09823	12.512	2.03034	2.60326	0.00688824	0.0351559	ZFP69	1	40477215	40496343	+	3248	protein_coding	ZFP69 zinc finger protein [Source:HGNC Symbol;Acc:HGNC:24708]	zf-C2H2
ENSG00000090674	162.43	179.764	185.083	140.746	96.953	121.698	175.759	119.799	0.55169	0.00692013	0.0352883	MCOLN1	19	7522626	7534009	+	3956	protein_coding	mucolipin 1 [Source:HGNC Symbol;Acc:HGNC:13356]	-
ENSG00000178826	260.464	248.292	280.785	209.622	177.925	196.185	263.18	194.577	0.435621	0.00698746	0.0355746	TMEM139	7	143279957	143288048	+	2564	protein_coding	transmembrane protein 139 [Source:HGNC Symbol;Acc:HGNC:22058]	-
ENSG00000140057	27.8725	22.8429	18.0569	4.99099	6.3925	11.5403	22.9241	7.64126	1.58694	0.00705281	0.0358413	AK7	14	96392111	96489427	+	5001	protein_coding	adenylate kinase 7 [Source:HGNC Symbol;Acc:HGNC:20091]	-
ENSG00000279192	121.101	109.249	98.4102	44.9189	78.8409	75.5365	109.587	66.4321	0.724151	0.00707993	0.0359461	PWAR5	15	24985053	24988232	+	3180	TEC	Prader Willi/Angelman region RNA 5 [Source:HGNC Symbol;Acc:HGNC:30090]	-
ENSG00000118094	24.9892	10.9249	23.474	9.98199	2.13083	3.14735	19.796	5.08672	1.95035	0.0070927	0.0359889	TREH	11	118657316	118679690	-	3182	protein_coding	trehalase [Source:HGNC Symbol;Acc:HGNC:12266]	-
ENSG00000231160	16.3391	14.8975	25.2797	4.99099	7.45792	4.19647	18.8388	5.54846	1.76879	0.00710076	0.0360187	KLF3-AS1	4	38612701	38664883	-	4830	processed_transcript	KLF3 antisense RNA 1 [Source:HGNC Symbol;Acc:HGNC:25796]	-
ENSG00000136936	313.326	381.377	319.607	238.569	271.681	251.788	338.103	254.013	0.412384	0.00714114	0.0361904	XPA	9	97674909	97697357	-	1833	protein_coding	XPA, DNA damage recognition and repair factor [Source:HGNC Symbol;Acc:HGNC:12814]	-
ENSG00000263293	94.1899	100.31	130.913	72.8685	72.4484	57.7015	108.471	67.6728	0.681755	0.00714659	0.0362069	THCAT158	17	47303460	47323613	-	713	antisense	thyroid cancer-associated transcript 158 [Source:NCBI gene;Acc:102724508]	-
ENSG00000166313	45.1727	48.6653	59.5878	26.9514	17.0467	32.5226	51.142	25.5069	1.00341	0.00719708	0.0364293	APBB1	11	6395124	6419414	-	5244	protein_coding	amyloid beta precursor protein binding family B member 1 [Source:HGNC Symbol;Acc:HGNC:581]	-
ENSG00000102780	4902.68	5390.93	4034.82	3323	4231.84	3764.23	4776.14	3773.02	0.340097	0.0072033	0.0364497	DGKH	13	42040036	42256578	+	19637	protein_coding	diacylglycerol kinase eta [Source:HGNC Symbol;Acc:HGNC:2854]	-
ENSG00000111684	295.064	249.286	291.619	190.656	223.738	204.578	278.656	206.324	0.43478	0.00721381	0.0364806	LPCAT3	12	6976186	7018510	-	4725	protein_coding	lysophosphatidylcholine acyltransferase 3 [Source:HGNC Symbol;Acc:HGNC:30244]	-
ENSG00000112320	30.7559	24.8292	27.9882	14.973	6.3925	10.4912	27.8578	10.6189	1.38631	0.0072195	0.0364982	SOBP	6	107489958	107660167	+	6904	protein_coding	sine oculis binding protein homolog [Source:HGNC Symbol;Acc:HGNC:29256]	-
ENSG00000101493	275.842	283.053	310.579	228.587	204.56	220.315	289.825	217.821	0.412107	0.00724529	0.0366174	ZNF516	18	76358190	76495190	-	8217	protein_coding	zinc finger protein 516 [Source:HGNC Symbol;Acc:HGNC:28990]	zf-C2H2
ENSG00000240184	296.987	349.596	375.584	218.605	246.111	287.458	340.722	250.725	0.443464	0.00726597	0.0367108	PCDHGC3	5	141475947	141512979	+	5432	protein_coding	protocadherin gamma subfamily C, 3 [Source:HGNC Symbol;Acc:HGNC:8716]	-
ENSG00000102409	294.103	235.381	311.482	201.636	221.607	188.841	280.322	204.028	0.459514	0.00726951	0.0367174	BEX4	X	103215092	103217246	+	1328	protein_coding	brain expressed X-linked 4 [Source:HGNC Symbol;Acc:HGNC:25475]	-
ENSG00000173436	139.363	144.01	150.775	96.8253	102.28	99.6662	144.716	99.5905	0.539751	0.00730376	0.0368517	MINOS1	1	19484403	19629821	+	5480	protein_coding	mitochondrial inner membrane organizing system 1 [Source:HGNC Symbol;Acc:HGNC:32068]	-
ENSG00000108679	7101.73	6516.19	7728.36	6430.39	5471.98	5771.2	7115.42	5891.19	0.272397	0.00732229	0.0369278	LGALS3BP	17	78971238	78980109	-	3584	protein_coding	galectin 3 binding protein [Source:HGNC Symbol;Acc:HGNC:6564]	-
ENSG00000254231	42.2894	28.8019	44.2394	9.98199	17.0467	23.0806	38.4436	16.7031	1.20795	0.00734135	0.0369677	AC103760.1	8	86333274	86343314	-	3844	processed_transcript	uncharacterized LOC105375624 [Source:NCBI gene;Acc:105375624]	-
ENSG00000182150	905.377	1050.77	739.431	624.872	695.718	744.873	898.527	688.488	0.383779	0.00737936	0.0371478	ERCC6L2	9	95875701	96014571	+	10352	protein_coding	ERCC excision repair 6 like 2 [Source:HGNC Symbol;Acc:HGNC:26922]	-
ENSG00000186409	228.747	210.552	180.569	125.773	170.467	135.336	206.623	143.859	0.522731	0.00739058	0.037193	CCDC30	1	42463330	42654664	+	13504	protein_coding	coiled-coil domain containing 30 [Source:HGNC Symbol;Acc:HGNC:26103]	-
ENSG00000058668	599.74	541.278	585.044	449.189	443.214	485.741	575.354	459.381	0.325043	0.00743387	0.0373881	ATP2B4	1	203626561	203744081	+	9721	protein_coding	ATPase plasma membrane Ca2+ transporting 4 [Source:HGNC Symbol;Acc:HGNC:817]	-
ENSG00000143353	351.771	355.555	327.733	220.602	315.364	211.922	345.019	249.296	0.469424	0.00747361	0.0375424	LYPLAL1	1	219173844	219212865	+	2966	protein_coding	lysophospholipase like 1 [Source:HGNC Symbol;Acc:HGNC:20440]	-
ENSG00000156510	1832.86	1821.47	1886.04	1631.06	1520.35	1533.81	1846.79	1561.74	0.241804	0.0074846	0.0375862	HKDC1	10	69220303	69267559	+	4259	protein_coding	hexokinase domain containing 1 [Source:HGNC Symbol;Acc:HGNC:23302]	-
ENSG00000169223	4514.39	4358.03	5439.64	4258.31	3522.27	3796.76	4770.69	3859.11	0.305957	0.00752489	0.0377543	LMAN2	5	177331562	177351852	-	2357	protein_coding	lectin, mannose binding 2 [Source:HGNC Symbol;Acc:HGNC:16986]	-
ENSG00000245522	34.6004	25.8224	38.8224	16.9694	10.6542	14.6876	33.0817	14.1037	1.22907	0.00760576	0.0380793	AC026250.1	11	9754770	9759533	-	2632	lincRNA	uncharacterized LOC440028 [Source:NCBI gene;Acc:440028]	-
ENSG00000147853	1850.16	1938.67	1570.95	1339.58	1551.25	1453.03	1786.59	1447.95	0.303087	0.00760811	0.0380796	AK3	9	4709559	4742043	-	4483	protein_coding	adenylate kinase 3 [Source:HGNC Symbol;Acc:HGNC:17376]	-
ENSG00000177150	724.686	673.369	678.94	518.065	587.045	570.72	692.332	558.61	0.309994	0.00763959	0.0382256	FAM210A	18	13663347	13726663	-	4681	protein_coding	family with sequence similarity 210 member A [Source:HGNC Symbol;Acc:HGNC:28346]	-
ENSG00000154099	30.7559	36.7473	30.6968	15.9712	15.9813	10.4912	32.7333	14.1479	1.20838	0.0076651	0.0383186	DNAAF1	16	84145287	84178767	+	7783	protein_coding	dynein axonemal assembly factor 1 [Source:HGNC Symbol;Acc:HGNC:30539]	-
ENSG00000137411	576.673	506.517	753.876	481.132	413.382	475.25	612.355	456.588	0.424069	0.00768992	0.0384195	VARS2	6	30908242	30926459	+	8448	protein_coding	valyl-tRNA synthetase 2, mitochondrial [Source:HGNC Symbol;Acc:HGNC:21642]	-
ENSG00000136521	1636.79	1700.31	1690.13	1341.58	1507.57	1358.61	1675.74	1402.58	0.256888	0.00771163	0.0385163	NDUFB5	3	179604690	179627647	+	5871	protein_coding	NADH:ubiquinone oxidoreductase subunit B5 [Source:HGNC Symbol;Acc:HGNC:7700]	-
ENSG00000239887	59.5895	27.8088	30.6968	24.955	8.52334	12.5894	39.365	15.3559	1.35195	0.00771504	0.0385218	C1orf226	1	162366908	162386818	+	4495	protein_coding	chromosome 1 open reading frame 226 [Source:HGNC Symbol;Acc:HGNC:34351]	-
ENSG00000076258	120.14	86.4058	111.05	67.8775	63.925	69.2418	105.865	67.0148	0.660429	0.00772961	0.038563	FMO4	1	171314208	171342084	+	2517	protein_coding	flavin containing monooxygenase 4 [Source:HGNC Symbol;Acc:HGNC:3772]	-
ENSG00000278467	38.4449	28.8019	34.3081	9.98199	19.1775	14.6876	33.8516	14.6157	1.21641	0.00773027	0.038563	AC138393.3	1	223994262	223995196	+	573	lincRNA	novel transcript	-
ENSG00000169562	20.1836	13.9044	27.0854	8.98379	3.19625	6.2947	20.3911	6.15825	1.7235	0.00775999	0.038672	GJB1	X	71215194	71225516	+	2479	protein_coding	gap junction protein beta 1 [Source:HGNC Symbol;Acc:HGNC:4283]	-
ENSG00000090661	59.5895	31.7814	77.6447	24.955	27.7009	29.3753	56.3386	27.3437	1.04663	0.0077607	0.038672	CERS4	19	8206736	8262421	+	4059	protein_coding	ceramide synthase 4 [Source:HGNC Symbol;Acc:HGNC:23747]	Homeobox
ENSG00000179364	739.103	654.499	809.853	619.881	591.307	527.706	734.485	579.631	0.341909	0.00776379	0.038672	PACS2	14	105300563	105398147	+	12363	protein_coding	phosphofurin acidic cluster sorting protein 2 [Source:HGNC Symbol;Acc:HGNC:23794]	-
ENSG00000140941	1647.36	1718.18	1541.16	1388.49	1378.65	1353.36	1635.57	1373.5	0.251676	0.00787212	0.0391528	MAP1LC3B	16	87383995	87404779	+	5313	protein_coding	microtubule associated protein 1 light chain 3 beta [Source:HGNC Symbol;Acc:HGNC:13352]	-
ENSG00000128039	282.57	304.903	274.465	212.616	233.326	202.48	287.313	216.141	0.410448	0.00787946	0.0391623	SRD5A3	4	55346109	55373096	+	4420	protein_coding	steroid 5 alpha-reductase 3 [Source:HGNC Symbol;Acc:HGNC:25812]	-
ENSG00000178573	173.963	176.784	191.403	115.791	116.131	147.926	180.717	126.616	0.514116	0.00788385	0.0391623	MAF	16	79585843	79600714	-	6976	protein_coding	MAF bZIP transcription factor [Source:HGNC Symbol;Acc:HGNC:6776]	TF_bZIP
ENSG00000168887	568.023	519.428	632.895	450.188	462.391	449.022	573.449	453.867	0.338127	0.00788523	0.0391623	C2orf68	2	85606654	85612066	-	4413	protein_coding	chromosome 2 open reading frame 68 [Source:HGNC Symbol;Acc:HGNC:34353]	-
ENSG00000115419	8393.48	8378.38	7923.37	6687.93	7360.97	7144.49	8231.74	7064.46	0.220632	0.00790561	0.0392252	GLS	2	190880827	190965552	+	9827	protein_coding	glutaminase [Source:HGNC Symbol;Acc:HGNC:4331]	-
ENSG00000108828	3653.22	3524.76	4738.13	3423.82	2892.61	3143.16	3972.04	3153.2	0.333148	0.00791099	0.0392284	VAT1	17	43014605	43025123	-	3501	protein_coding	vesicle amine transport 1 [Source:HGNC Symbol;Acc:HGNC:16919]	-
ENSG00000150403	3143.83	3051.02	3093.15	2654.21	2581.51	2735.05	3096	2656.92	0.220647	0.00791258	0.0392284	TMCO3	13	113490995	113554590	+	10407	protein_coding	transmembrane and coiled-coil domains 3 [Source:HGNC Symbol;Acc:HGNC:20329]	-
ENSG00000198933	180.691	147.982	246.477	109.802	128.916	141.631	191.717	126.783	0.599039	0.00791451	0.0392284	TBKBP1	17	47694081	47712050	+	4280	protein_coding	TBK1 binding protein 1 [Source:HGNC Symbol;Acc:HGNC:30140]	-
ENSG00000184156	49.0172	74.4877	59.5878	22.9586	38.355	35.67	61.0309	32.3279	0.918737	0.00792942	0.0392845	KCNQ3	8	132120858	132481019	-	12646	protein_coding	potassium voltage-gated channel subfamily Q member 3 [Source:HGNC Symbol;Acc:HGNC:6297]	-
ENSG00000012124	18.2613	15.8907	24.3768	6.98739	6.3925	5.24559	19.5096	6.20849	1.65279	0.0079541	0.039395	CD22	19	35319261	35347355	+	6159	protein_coding	CD22 molecule [Source:HGNC Symbol;Acc:HGNC:1643]	-
ENSG00000105220	7540.96	7062.43	8026.3	6611.07	5920.52	6577.97	7543.23	6369.85	0.243945	0.00795837	0.0394044	GPI	19	34359480	34402413	+	10680	protein_coding	glucose-6-phosphate isomerase [Source:HGNC Symbol;Acc:HGNC:4458]	-
ENSG00000177666	1162	1060.71	1415.66	1091.03	789.474	900.143	1212.79	926.883	0.387846	0.00802593	0.0396915	PNPLA2	11	818902	825573	+	3843	protein_coding	patatin like phospholipase domain containing 2 [Source:HGNC Symbol;Acc:HGNC:30802]	-
ENSG00000117114	3857.94	3898.19	3233.09	2641.23	3233.54	3051.88	3663.07	2975.55	0.299895	0.00803232	0.0397112	ADGRL2	1	81306160	81992436	+	7754	protein_coding	adhesion G protein-coupled receptor L2 [Source:HGNC Symbol;Acc:HGNC:18582]	-
ENSG00000145217	192.224	193.668	274.465	152.724	165.14	140.582	220.119	152.815	0.528093	0.00807216	0.0398369	SLC26A1	4	979073	993440	-	4293	protein_coding	solute carrier family 26 member 1 [Source:HGNC Symbol;Acc:HGNC:10993]	-
ENSG00000114739	151.857	165.859	157.998	95.8271	129.981	99.6662	158.572	108.491	0.548626	0.00807796	0.0398537	ACVR2B	3	38453851	38493142	+	15744	protein_coding	activin A receptor type 2B [Source:HGNC Symbol;Acc:HGNC:174]	-
ENSG00000235531	405.593	400.247	410.795	307.445	338.803	307.391	405.545	317.88	0.35181	0.00808516	0.0398773	MSC-AS1	8	71828167	72118393	+	6284	antisense	MSC antisense RNA 1 [Source:HGNC Symbol;Acc:HGNC:48724]	-
ENSG00000246273	89.3843	111.235	98.4102	62.8865	55.4017	70.2909	99.6765	62.8597	0.664306	0.00810214	0.0399373	SBF2-AS1	11	9758292	9811335	+	4644	antisense	SBF2 antisense RNA 1 [Source:HGNC Symbol;Acc:HGNC:27438]	-
ENSG00000142459	185.496	152.948	182.375	134.757	94.8222	125.894	173.606	118.491	0.550407	0.00815641	0.0401571	EVI5L	19	7830233	7864976	+	6252	protein_coding	ecotropic viral integration site 5 like [Source:HGNC Symbol;Acc:HGNC:30464]	-
ENSG00000166398	604.546	635.629	615.741	424.234	489.027	547.639	618.638	486.967	0.34572	0.00816219	0.0401736	KIAA0355	19	34254537	34355586	+	7459	protein_coding	KIAA0355 [Source:HGNC Symbol;Acc:HGNC:29016]	-
ENSG00000246982	6.72785	13.9044	9.02846	0.998199	2.13083	1.04912	9.8869	1.39272	2.83283	0.00816674	0.0401793	Z84485.1	6	36146698	36197205	-	1463	antisense	novel transcript, antisense to BRPF3	-
ENSG00000130770	837.137	886.901	838.744	700.735	739.4	659.895	854.26	700.01	0.287214	0.00817104	0.0401813	ATP5IF1	1	28236109	28246906	+	2225	protein_coding	ATP synthase inhibitory factor subunit 1 [Source:HGNC Symbol;Acc:HGNC:871]	-
ENSG00000210164	18.2613	21.8497	68.6163	15.9712	11.7196	10.4912	36.2424	12.7273	1.51182	0.00819266	0.0402754	MT-TG	MT	9991	10058	+	68	Mt_tRNA	mitochondrially encoded tRNA glycine [Source:HGNC Symbol;Acc:HGNC:7486]	-
ENSG00000242220	17.3002	10.9249	9.9313	4.99099	1.06542	1.04912	12.7188	2.36851	2.40719	0.00820006	0.0402842	TCP10L	21	32574841	32587373	-	3026	protein_coding	t-complex 10 like [Source:HGNC Symbol;Acc:HGNC:11657]	-
ENSG00000236969	189.341	128.119	185.083	109.802	114	115.403	167.514	113.068	0.568525	0.00820167	0.0402842	GGT8P	2	91775944	91781169	+	532	unprocessed_pseudogene	gamma-glutamyltransferase 8 pseudogene [Source:HGNC Symbol;Acc:HGNC:33438]	-
ENSG00000181085	64.3952	44.6926	38.8224	27.9496	17.0467	27.2771	49.3034	24.0911	1.03011	0.00821465	0.0403166	MAPK15	8	143716259	143722458	+	3056	protein_coding	mitogen-activated protein kinase 15 [Source:HGNC Symbol;Acc:HGNC:24667]	-
ENSG00000278616	49.9783	34.7609	64.102	24.955	15.9813	30.4244	49.6138	23.7869	1.06182	0.00821556	0.0403166	BEND3P3	10	79682997	79685436	+	2440	processed_pseudogene	BEN domain containing 3 pseudogene 3 [Source:HGNC Symbol;Acc:HGNC:45016]	-
ENSG00000189423	89.3843	86.4058	63.1992	50.9081	41.5513	48.2594	79.6631	46.9063	0.761511	0.00822101	0.0403313	USP32P3	17	20415547	20431008	+	2935	transcribed_unprocessed_pseudogene	ubiquitin specific peptidase 32 pseudogene 3 [Source:HGNC Symbol;Acc:HGNC:43576]	-
ENSG00000140743	2517.18	2391.55	2255.31	1926.52	1987	2119.22	2388.01	2010.91	0.247926	0.00831905	0.0407761	CDR2	16	22345936	22437165	-	3948	protein_coding	cerebellar degeneration related protein 2 [Source:HGNC Symbol;Acc:HGNC:1799]	-
ENSG00000198908	38.4449	50.6517	39.7252	25.9532	14.9158	20.9823	42.9406	20.6171	1.05418	0.00835577	0.0409386	BHLHB9	X	102720688	102753540	+	5518	protein_coding	basic helix-loop-helix family member b9 [Source:HGNC Symbol;Acc:HGNC:29353]	-
ENSG00000125895	20.1836	10.9249	32.5024	3.99279	9.58876	5.24559	21.2036	6.27571	1.76594	0.00836081	0.0409445	TMEM74B	20	1180561	1185415	-	2210	protein_coding	transmembrane protein 74B [Source:HGNC Symbol;Acc:HGNC:15893]	-
ENSG00000184154	122.062	114.215	94.7988	70.8721	73.5138	70.2909	110.359	71.5589	0.624046	0.00843467	0.0412331	LRTOMT	11	72080331	72110782	+	6249	protein_coding	leucine rich transmembrane and O-methyltransferase domain containing [Source:HGNC Symbol;Acc:HGNC:25033]	-
ENSG00000179152	380.604	380.384	344.887	241.564	327.083	261.23	368.625	276.626	0.414746	0.00847705	0.0413793	TCAIM	3	44338119	44409451	+	8743	protein_coding	T cell activation inhibitor, mitochondrial [Source:HGNC Symbol;Acc:HGNC:25241]	-
ENSG00000233058	9.61122	14.8975	15.3484	0.998199	2.13083	5.24559	13.2857	2.79154	2.25873	0.00849825	0.0414461	LINC00884	3	194487454	194518279	+	2922	antisense	long intergenic non-protein coding RNA 884 [Source:HGNC Symbol;Acc:HGNC:48570]	-
ENSG00000100614	1001.49	1051.77	985.005	794.566	848.072	872.866	1012.75	838.501	0.272429	0.00852074	0.0415192	PPM1A	14	60245752	60299087	+	11860	protein_coding	protein phosphatase, Mg2+/Mn2+ dependent 1A [Source:HGNC Symbol;Acc:HGNC:9275]	-
ENSG00000225345	69.2008	86.4058	72.2277	33.9387	56.4671	40.9156	75.9447	43.7738	0.796613	0.00852608	0.041533	SNX18P3	9	38566260	38568211	-	1952	transcribed_unprocessed_pseudogene	sorting nexin 18 pseudogene 3 [Source:HGNC Symbol;Acc:HGNC:39611]	-
ENSG00000204604	146.091	172.812	131.815	102.814	105.476	99.6662	150.239	102.652	0.548242	0.0085349	0.0415515	ZNF468	19	52838008	52890375	-	11355	protein_coding	zinc finger protein 468 [Source:HGNC Symbol;Acc:HGNC:33105]	zf-C2H2
ENSG00000135916	921.716	848.167	1189.95	883.406	662.69	684.025	986.611	743.373	0.408445	0.00859701	0.0418416	ITM2C	2	230864639	230879248	+	2611	protein_coding	integral membrane protein 2C [Source:HGNC Symbol;Acc:HGNC:6175]	-
ENSG00000170153	33.6393	18.8702	18.0569	1.9964	10.6542	9.44206	23.5221	7.36421	1.6833	0.00862424	0.0419496	RNF150	4	140859807	141212877	-	11007	protein_coding	ring finger protein 150 [Source:HGNC Symbol;Acc:HGNC:23138]	-
ENSG00000075420	2806.48	2721.29	2548.73	2094.22	2360.97	2337.43	2692.16	2264.21	0.249812	0.0086373	0.0419884	FNDC3B	3	172039628	172401665	+	13270	protein_coding	fibronectin type III domain containing 3B [Source:HGNC Symbol;Acc:HGNC:24670]	-
ENSG00000279108	25.9503	25.8224	18.0569	3.99279	11.7196	8.39294	23.2765	8.03511	1.53965	0.00865519	0.0420384	AC008537.3	19	40840159	40842039	+	1881	TEC	TEC	-
ENSG00000172765	961.122	934.573	812.561	715.708	762.839	721.793	902.752	733.447	0.299363	0.00866665	0.0420818	TMCC1	3	129647792	129893606	-	8138	protein_coding	transmembrane and coiled-coil domain family 1 [Source:HGNC Symbol;Acc:HGNC:29116]	-
ENSG00000172828	34.6004	38.7336	33.4053	22.9586	13.8504	9.44206	35.5798	15.417	1.20101	0.00867282	0.0420994	CES3	16	66961237	66975148	+	4935	protein_coding	carboxylesterase 3 [Source:HGNC Symbol;Acc:HGNC:1865]	-
ENSG00000161395	213.369	209.559	232.031	138.75	123.588	193.038	218.32	151.792	0.52489	0.00871579	0.0422955	PGAP3	17	39671122	39696797	-	3669	protein_coding	post-GPI attachment to proteins 3 [Source:HGNC Symbol;Acc:HGNC:23719]	-
ENSG00000101654	1462.83	1629.79	1529.42	1234.77	1355.21	1272.58	1540.68	1287.52	0.259024	0.00874767	0.0424254	RNMT	18	13726660	13764558	+	6982	protein_coding	RNA guanine-7 methyltransferase [Source:HGNC Symbol;Acc:HGNC:10075]	-
ENSG00000251685	24.9892	23.8361	18.0569	6.98739	7.45792	9.44206	22.2941	7.96246	1.485	0.00876672	0.0425054	UGT2B27P	4	69004862	69020414	-	1620	unprocessed_pseudogene	UDP glucuronosyltransferase family 2 member B27, pseudogene [Source:HGNC Symbol;Acc:HGNC:12551]	-
ENSG00000169762	517.083	526.38	452.326	383.308	419.774	373.486	498.596	392.19	0.345968	0.00877785	0.042533	TAPT1	4	16160505	16227410	-	7828	protein_coding	transmembrane anterior posterior transformation 1 [Source:HGNC Symbol;Acc:HGNC:26887]	-
ENSG00000143409	183.574	194.661	187.792	147.733	134.243	124.845	188.676	135.607	0.47566	0.00878005	0.042533	MINDY1	1	150996086	151008375	-	3792	protein_coding	MINDY lysine 48 deubiquitinase 1 [Source:HGNC Symbol;Acc:HGNC:25648]	-
ENSG00000072364	3568.64	3864.42	3107.59	2437.6	3049.22	2999.43	3513.55	2828.75	0.31277	0.00878222	0.042533	AFF4	5	132875379	132963634	-	11297	protein_coding	AF4/FMR2 family member 4 [Source:HGNC Symbol;Acc:HGNC:17869]	AF-4
ENSG00000143322	1564.71	1560.27	1477.06	1231.78	1304.07	1337.62	1534.01	1291.16	0.248652	0.00878268	0.042533	ABL2	1	179099327	179229684	-	13257	protein_coding	ABL proto-oncogene 2, non-receptor tyrosine kinase [Source:HGNC Symbol;Acc:HGNC:77]	-
ENSG00000225830	334.47	352.575	299.745	254.541	252.504	248.641	328.93	251.895	0.384163	0.00885459	0.0428187	ERCC6	10	49455368	49539538	-	16737	protein_coding	ERCC excision repair 6, chromatin remodeling factor [Source:HGNC Symbol;Acc:HGNC:3438]	-
ENSG00000112183	222.019	175.791	196.82	125.773	138.504	157.368	198.21	140.548	0.496924	0.00886544	0.0428337	RBM24	6	17281346	17293875	+	3444	protein_coding	RNA binding motif protein 24 [Source:HGNC Symbol;Acc:HGNC:21539]	-
ENSG00000284928	15.3779	20.8566	33.4053	6.98739	11.7196	4.19647	23.2133	7.63448	1.60956	0.00887455	0.0428527	AL445205.1	1	64186791	64192685	+	1031	lincRNA	novel transcript	-
ENSG00000216588	14.4168	22.8429	25.2797	3.99279	10.6542	5.24559	20.8465	6.63085	1.65985	0.00887737	0.0428539	IGSF23	19	44613630	44636781	+	1347	protein_coding	immunoglobulin superfamily member 23 [Source:HGNC Symbol;Acc:HGNC:40040]	-
ENSG00000119139	145.129	118.187	181.472	93.8307	107.607	93.3715	148.263	98.2698	0.595614	0.00888148	0.0428612	TJP2	9	69121264	69274615	+	15465	protein_coding	tight junction protein 2 [Source:HGNC Symbol;Acc:HGNC:11828]	-
ENSG00000131781	35.5615	27.8088	26.1825	9.98199	15.9813	11.5403	29.8509	12.5012	1.25811	0.00895919	0.0431734	FMO5	1	147175351	147243050	-	5986	protein_coding	flavin containing monooxygenase 5 [Source:HGNC Symbol;Acc:HGNC:3773]	-
ENSG00000165861	206.641	184.73	220.294	143.741	111.869	169.957	203.888	141.855	0.523556	0.00901523	0.0433719	ZFYVE1	14	72969451	73027212	-	5306	protein_coding	zinc finger FYVE-type containing 1 [Source:HGNC Symbol;Acc:HGNC:13180]	-
ENSG00000196323	1250.42	1271.26	1058.14	905.366	1007.88	997.711	1193.27	970.321	0.298219	0.00901619	0.0433719	ZBTB44	11	130226677	130314908	-	11023	protein_coding	zinc finger and BTB domain containing 44 [Source:HGNC Symbol;Acc:HGNC:25001]	ZBTB
ENSG00000085365	927.482	932.587	873.955	584.944	811.848	749.07	911.341	715.287	0.349926	0.00901869	0.0433719	SCAMP1	5	78360583	78479071	+	5106	protein_coding	secretory carrier membrane protein 1 [Source:HGNC Symbol;Acc:HGNC:10563]	-
ENSG00000153956	430.583	485.66	448.714	299.46	367.569	385.026	454.986	350.685	0.376167	0.00904151	0.0434564	CACNA2D1	7	81946444	82443798	-	9010	protein_coding	calcium voltage-gated channel auxiliary subunit alpha2delta 1 [Source:HGNC Symbol;Acc:HGNC:1399]	-
ENSG00000115468	219.136	207.573	219.391	148.732	132.112	182.546	215.367	154.463	0.479694	0.00909168	0.0436722	EFHD1	2	232606057	232682781	+	3052	protein_coding	EF-hand domain family member D1 [Source:HGNC Symbol;Acc:HGNC:29556]	-
ENSG00000125864	221.058	226.443	211.266	180.674	138.504	158.417	219.589	159.198	0.462507	0.00909528	0.0436768	BFSP1	20	17493905	17569220	-	3361	protein_coding	beaded filament structural protein 1 [Source:HGNC Symbol;Acc:HGNC:1040]	-
ENSG00000257556	12.4946	9.9317	15.3484	1.9964	3.19625	3.14735	12.5916	2.78	2.18588	0.00910501	0.0437109	LINC02298	14	105093609	105099004	+	1177	lincRNA	long intergenic non-protein coding RNA 2298 [Source:HGNC Symbol;Acc:HGNC:53216]	-
ENSG00000100412	1654.09	1736.06	2193.91	1614.09	1339.23	1474.01	1861.36	1475.78	0.334985	0.00911222	0.0437329	ACO2	22	41469125	41528989	+	4041	protein_coding	aconitase 2 [Source:HGNC Symbol;Acc:HGNC:118]	-
ENSG00000189431	161.468	163.873	179.666	113.795	122.523	122.747	168.336	119.688	0.493055	0.00917589	0.0440002	RASSF10	11	13009577	13012106	+	2530	protein_coding	Ras association domain family member 10 [Source:HGNC Symbol;Acc:HGNC:33984]	-
ENSG00000196814	204.719	188.702	225.711	163.705	148.093	134.287	206.378	148.695	0.473099	0.00921886	0.0441807	MVB12B	9	126326849	126507041	+	7884	protein_coding	multivesicular body subunit 12B [Source:HGNC Symbol;Acc:HGNC:23368]	-
ENSG00000109339	646.835	778.645	583.238	435.215	572.129	524.559	669.573	510.634	0.390917	0.00924189	0.0442783	MAPK10	4	85990007	86594625	-	42646	protein_coding	mitogen-activated protein kinase 10 [Source:HGNC Symbol;Acc:HGNC:6872]	-
ENSG00000131174	2315.34	2002.23	1961.88	1833.69	1706.8	1668.1	2093.15	1736.2	0.269568	0.00926618	0.0443562	COX7B	X	77899438	77907373	+	3024	protein_coding	cytochrome c oxidase subunit 7B [Source:HGNC Symbol;Acc:HGNC:2291]	-
ENSG00000140374	1883.8	2013.16	2074.74	1579.15	1776.05	1662.85	1990.56	1672.68	0.251252	0.00928578	0.0444264	ETFA	15	76215355	76311472	-	5031	protein_coding	electron transfer flavoprotein subunit alpha [Source:HGNC Symbol;Acc:HGNC:3481]	-
ENSG00000230454	18.2613	29.7951	18.0569	5.98919	7.45792	9.44206	22.0378	7.62972	1.53022	0.0092862	0.0444264	U73166.1	3	50260303	50263358	+	2625	lincRNA	novel transcript	-
ENSG00000172361	59.5895	66.5424	35.211	32.9406	20.2429	27.2771	53.781	26.8202	0.998773	0.00929758	0.0444423	CFAP53	18	50227193	50266522	-	1851	protein_coding	cilia and flagella associated protein 53 [Source:HGNC Symbol;Acc:HGNC:26530]	-
ENSG00000105997	469.989	422.097	471.285	378.317	315.364	370.338	454.457	354.673	0.357507	0.00937587	0.0447778	HOXA3	7	27106184	27152581	-	4306	protein_coding	homeobox A3 [Source:HGNC Symbol;Acc:HGNC:5104]	Homeobox
ENSG00000134864	105.723	102.297	105.633	74.8649	63.925	66.0944	104.551	68.2948	0.613547	0.00939434	0.0448432	GGACT	13	100530164	100589528	-	3477	protein_coding	gamma-glutamylamine cyclotransferase [Source:HGNC Symbol;Acc:HGNC:25100]	-
ENSG00000180530	3045.79	3342.02	2620.96	2198.03	2529.3	2590.27	3002.92	2439.2	0.299889	0.00939637	0.0448432	NRIP1	21	14961235	15065936	-	8497	protein_coding	nuclear receptor interacting protein 1 [Source:HGNC Symbol;Acc:HGNC:8001]	-
ENSG00000135124	149.935	183.736	186.889	129.766	118.261	118.55	173.52	122.192	0.505729	0.00940291	0.0448553	P2RX4	12	121209857	121234106	+	8159	protein_coding	purinergic receptor P2X 4 [Source:HGNC Symbol;Acc:HGNC:8535]	-
ENSG00000198720	255.658	218.497	236.546	213.614	131.046	146.876	236.9	163.846	0.53035	0.00948686	0.0452037	ANKRD13B	17	29589769	29614761	+	3971	protein_coding	ankyrin repeat domain 13B [Source:HGNC Symbol;Acc:HGNC:26363]	-
ENSG00000012660	4737.37	4973.79	4588.26	3883.99	4297.89	4049.59	4766.48	4077.16	0.225363	0.00949877	0.0452344	ELOVL5	6	53267398	53349179	-	3813	protein_coding	ELOVL fatty acid elongase 5 [Source:HGNC Symbol;Acc:HGNC:21308]	-
ENSG00000196912	168.196	224.456	133.621	93.8307	133.177	116.452	175.425	114.487	0.61523	0.00950987	0.0452743	ANKRD36B	2	97492663	97589965	-	6771	protein_coding	ankyrin repeat domain 36B [Source:HGNC Symbol;Acc:HGNC:29333]	-
ENSG00000253444	5.76673	10.9249	18.0569	0	4.26167	1.04912	11.5828	1.77026	2.73203	0.00954549	0.0454178	AC245519.1	8	2493876	2512580	-	512	lincRNA	novel transcript	-
ENSG00000279267	83.6176	83.4263	69.5191	39.9279	57.5325	44.0629	78.8543	47.1745	0.742012	0.00956123	0.0454796	AL078621.3	2	113605867	113607908	-	2042	TEC	TEC	-
ENSG00000083844	478.639	431.036	452.326	314.433	400.597	342.012	454	352.347	0.36651	0.00957594	0.0455365	ZNF264	19	57191500	57222846	+	12532	protein_coding	zinc finger protein 264 [Source:HGNC Symbol;Acc:HGNC:13057]	zf-C2H2
ENSG00000162851	596.857	583.984	631.089	441.204	500.746	513.018	603.977	484.989	0.317277	0.00964969	0.0458215	TFB2M	1	246540560	246566324	-	1848	protein_coding	transcription factor B2, mitochondrial [Source:HGNC Symbol;Acc:HGNC:18559]	-
ENSG00000086619	197.991	176.784	202.237	141.744	136.373	140.582	192.338	139.566	0.463162	0.00965625	0.0458395	ERO1B	1	236215555	236281985	-	5361	protein_coding	endoplasmic reticulum oxidoreductase 1 beta [Source:HGNC Symbol;Acc:HGNC:14355]	-
ENSG00000259030	38.4449	40.72	32.5024	13.9748	24.5046	12.5894	37.2224	17.0229	1.13053	0.00972047	0.0460791	FPGT-TNNI3K	1	74198235	74544393	+	9896	protein_coding	FPGT-TNNI3K readthrough [Source:HGNC Symbol;Acc:HGNC:42952]	-
ENSG00000176978	1399.39	1258.35	1803.89	1311.63	1035.59	1088.98	1487.21	1145.4	0.37688	0.00973479	0.046129	DPP7	9	137110542	137115177	-	2820	protein_coding	dipeptidyl peptidase 7 [Source:HGNC Symbol;Acc:HGNC:14892]	-
ENSG00000144893	24.9892	37.7405	30.6968	10.9802	18.1121	10.4912	31.1421	13.1945	1.24092	0.0097598	0.0461988	MED12L	3	151085697	151437072	+	12619	protein_coding	mediator complex subunit 12 like [Source:HGNC Symbol;Acc:HGNC:16050]	-
ENSG00000215790	481.522	476.722	446.909	386.303	364.373	370.338	468.384	373.671	0.325387	0.00981035	0.0463851	SLC35E2A	1	1724838	1745999	-	7713	protein_coding	solute carrier family 35 member E2A [Source:HGNC Symbol;Acc:HGNC:20863]	-
ENSG00000042062	22.1058	18.8702	23.474	3.99279	6.3925	11.5403	21.4833	7.30853	1.56106	0.00983132	0.046471	RIPOR3	20	50586108	50691528	-	6009	protein_coding	RIPOR family member 3 [Source:HGNC Symbol;Acc:HGNC:16168]	-
ENSG00000271079	20.1836	21.8497	20.7654	0.998199	10.6542	7.34382	20.9329	6.33207	1.73568	0.00984214	0.0464956	CTAGE15	7	143571801	143574387	+	2587	protein_coding	CTAGE family member 15 [Source:HGNC Symbol;Acc:HGNC:37295]	-
ENSG00000158301	99.9567	86.4058	96.6045	50.9081	69.2521	58.7506	94.3223	59.6369	0.663459	0.00984692	0.0464993	GPRASP2	X	102712176	102717733	+	3975	protein_coding	G protein-coupled receptor associated sorting protein 2 [Source:HGNC Symbol;Acc:HGNC:25169]	-
ENSG00000156273	534.384	545.25	480.314	381.312	412.317	442.728	519.983	412.119	0.33529	0.00984854	0.0464993	BACH1	21	29194071	29630751	+	7717	protein_coding	BTB domain and CNC homolog 1 [Source:HGNC Symbol;Acc:HGNC:935]	TF_bZIP
ENSG00000271122	311.403	332.712	315.093	256.537	257.831	220.315	319.736	244.894	0.384326	0.00986884	0.0465687	AC018647.2	7	35695214	35699413	+	4200	antisense	uncharacterized LOC101930085 [Source:NCBI gene;Acc:101930085]	-
ENSG00000273748	333.509	317.814	252.797	215.611	242.915	211.922	301.373	223.483	0.430798	0.00988187	0.0466169	AL592183.1	GL000219.1	54224	83311	-	372	protein_coding		-
ENSG00000196372	533.423	458.845	595.878	433.218	378.223	422.794	529.382	411.412	0.364158	0.00989633	0.0466585	ASB13	10	5638867	5666595	-	3003	protein_coding	ankyrin repeat and SOCS box containing 13 [Source:HGNC Symbol;Acc:HGNC:19765]	-
ENSG00000284966	9.61122	7.94536	18.0569	3.99279	2.13083	0	11.8712	2.04121	2.5309	0.00994649	0.0468618	AL138689.2	13	106491147	106521630	+	8771	antisense	novel transcript, antisense to EFNB2	-
ENSG00000179241	274.881	253.258	240.157	168.696	187.513	212.971	256.099	189.727	0.433116	0.00994792	0.0468618	LDLRAD3	11	35943981	36232136	+	4575	protein_coding	low density lipoprotein receptor class A domain containing 3 [Source:HGNC Symbol;Acc:HGNC:27046]	-
ENSG00000152234	12672.4	12456.3	15122.7	10788.5	11623.7	11313.7	13417.1	11242	0.255246	0.00996353	0.0469087	ATP5F1A	18	46080248	46104334	-	10908	protein_coding	ATP synthase F1 subunit alpha [Source:HGNC Symbol;Acc:HGNC:823]	-
ENSG00000197329	984.189	941.525	810.755	733.676	738.334	754.315	912.156	742.109	0.297262	0.00997924	0.0469426	PELI1	2	64092652	64144454	-	4125	protein_coding	pellino E3 ubiquitin protein ligase 1 [Source:HGNC Symbol;Acc:HGNC:8827]	-
ENSG00000143258	412.321	426.07	444.2	324.415	367.569	316.833	427.53	336.272	0.346961	0.00998441	0.0469536	USP21	1	161159450	161165723	+	3764	protein_coding	ubiquitin specific peptidase 21 [Source:HGNC Symbol;Acc:HGNC:12620]	-
ENSG00000111058	11.5335	8.93853	9.9313	0.998199	2.13083	2.09823	10.1344	1.74242	2.54782	0.0100051	0.0470062	ACSS3	12	80936414	81261205	+	14301	protein_coding	acyl-CoA synthetase short chain family member 3 [Source:HGNC Symbol;Acc:HGNC:24723]	-
ENSG00000118420	44.2116	34.7609	38.8224	14.973	20.2429	22.0315	39.265	19.0825	1.04362	0.0101135	0.0474228	UBE3D	6	82892398	83065841	-	6394	protein_coding	ubiquitin protein ligase E3D [Source:HGNC Symbol;Acc:HGNC:21381]	-
ENSG00000080947	127.829	155.928	143.552	100.818	111.869	68.1926	142.436	93.6265	0.605004	0.0101516	0.0475481	CROCCP3	1	16467436	16499257	-	6813	transcribed_unprocessed_pseudogene	ciliary rootlet coiled-coil, rootletin pseudogene 3 [Source:HGNC Symbol;Acc:HGNC:29405]	-
ENSG00000197951	266.231	192.675	284.396	187.661	186.448	151.073	247.767	175.061	0.50203	0.0101657	0.04759	ZNF71	19	56595264	56626481	+	6170	protein_coding	zinc finger protein 71 [Source:HGNC Symbol;Acc:HGNC:13141]	zf-C2H2
ENSG00000165895	124.946	144.01	94.7988	72.8685	84.168	78.6838	121.251	78.5734	0.624679	0.0101814	0.0476369	ARHGAP42	11	100687653	100993941	+	8948	protein_coding	Rho GTPase activating protein 42 [Source:HGNC Symbol;Acc:HGNC:26545]	-
ENSG00000198538	277.764	280.074	256.408	212.616	181.121	218.216	271.415	203.985	0.41113	0.0102729	0.0479836	ZNF28	19	52797409	52857600	-	5974	protein_coding	zinc finger protein 28 [Source:HGNC Symbol;Acc:HGNC:13073]	zf-C2H2
ENSG00000065534	3397.57	3524.76	3274.62	2678.17	2892.61	3080.21	3398.98	2883.66	0.237223	0.0103208	0.048194	MYLK	3	123610049	123884331	-	22167	protein_coding	myosin light chain kinase [Source:HGNC Symbol;Acc:HGNC:7590]	-
ENSG00000203780	99.9567	100.31	102.022	75.8631	60.7288	58.7506	100.763	65.1142	0.628509	0.0103709	0.0483962	FANK1	10	125896539	126009592	+	3384	protein_coding	fibronectin type III and ankyrin repeat domains 1 [Source:HGNC Symbol;Acc:HGNC:23527]	-
ENSG00000273015	365.226	304.903	322.316	250.548	263.158	248.641	330.815	254.116	0.380781	0.0103729	0.0483962	AC008124.1	12	45718046	45727775	-	9730	lincRNA	novel transcript	-
ENSG00000133026	1386.9	1438.11	1279.33	1088.04	1193.27	1146.69	1368.11	1142.66	0.259704	0.0103932	0.0484771	MYH10	17	8474205	8630761	-	9011	protein_coding	myosin heavy chain 10 [Source:HGNC Symbol;Acc:HGNC:7568]	-
ENSG00000185973	222.98	233.395	181.472	138.75	174.728	141.631	212.616	151.703	0.486728	0.010432	0.0486308	TMLHE	X	155490115	155669944	-	3922	protein_coding	trimethyllysine hydroxylase, epsilon [Source:HGNC Symbol;Acc:HGNC:18308]	-
ENSG00000046647	277.764	293.978	287.105	207.625	232.261	217.167	286.282	219.018	0.386785	0.0104357	0.0486343	GEMIN8	X	14008279	14029893	-	2424	protein_coding	gem nuclear organelle associated protein 8 [Source:HGNC Symbol;Acc:HGNC:26044]	-
ENSG00000107262	899.61	845.188	968.753	826.508	642.447	697.663	904.517	722.206	0.32451	0.0105048	0.0489426	BAG1	9	33247820	33264720	-	7073	protein_coding	BCL2 associated athanogene 1 [Source:HGNC Symbol;Acc:HGNC:937]	-
ENSG00000166359	22.1058	40.72	32.5024	9.98199	15.9813	14.6876	31.7761	13.5503	1.23189	0.0105576	0.0491473	WDR88	19	33132090	33175795	+	1841	protein_coding	WD repeat domain 88 [Source:HGNC Symbol;Acc:HGNC:26999]	-
ENSG00000150593	533.423	579.018	599.49	458.173	467.718	458.464	570.643	461.452	0.306675	0.0105758	0.0491946	PDCD4	10	110871795	110900006	+	4547	protein_coding	programmed cell death 4 [Source:HGNC Symbol;Acc:HGNC:8763]	-
ENSG00000068971	90.3454	87.399	91.1874	64.8829	38.355	60.8488	89.6439	54.6956	0.710863	0.0105775	0.0491946	PPP2R5B	11	64917553	64934473	+	3376	protein_coding	protein phosphatase 2 regulatory subunit B'beta [Source:HGNC Symbol;Acc:HGNC:9310]	-
ENSG00000006282	2075.06	1960.52	2367.26	1867.63	1675.9	1766.71	2134.28	1770.08	0.270064	0.0105778	0.0491946	SPATA20	17	50543058	50555852	+	5337	protein_coding	spermatogenesis associated 20 [Source:HGNC Symbol;Acc:HGNC:26125]	-
ENSG00000143669	493.055	556.175	445.103	342.382	409.12	408.107	498.111	386.536	0.365753	0.0105796	0.0491946	LYST	1	235661041	235883640	-	19614	protein_coding	lysosomal trafficking regulator [Source:HGNC Symbol;Acc:HGNC:1968]	-
ENSG00000130943	24.028	24.8292	18.9598	6.98739	4.26167	12.5894	22.6057	7.94616	1.50681	0.0106005	0.0492642	PKDREJ	22	46255663	46263355	-	7693	protein_coding	polycystin family receptor for egg jelly [Source:HGNC Symbol;Acc:HGNC:9015]	-
ENSG00000168589	8.6501	8.93853	12.6398	0.998199	2.13083	2.09823	10.0762	1.74242	2.54109	0.0106192	0.0493092	DYNLRB2	16	80540734	80550760	+	1464	protein_coding	dynein light chain roadblock-type 2 [Source:HGNC Symbol;Acc:HGNC:15467]	-
ENSG00000113761	452.688	465.797	445.103	372.328	365.438	353.553	454.529	363.773	0.321015	0.0106643	0.0495047	ZNF346	5	177022696	177081189	+	4686	protein_coding	zinc finger protein 346 [Source:HGNC Symbol;Acc:HGNC:16403]	-
ENSG00000137414	518.045	537.305	540.805	390.296	424.036	462.661	532.051	425.664	0.322304	0.010684	0.0495827	FAM8A1	6	17600355	17611719	+	4677	protein_coding	family with sequence similarity 8 member A1 [Source:HGNC Symbol;Acc:HGNC:16372]	-
ENSG00000089127	217.214	237.368	203.14	153.723	167.271	164.711	219.24	161.902	0.437059	0.0106886	0.0495899	OAS1	12	112906777	112933222	+	4947	protein_coding	2'-5'-oligoadenylate synthetase 1 [Source:HGNC Symbol;Acc:HGNC:8086]	-
ENSG00000235919	52.8617	58.597	79.4504	40.9261	40.4859	18.8841	63.6364	33.432	0.928971	0.0106996	0.0496272	ASH1L-AS1	1	155562042	155563944	+	1209	antisense	ASH1L antisense RNA 1 [Source:HGNC Symbol;Acc:HGNC:44146]	-
ENSG00000145743	610.312	603.847	601.295	529.045	489.027	445.875	605.152	487.982	0.310059	0.0107519	0.0498556	FBXL17	5	107859035	108382098	-	8125	protein_coding	F-box and leucine rich repeat protein 17 [Source:HGNC Symbol;Acc:HGNC:13615]	-
ENSG00000112337	18.2613	17.8771	11.737	2.9946	6.3925	4.19647	15.9585	4.52786	1.82103	0.0107686	0.0499191	SLC17A2	6	25912754	25930726	-	2568	protein_coding	solute carrier family 17 member 2 [Source:HGNC Symbol;Acc:HGNC:10930]	-
